# Supplementary material for: Aerobic exercise inhibits oxidative stress and improves diabetic cardiomyopathy in rats by activating the PROC/PAR1/Nrf2/HO-1 signaling pathway
Source: Front Physiol. 2026 Jan 29;17:1727186. doi: 10.3389/fphys.2026.1727186 (PMC12898814; doi:10.3389/fphys.2026.1727186)
Supplement: Supplementary file 1 [file Table2.xlsx]

## Sheet: Sheet 1
Table SII. DEGs identified in the GSE5606 dataset
id	logFC	AveExpr	t	P.Value	adj.P.Val	B	anno
1388924_at	5.87352	6.91557	8.42607	8.86964e-07	0.000835634	5.98724	Angptl4
1368637_at	-4.69647	6.27743	-7.85141	1.99407e-06	0.00131944	5.25415	Card9
1392401_s_at	-4.36979	5.83733	-8.55783	7.40602e-07	0.000794207	6.14886	LOC100910110
1398250_at	4.21171	6.61521	10.9938	3.64031e-08	0.000161729	8.74857	Acot1
1397198_at	4.0858	3.84524	7.5966	2.89258e-06	0.00157818	4.91392	LOC100912510
1377037_at	3.93538	3.85621	6.85635	8.93245e-06	0.00311668	3.87029	Acot4
1370310_at	3.83705	7.38094	10.3128	7.98626e-08	0.00019105	8.09063	Hmgcs2
1379867_at	3.75031	4.24002	7.42435	3.7367e-06	0.00186951	4.67849	Gpr123
1369050_at	3.70087	7.82188	12.0325	1.18167e-08	8.29112e-05	9.66265	Pik3c2g
1378857_at	3.64703	6.15052	8.52389	7.75679e-07	0.000804094	6.10745	Tceal5
1377170_at	-3.59199	5.5724	-6.57557	1.39616e-05	0.00438579	3.45233	LOC100909684
1387671_at	-2.98967	5.28805	-4.0803	0.00117935	0.0998258	-0.783303	Sctr
1393410_at	-2.9745	4.23352	-9.93002	1.26473e-07	0.000262212	7.69869	Cntnap2
1388802_at	2.83842	9.27725	13.761	2.1532e-09	3.34812e-05	10.976	Bex1
1374765_at	-2.78497	7.81116	-7.65047	2.67206e-06	0.0015143	4.98663	Bdh1
1368534_at	-2.74118	5.04222	-5.08532	0.000179176	0.0285754	1.02769	Adra1d
1386446_at	-2.73507	1.8699	-3.14999	0.00727583	0.271168	-2.52309	Cdh1
1387936_at	-2.70813	2.24572	-3.07803	0.00838186	0.292556	-2.65705	Sult2a2
1370269_at	2.69625	4.1019	3.29687	0.00544947	0.233756	-2.24863	Cyp1a1
1391049_at	2.646	4.2237	5.08565	0.000179069	0.0285754	1.02826	Ctsm
1380901_at	2.60909	1.68139	3.18557	0.00678394	0.260461	-2.45672	Syt16
1377051_at	-2.5862	4.34699	-5.22139	0.00014015	0.0242516	1.26309	LOC100362572
1377438_at	-2.55754	3.49959	-4.02844	0.00130356	0.105297	-0.879538	Diras1
1371100_at	-2.53049	5.01975	-4.79645	0.000304243	0.0404344	0.519486	Ces1c
1387580_at	-2.52466	3.02932	-3.94657	0.00152745	0.116713	-1.03181	Srd5a2
1373723_at	2.44551	9.68893	14.6173	9.91429e-10	3.08325e-05	11.5438	Gpihbp1
1376675_at	2.40028	4.7518	3.92284	0.00159945	0.119679	-1.07604	Cd300a
1367838_at	-2.36068	2.00307	-3.11699	0.00776377	0.280639	-2.58457	Cth
1387993_at	-2.35244	2.92351	-3.5893	0.00306712	0.169902	-1.7002	Cyp2b21
1387013_at	2.30886	3.25525	5.08089	0.000180622	0.028659	1.01998	Tmem27
1368657_at	2.22636	2.70995	3.69624	0.00248754	0.152885	-1.49968	Mmp3
1379326_at	2.21992	3.92059	3.60838	0.00295451	0.169213	-1.66441	Adtrp
1374863_at	2.21314	9.24855	10.4755	6.59511e-08	0.000170918	8.25232	Rbp7
1369807_at	-2.20864	2.70014	-5.99435	3.64212e-05	0.00891861	2.5477	Bdkrb1
1382958_at	2.16704	8.02517	7.40282	3.85927e-06	0.00186951	4.64875	Ucp3
1398653_at	-2.16206	1.60893	-4.10168	0.00113174	0.0969585	-0.743694	Ppp1r42
1368395_at	2.16103	5.2233	2.68051	0.0182325	0.395132	-3.38655	Gpc3
1369053_at	-2.15662	2.9112	-6.23227	2.44596e-05	0.00673157	2.92445	Syt2
1398096_at	2.14859	2.06044	3.72632	0.00234547	0.148786	-1.44332	LOC686124
1370970_at	-2.12399	4.45543	-4.67897	0.00037847	0.0470802	0.309685	Kcnj14
1377934_at	2.11043	3.04035	2.92957	0.0112172	0.324505	-2.9319	Exph5
1378074_at	2.10705	11.7078	12.5629	6.86179e-09	7.11316e-05	10.0915	Pdk4
1380013_at	-2.10389	5.16963	-5.50575	8.45561e-05	0.0170244	1.74626	Pnpla3
1387827_x_at	-2.08049	2.38368	-2.45965	0.0278992	0.458203	-3.78	Hist1h2bf
1367989_at	-2.06583	10.1599	-11.3727	2.39143e-08	0.000123952	9.09395	Slc2a4
1368915_at	2.05686	2.17363	4.48316	0.000546557	0.0602009	-0.0436915	Kmo
1395041_at	-2.04549	3.23757	-3.60176	0.00299312	0.16946	-1.67683	Mttp
1392899_at	-2.03789	4.31547	-2.92737	0.0112657	0.3247	-2.93596	Prc1
1387613_at	-1.99914	1.95175	-3.06165	0.00865601	0.296303	-2.68748	Npy2r
1388045_a_at	-1.98353	5.21966	-3.96863	0.00146352	0.113609	-0.990744	Cdh22
1387125_at	1.97689	5.80203	3.65935	0.00267372	0.158683	-1.56881	S100a9
1369106_at	1.97076	3.22402	3.07311	0.00846324	0.29342	-2.66619	Tcea2
1370522_at	-1.96938	3.02718	-4.58077	0.000454812	0.0527768	0.133025	Gcgr
1389360_at	-1.96471	7.01339	-8.48673	8.16101e-07	0.000818473	6.06194	Fxyd3
1390119_at	1.95246	6.67959	3.24631	0.00601958	0.245673	-2.34323	Sfrp2
1372153_at	-1.95185	3.68791	-4.07947	0.00118126	0.0998258	-0.784857	Krt15
1381570_at	-1.94277	3.70821	-5.37382	0.000106749	0.0201199	1.52358	Nfkbid
1377586_at	-1.93767	2.20481	-3.43772	0.00413056	0.201027	-1.98461	LOC102553222
1393978_at	1.93256	2.8807	2.48188	0.0267379	0.453887	-3.74091	Stfa2l3
1370058_at	-1.91453	3.38632	-3.77138	0.00214788	0.144015	-1.35896	Nefl
1369006_at	-1.89953	6.58166	-7.57695	2.97778e-06	0.00159665	4.88728	Hk2
1367871_at	1.89712	6.68256	7.00244	7.10993e-06	0.00269648	4.08289	Cyp2e1
1368460_at	1.89622	3.57597	4.30029	0.000773346	0.0754137	-0.377532	Slc2a5
1376106_at	1.89277	3.39859	2.67119	0.0185651	0.397354	-3.40336	Tmem178a
1374330_at	1.88801	3.7186	2.80105	0.0144218	0.361372	-3.16772	Kel
1384739_at	-1.88797	3.58635	-3.46518	0.00391352	0.195042	-1.93309	RGD1306195
1371084_at	-1.8659	2.68588	-2.36597	0.0333443	0.484337	-3.94328	Klk1c3
1391063_at	-1.86524	4.27365	-3.0592	0.00869785	0.296303	-2.69204	Kif23
1367909_at	-1.8588	7.65979	-8.82244	5.18628e-07	0.00065361	6.46637	Dcxr
1387937_at	1.85613	3.05046	3.83258	0.00190629	0.133222	-1.2445	Tpbpa
1368622_at	1.85483	4.7745	2.6793	0.0182753	0.395507	-3.38873	Fbp2
1368746_a_at	1.84691	4.77613	4.09379	0.00114907	0.0979042	-0.758306	Atp12a
1368188_at	-1.8458	5.09042	-5.03384	0.000196749	0.0302906	0.937962	Hpd
1368709_at	-1.84232	2.79191	-2.87038	0.0125953	0.341089	-3.0408	Fut1
1381079_at	1.83544	2.5448	2.2164	0.0441775	0.535207	-4.19859	Bnc1
1394746_at	1.82912	4.35883	2.67246	0.0185195	0.397354	-3.40108	Herc1
1387902_a_at	1.82628	5.38298	3.59454	0.0030358	0.16946	-1.69038	LOC500183
1382759_at	1.81921	2.99684	4.38442	0.000658923	0.0669668	-0.223523	Chst4
1369963_at	1.81795	3.80661	3.03602	0.00910311	0.301144	-2.73506	Pafah1b3
1392823_at	1.81296	3.81128	2.99283	0.00990864	0.310321	-2.81507	Snhg11
1386454_at	-1.79777	3.88697	-2.59061	0.0216956	0.418765	-3.54799	Slc23a3
1390141_at	1.77974	3.59996	2.24	0.0422716	0.526397	-4.15878	Mthfd1l
1394962_at	-1.77777	2.58852	-2.10034	0.0547739	0.569321	-4.39148	LOC102549786
1379610_at	-1.7743	3.50434	-2.997	0.00982777	0.309617	-2.80734	LOC102554796
1387471_at	-1.7703	3.19034	-3.41084	0.00435474	0.208031	-2.03503	Cela2a
1369043_at	1.76763	6.39248	7.26357	4.76177e-06	0.00208739	4.45472	Kcna4
1387180_at	1.76522	2.16578	2.21323	0.0444395	0.536083	-4.20392	Il1r2
1371274_at	-1.75594	2.7038	-1.67191	0.117277	0.691063	-5.05377	Cyss
1369706_at	-1.74899	2.15785	-2.19802	0.0457168	0.541044	-4.22946	Cacng1
1369375_a_at	-1.74816	1.2531	-2.29342	0.0382403	0.510412	-4.06799	Capn3
1374619_at	1.74726	5.48308	4.02253	0.00131854	0.105957	-0.890522	Tusc5
1385120_at	-1.74659	4.15169	-5.11197	0.000170727	0.0279149	1.074	Pof1b
1384234_at	1.74335	3.27569	2.44513	0.0286834	0.46113	-3.80545	Prrx1
1368767_at	-1.73838	2.90848	-2.50123	0.0257648	0.449457	-3.70677	Cst8
1390964_at	1.73786	3.62204	2.85416	0.0130011	0.345869	-3.07055	Ccdc177
1384816_at	1.72508	3.66433	4.48194	0.000547827	0.0602009	-0.0459229	Cxadr
1387124_at	-1.72058	7.45063	-4.2392	0.000869083	0.0821433	-0.489782	Inha
1367740_at	-1.71748	8.89962	-6.27139	2.29266e-05	0.00649569	2.98555	Ckb
1388108_at	1.70832	5.12546	4.7417	0.000336756	0.0437996	0.421926	Elovl6
1385463_at	-1.70652	1.76474	-2.08098	0.0567565	0.576206	-4.42317	LOC102550863
1389307_at	1.70474	3.81203	2.34565	0.0346523	0.492304	-3.97837	Aplp1
1385683_at	-1.69876	2.83109	-2.74683	0.0160284	0.37679	-3.26645	RGD1562885
1370404_at	-1.69373	3.05948	-1.95577	0.0712577	0.621089	-4.62442	Cst12
1384964_at	-1.69369	3.79348	-3.28476	0.00558086	0.23682	-2.27129	RGD1566368
1370999_at	-1.69125	3.44737	-2.74175	0.0161878	0.37679	-3.27569	Spag5
1386615_at	-1.69106	4.27113	-2.81679	0.0139854	0.358263	-3.13895	Chst2
1395144_at	-1.68936	3.68325	-2.81888	0.0139285	0.357386	-3.13514	Ajap1
1396150_at	-1.68805	4.54712	-2.38157	0.0323723	0.479579	-3.91626	Cldn1
1397890_at	-1.68034	1.56323	-2.53072	0.0243472	0.438687	-3.6546	RGD1564053
1380172_at	1.6798	3.44728	2.47414	0.0271366	0.455466	-3.75452	Kif5c
1382493_at	-1.67884	4.00625	-3.27481	0.00569123	0.239501	-2.28991	Cenpf
1396117_at	1.67729	2.07552	2.16019	0.0490441	0.553018	-4.29261	LOC100910839
1385197_at	1.67628	2.86823	2.17822	0.0474316	0.548942	-4.26258	Mcf2
1395641_at	-1.66844	2.88757	-2.28201	0.0390696	0.512534	-4.08746	LOC689991
1373638_at	1.66793	5.45759	3.11488	0.007796	0.280639	-2.58849	RGD1560854
1370106_at	-1.66629	3.22924	-1.85692	0.0850104	0.645286	-4.77844	Fgf18
1392877_at	-1.66409	3.75986	-2.48358	0.0266508	0.453887	-3.73791	LOC102552880
1371053_at	1.66294	3.14319	2.78113	0.0149929	0.365615	-3.20405	Myh8
1369440_at	1.6608	3.24963	2.56307	0.0228785	0.427842	-3.59712	Abcg8
1381446_at	-1.6589	0.852823	-2.14686	0.0502699	0.55879	-4.31475	Spata31a5
1395778_at	1.64737	2.74385	2.10141	0.0546657	0.569321	-4.38972	Cep72
1368650_at	1.64248	8.57728	6.70651	1.13216e-05	0.00366761	3.64877	Klf10
1373085_at	1.64076	5.70256	4.67915	0.00037834	0.0470802	0.310015	Cbr3
1373476_at	1.63701	4.72503	2.49269	0.0261902	0.451741	-3.72186	Hmces
1370457_at	1.63524	3.1275	2.13849	0.0510541	0.560838	-4.32862	Testin
1377375_at	-1.63447	3.66934	-3.81377	0.00197746	0.135862	-1.27967	Aass
1389847_at	1.63314	3.85589	2.35125	0.0342867	0.490245	-3.9687	Notch4
1387955_at	1.63309	0.808301	3.39038	0.00453355	0.211378	-2.07339	Ugt2b17
1393464_at	1.63253	5.61907	2.01207	0.0643611	0.603081	-4.53473	RGD1311251
1373658_at	-1.63161	4.17366	-2.69335	0.017784	0.390582	-3.36336	Racgap1
1369856_at	-1.62981	3.07528	-2.79973	0.0144588	0.361458	-3.17012	Drd5
1392646_at	-1.62928	3.5677	-2.33075	0.035642	0.497967	-4.00402	Ano4
1387303_at	1.6268	3.77052	2.82492	0.0137653	0.356146	-3.1241	Slc22a2
1385400_at	-1.62576	2.80886	-2.46466	0.0276335	0.457358	-3.7712	Atp6v1b1
1377637_at	1.61899	3.01447	2.60251	0.0212031	0.415145	-3.52672	B3gnt5
1391072_at	-1.61472	6.7115	-4.31809	0.000747536	0.073802	-0.344885	Fcer2
1370051_at	1.61472	6.34456	3.86346	0.00179509	0.129226	-1.18682	Tgm1
1370546_at	-1.61239	2.71294	-2.44155	0.0288803	0.462429	-3.81173	Unc13c
1394297_at	-1.61118	2.95869	-3.54595	0.00333939	0.179055	-1.78153	Hoxd1
1384762_at	-1.6095	3.08694	-2.87582	0.0124619	0.339446	-3.0308	Sgol1
1396672_at	-1.6047	2.68054	-3.28904	0.00553405	0.236718	-2.26328	LOC498507
1369920_at	-1.59995	2.77069	-2.64281	0.019614	0.403596	-3.45445	Hist1h1t
1383757_at	1.59822	4.38479	2.58113	0.0220958	0.419781	-3.56492	LOC100362176
1387435_at	-1.59716	4.51095	-2.07746	0.0571233	0.577904	-4.42891	St8sia3
1369404_a_at	1.59691	4.93614	3.20119	0.00657857	0.257019	-2.42755	Nrxn1
1368641_at	1.59599	2.16892	2.59273	0.0216073	0.418409	-3.54422	Wnt4
1374378_at	-1.5948	3.45898	-3.05566	0.0087585	0.29695	-2.6986	Arl9
1397170_at	-1.59242	3.91666	-2.31564	0.0366726	0.500731	-4.02996	LOC100363423
1398651_at	1.58874	6.16823	2.31649	0.0366144	0.500731	-4.02852	LOC102551017
1380519_at	1.58001	3.8521	2.32044	0.0363421	0.500299	-4.02173	Mettl21c
1368797_at	-1.57766	3.41419	-2.71541	0.0170384	0.383554	-3.32346	Nr1i3
1377886_at	-1.57692	3.38963	-2.2513	0.0413873	0.52194	-4.13966	Trim6
1379480_at	-1.57327	4.57384	-2.51168	0.0252536	0.446228	-3.68831	Dgki
1374345_at	-1.57309	2.61084	-3.03417	0.00913616	0.301144	-2.73848	Psca
1371099_at	1.57196	4.09253	2.57614	0.0223096	0.421963	-3.57383	Pigr
1383958_at	-1.57171	4.30769	-2.27726	0.0394202	0.513586	-4.09556	Cdca2
1384210_at	-1.57088	3.41765	-2.70296	0.0174554	0.386918	-3.34599	Micalcl
1379608_at	1.56664	4.46336	2.11978	0.0528484	0.564772	-4.35952	RGD1560010
1380329_at	1.56233	1.93283	2.01249	0.0643121	0.603081	-4.53406	Opalin
1368625_at	1.55675	2.78482	2.36845	0.0331877	0.48341	-3.93898	Prap1
1371970_at	-1.55229	4.28483	-3.40239	0.00442773	0.209267	-2.05088	Fam111a
1392398_at	-1.54921	3.91339	-2.61235	0.0208043	0.411404	-3.50912	LOC102547238
1391156_at	1.54706	1.90462	2.8757	0.0124649	0.339446	-3.03103	Podnl1
1373805_at	-1.54047	1.9118	-1.96337	0.0702889	0.619702	-4.61239	Ctsr
1380523_at	1.53994	3.75631	2.53441	0.0241753	0.437792	-3.64805	Fbxo15
1395253_at	1.53927	2.81737	2.33318	0.0354787	0.496839	-3.99984	Fam65a
1368021_at	-1.53794	5.57973	-2.64142	0.0196671	0.4038	-3.45696	Adh1
1386120_at	-1.53632	2.41498	-1.98024	0.0681814	0.613179	-4.58561	LOC100912373
1368182_at	-1.5345	6.84856	-3.74078	0.00228012	0.147728	-1.41624	Acsl6
1398532_at	1.53362	2.12883	1.6324	0.125421	0.698725	-5.11018	LOC100911554
1393111_at	-1.5306	3.08989	-2.39551	0.0315261	0.476205	-3.89204	LOC691700
1370478_at	-1.53008	2.6511	-3.51654	0.00353787	0.186224	-1.83671	Myo16
1369904_at	-1.52888	3.83358	-2.0555	0.0594664	0.587654	-4.46465	Gabrb1
1367774_at	1.52592	9.44814	6.71776	1.11207e-05	0.00366761	3.66553	Gsta1
1390731_at	1.52399	4.6825	2.21051	0.0446655	0.537975	-4.2085	Rasgef1b
1378428_at	1.5228	4.5207	1.97707	0.0685729	0.614637	-4.59065	Tfec
1387764_at	-1.52061	3.9565	-2.23156	0.042944	0.529015	-4.17303	Cebpe
1380181_at	-1.51978	2.98991	-2.47346	0.027172	0.455537	-3.75572	Lhx4
1382507_at	-1.5164	3.92287	-3.82908	0.00191934	0.133533	-1.25105	Cd96
1371082_at	-1.51131	3.04345	-2.27124	0.0398681	0.514692	-4.1058	Arr3
1397735_at	-1.5111	4.29745	-3.59545	0.00303035	0.16946	-1.68866	Bpifb6
1387640_at	-1.50241	2.79172	-3.12161	0.00769356	0.280332	-2.57597	Fgf19
1380936_at	-1.50028	2.31012	-1.74425	0.103559	0.670802	-4.94825	Tbata
1382639_at	1.49811	3.82407	2.01109	0.0644763	0.603825	-4.53631	LOC501406
1384577_at	1.49403	2.65137	2.32388	0.036107	0.498376	-4.01582	Cox7b2
1380804_at	-1.49347	3.07477	-1.96576	0.0699869	0.618582	-4.60861	Zfp185
1392272_at	1.49267	4.20015	2.26062	0.0406707	0.518141	-4.12385	LOC102556683
1391095_at	1.4884	2.52029	2.43394	0.0293022	0.46517	-3.82503	Mmp19
1378366_at	-1.48131	3.26089	-2.08708	0.0561248	0.575031	-4.4132	4930542C12Rik
1374391_at	1.47999	8.05369	1.5792	0.137156	0.714741	-5.18471	Sln
1374620_at	1.4797	5.9053	2.90417	0.0117893	0.3301	-2.97868	Ceacam1
1387137_at	1.47457	4.53254	1.90614	0.0778882	0.633426	-4.70231	Comp
1388186_at	-1.47369	2.73166	-1.87535	0.0822776	0.642515	-4.75007	Prss3
1376515_at	-1.47225	3.12997	-2.41876	0.0301622	0.469948	-3.85155	LOC100910573
1379872_at	-1.47054	4.64094	-1.87276	0.0826575	0.643582	-4.75408	Fam19a2
1385297_at	1.46524	2.98875	2.13703	0.0511923	0.560969	-4.33104	Recql4
1387304_at	1.46018	1.32593	2.66695	0.0187184	0.398499	-3.41101	Uts2r
1393880_at	1.45788	1.22196	2.10261	0.0545458	0.569321	-4.38776	LOC102548331
1382785_at	-1.45721	3.95244	-1.95105	0.0718662	0.621351	-4.63188	Kif1a
1385348_at	-1.4552	2.13349	-1.67385	0.11689	0.691063	-5.05098	LOC290876
1384734_at	1.45366	1.35244	1.95656	0.0711573	0.620968	-4.62318	Ncam2
1369660_at	1.45121	5.47798	2.16616	0.0485044	0.551129	-4.28268	Defb1
1387542_at	-1.44992	4.43668	-2.84257	0.0132988	0.349013	-3.09179	Slc9a3
1387288_at	-1.4487	3.61317	-1.93439	0.074049	0.626455	-4.65812	Neurod1
1398646_at	1.44655	3.38286	2.25718	0.0409335	0.519312	-4.12968	Rgs22
1379472_at	1.4463	3.62958	1.77324	0.0984717	0.667912	-4.90518	Nadsyn1
1387551_at	-1.44557	2.37265	-2.46683	0.0275186	0.456695	-3.76737	Kcnh7
1380045_at	-1.44502	7.82375	-7.0436	6.67064e-06	0.00269416	4.14219	Pdp2
1387403_at	1.445	3.56942	2.23937	0.0423214	0.526458	-4.15984	Rgs8
1379365_at	-1.44452	9.46952	-8.26229	1.11291e-06	0.000887443	5.78303	Cxcl11
1387454_at	1.44239	3.25384	2.06358	0.0585945	0.582479	-4.45153	Fam129a
1389651_at	-1.4412	7.78912	-7.37438	4.02768e-06	0.00186951	4.60936	Apln
1383706_at	1.4357	3.40147	2.31791	0.0365161	0.500731	-4.02607	RGD1305733
1381223_at	-1.42714	3.94804	-2.29699	0.0379847	0.509152	-4.0619	Anxa9
1368701_at	-1.42711	5.57022	-3.59641	0.00302466	0.16946	-1.68686	Atp1a3
1376671_at	-1.42606	3.96645	-2.79576	0.0145711	0.362807	-3.17736	LOC681066
1382401_at	-1.42049	3.4139	-2.96862	0.0103905	0.316867	-2.85983	LOC102547298
1387203_at	1.41444	6.11867	2.62465	0.0203156	0.408794	-3.48707	Gckr
1390948_at	-1.41432	4.37165	-2.51947	0.0248792	0.443646	-3.67454	Phemx
1384354_at	-1.4137	3.43046	-3.12071	0.00770712	0.280332	-2.57764	Xlr4a
1370653_at	-1.41368	3.05739	-2.82329	0.0138092	0.356639	-3.12708	Vom2r31
1368639_at	1.41334	2.26497	1.99893	0.0659137	0.607219	-4.55578	Kcnip2
1369315_at	1.40864	3.11598	2.75362	0.015818	0.376088	-3.25411	Il12a
1370019_at	1.4081	9.02995	6.98728	7.27939e-06	0.00272749	4.06098	Sult1a1
1384764_at	1.4081	3.20266	2.51405	0.0251393	0.445838	-3.68413	Igflr1
1391332_at	-1.40682	4.18133	-3.37095	0.00471024	0.216792	-2.10983	Poln
1368471_at	1.40582	3.90345	2.43615	0.0291793	0.464503	-3.82118	Guca2a
1369818_at	1.40396	3.64543	2.2897	0.0385091	0.511432	-4.07435	Gabrb2
1380439_at	-1.40345	3.0446	-2.76462	0.0154828	0.371241	-3.23411	LOC100912143
1369055_at	1.4027	4.48773	2.71109	0.0171818	0.384508	-3.33127	Lpar3
1369605_at	-1.4017	2.80831	-1.99255	0.0666808	0.608698	-4.56599	Hes2
1387656_at	-1.39956	7.02339	-6.38624	1.89828e-05	0.00551726	3.16351	Slc4a1
1373267_at	1.39707	4.15186	2.69437	0.017749	0.390365	-3.36153	Sh3yl1
1381138_at	1.39589	4.47222	2.41719	0.0302529	0.470573	-3.85431	LOC102550346
1367816_at	-1.39289	9.96849	-7.72462	2.39711e-06	0.00143361	5.08604	Hopx
1369787_at	-1.39242	2.35893	-2.21782	0.0440602	0.533994	-4.19619	Cckar
1369977_at	1.39146	4.25437	1.89263	0.0797884	0.637385	-4.72333	Uchl1
1376558_at	-1.39021	4.09321	-2.60622	0.0210518	0.413243	-3.52009	Shisa7
1387091_at	-1.38985	5.43632	-3.31449	0.00526372	0.22966	-2.21563	Padi2
1373489_at	-1.38621	2.97981	-2.92314	0.0113594	0.326494	-2.94376	Chaf1a
1377031_at	-1.38273	2.16751	-1.62273	0.127488	0.701118	-5.12386	LOC366225
1394840_at	-1.38134	3.6048	-1.43814	0.172906	0.751244	-5.37399	LOC102557265
1389350_at	1.38123	3.77347	2.70742	0.0173047	0.385776	-3.33791	Apoh
1368187_at	1.38097	8.93698	3.79327	0.00205808	0.140053	-1.318	Gpnmb
1395136_at	1.37794	4.06838	2.687	0.0180046	0.392103	-3.37484	Gfod2
1370692_at	-1.37443	4.09102	-2.94318	0.010922	0.320739	-2.90681	Il1rl1
1369731_at	-1.37417	2.75135	-1.90468	0.0780917	0.633882	-4.70459	Cnksr2
1385827_at	-1.37304	2.19923	-2.02977	0.062323	0.596715	-4.50626	Clcf1
1377397_at	-1.37216	4.70244	-3.46749	0.00389579	0.194783	-1.92876	Mroh7
1398271_at	-1.37209	4.09796	-1.7084	0.110171	0.679801	-5.0009	Pclo
1369014_at	-1.37188	3.4646	-2.11546	0.0532706	0.5658	-4.36663	Nf1
1377689_at	-1.37073	3.52583	-2.39578	0.0315104	0.476205	-3.89159	Kntc1
1397177_at	-1.3691	3.57439	-2.28781	0.0386462	0.51179	-4.07758	Cdh7
1383381_at	1.36801	5.24522	3.49602	0.00368341	0.190245	-1.87523	RGD1560394
1368705_at	1.3672	3.78742	2.32804	0.0358248	0.498376	-4.00868	S1pr5
1381180_at	-1.36288	4.19285	-2.54147	0.0238495	0.437792	-3.63553	LOC102553921
1378129_a_at	1.36027	4.9536	1.96989	0.0694674	0.6176	-4.60205	LOC102553824
1392759_at	-1.35889	3.98739	-2.79436	0.014611	0.362929	-3.17992	Trem2
1387954_a_at	1.35837	4.59816	2.648	0.0194182	0.402061	-3.44513	Grip2
1370943_at	-1.35696	1.91668	-2.7609	0.0155955	0.372836	-3.24088	Sult1c2a
1379458_at	-1.35659	2.78495	-2.98184	0.0101247	0.314092	-2.83541	Klhl14
1384351_at	-1.35617	2.70957	-1.52085	0.151101	0.729788	-5.26452	Taf7l
1387212_at	-1.35557	1.89545	-1.984	0.0677198	0.611039	-4.57962	Bhlha15
1367841_a_at	1.35548	3.27744	2.054	0.0596289	0.588084	-4.46707	Prl8a9
1367812_at	-1.35434	4.2095	-2.24159	0.0421466	0.526397	-4.1561	Sptbn2
1394169_at	-1.35415	4.19993	-1.99016	0.0669693	0.608792	-4.5698	Gpr150
1385912_at	-1.35368	6.02633	-5.28482	0.000125092	0.0221037	1.3719	Dusp15
1392467_at	1.35259	8.16268	4.73969	0.000338014	0.0437996	0.418341	Impa2
1367587_at	-1.3507	3.37004	-1.80263	0.0935418	0.659202	-4.86107	Prl3d4
1376961_at	-1.35038	3.54695	-1.87125	0.0828789	0.643664	-4.7564	Lrfn2
1396797_at	-1.34635	3.34988	-2.48149	0.0267581	0.453982	-3.7416	Nova2
1388602_at	1.3433	7.63023	7.38906	3.9398e-06	0.00186951	4.62971	Cfd
1372598_at	1.33938	6.21906	3.62636	0.00285223	0.165137	-1.63069	RGD1309651
1369781_at	-1.33925	2.9349	-2.08929	0.0558967	0.574035	-4.40957	Grm7
1396464_at	1.33799	3.07149	1.40425	0.182569	0.761727	-5.41756	Sh3gl2
1381897_at	1.33775	3.27137	2.5068	0.0254914	0.447885	-3.69695	Chst8
1378496_at	-1.33757	3.28324	-2.2842	0.0389096	0.51179	-4.08374	C2cd4a
1367949_at	1.33588	12.1463	7.31664	4.39404e-06	0.00200956	4.529	Penk
1387568_at	1.33527	2.91968	2.13984	0.0509266	0.560539	-4.32638	Lilrb3
1370086_at	1.33377	4.17858	1.96077	0.0706198	0.619941	-4.61652	Fgg
1390672_at	-1.3324	1.88506	-1.53063	0.148681	0.728077	-5.25128	Rprm
1387511_at	-1.3314	3.99536	-2.76511	0.015468	0.371172	-3.23321	Cyp2a1
1387372_at	1.32958	3.62417	2.36908	0.0331483	0.483387	-3.9379	Slc6a13
1380266_at	-1.32869	3.13245	-2.20281	0.0453105	0.539879	-4.22142	Ttll11
1382937_at	-1.3261	3.35063	-1.87426	0.082437	0.64334	-4.75175	Spdef
1368406_at	1.3248	3.6495	2.31584	0.0366588	0.500731	-4.02962	Star
1390835_at	1.32372	5.64559	3.19196	0.00669911	0.258892	-2.44478	Slc47a1
1379226_at	1.31614	3.42976	2.14164	0.050758	0.560123	-4.32341	Aim1l
1387123_at	-1.31537	1.95916	-2.02887	0.0624258	0.596715	-4.50772	Cyp17a1
1377329_at	1.31496	3.82474	3.03282	0.00916048	0.301144	-2.74099	LOC102546420
1392411_at	-1.31413	1.72094	-1.86862	0.0832664	0.643739	-4.76045	Tinag
1396376_at	-1.31262	1.32677	-2.4996	0.0258453	0.450036	-3.70965	Prss55
1369140_at	1.31232	2.88443	1.51622	0.152256	0.731076	-5.27076	Rcvrn
1368317_at	1.30866	11.0378	8.59522	7.03908e-07	0.000794207	6.1943	Aqp7
1371137_at	-1.3079	4.34771	-2.37016	0.0330802	0.483387	-3.93602	Acox2
1385115_at	1.3038	3.38611	2.39963	0.0312802	0.475562	-3.88488	Nepn
1368616_at	1.30262	5.1038	2.18596	0.0467544	0.546007	-4.24965	Fancc
1370636_at	1.30247	4.02001	2.06045	0.0589301	0.584238	-4.4566	Ppbp
1373272_at	1.30184	7.0206	7.7533	2.29894e-06	0.00142989	5.12427	Plekha5
1370740_at	1.30015	2.4012	1.28688	0.219512	0.787837	-5.56239	Klra5
1379393_at	-1.29994	3.68174	-2.23895	0.042355	0.526458	-4.16056	Vil1
1370568_at	-1.29809	3.96817	-2.0799	0.056869	0.576284	-4.42493	Adra2c
1383268_at	1.29789	1.84308	1.98723	0.0673258	0.609747	-4.57448	Vstm2a
1387710_at	-1.29674	1.99161	-1.6878	0.114135	0.686823	-5.03084	Oxtr
1369320_at	-1.29516	3.9777	-2.12539	0.0523041	0.563828	-4.35026	Mia
1368472_at	1.29499	4.23194	1.84033	0.08754	0.648038	-4.80384	Celsr3
1371131_a_at	1.29458	12.2244	8.81267	5.25427e-07	0.00065361	6.45481	Txnip
1389775_at	1.29407	3.35836	1.69826	0.112106	0.683337	-5.01566	RGD1304622
1376394_at	-1.29302	2.88701	-1.81259	0.0919207	0.656254	-4.84601	Clec9a
1370964_at	-1.2925	4.21652	-1.77943	0.0974134	0.666694	-4.89592	Ass1
1369727_at	-1.29025	3.62056	-2.1484	0.0501273	0.557949	-4.3122	Apoa2
1390636_at	-1.28885	3.6201	-2.59154	0.0216567	0.418765	-3.54633	LOC102555126
1368865_at	1.28848	2.40587	1.48927	0.159136	0.738703	-5.30683	Synpr
1370830_at	1.28711	4.96934	1.83987	0.0876114	0.648156	-4.80455	Egfr
1391058_at	-1.28609	0.836354	-2.365	0.0334058	0.484337	-3.94496	Cwh43
1369377_at	1.28549	2.59972	3.86139	0.00180234	0.12926	-1.19069	Hcrtr2
1393603_at	-1.28408	2.86708	-2.18054	0.0472274	0.548384	-4.25871	Camp
1368543_at	-1.2834	2.93855	-1.76803	0.0993691	0.667912	-4.91295	Nox4
1368077_at	1.28327	4.14104	1.63269	0.125359	0.698725	-5.10977	Fbp1
1377023_at	1.28264	4.32009	1.85933	0.0846497	0.64488	-4.77475	Dusp2
1376561_at	-1.28131	2.43097	-1.5646	0.140538	0.718848	-5.20488	Fbxo16
1391678_at	-1.27905	2.29221	-2.0061	0.065063	0.605082	-4.54431	Pax1
1376501_at	1.27644	5.2256	2.61899	0.0205387	0.411404	-3.4972	Arhgap8
1391194_at	1.27644	3.59872	2.16182	0.0488962	0.55195	-4.2899	Sall1
1396951_at	-1.27511	3.02837	-2.10738	0.0540692	0.568412	-4.37992	LOC100362109
1370741_at	-1.27377	2.12911	-2.50794	0.0254357	0.447413	-3.69493	Olr1696
1391812_at	1.27345	4.96222	2.26656	0.0402198	0.516853	-4.11376	Col6a6
1380298_at	-1.27271	2.17691	-1.74095	0.104152	0.670907	-4.95312	LOC102555391
1371413_x_at	-1.27255	2.46511	-2.10123	0.0546839	0.569321	-4.39001	Crygb
1378435_at	1.27206	5.44664	2.78962	0.0147466	0.363075	-3.18856	Art4
1397802_at	-1.27071	3.48757	-2.23282	0.0428429	0.529015	-4.1709	Gramd2
1369842_at	1.27029	1.97431	1.48374	0.160579	0.739563	-5.31418	Asic5
1379998_at	-1.26947	2.88297	-1.58518	0.135793	0.712455	-5.17642	LOC102549328
1371293_at	1.26944	8.25791	1.46137	0.166531	0.744784	-5.34369	Myl4
1371266_at	-1.26939	4.79107	-3.71402	0.00240252	0.150572	-1.46635	Afm
1368453_at	-1.26865	4.57206	-2.14154	0.050767	0.560123	-4.32356	Fads2
1398542_at	1.26802	6.56536	4.70932	0.000357657	0.0452145	0.364053	Ankrd34a
1368475_at	1.26586	6.76653	5.46652	9.06026e-05	0.0177211	1.6803	Colq
1387829_at	1.26275	2.41937	2.051	0.0599568	0.58967	-4.47194	Slc24a1
1391092_at	-1.26209	3.7185	-2.66687	0.0187211	0.398499	-3.41115	Glrb
1377848_at	1.26193	5.38599	2.22947	0.0431121	0.529371	-4.17656	Fam175a
1378734_at	-1.26181	4.2315	-1.93299	0.0742351	0.626904	-4.66032	Gbx2
1387378_at	1.26124	2.69207	1.9705	0.0693908	0.617375	-4.60108	Fcnb
1389725_at	-1.25732	4.42877	-1.62481	0.127041	0.700856	-5.12092	Tm7sf2
1393814_at	1.25715	4.4305	2.35712	0.0339078	0.486616	-3.95857	Zan
1384445_at	1.25649	5.05475	2.63444	0.0199345	0.405514	-3.4695	Ccdc163
1371085_at	-1.25637	3.43859	-1.86763	0.0834126	0.643739	-4.76198	Ascl3
1386928_at	-1.25624	8.90786	-8.12336	1.35247e-06	0.00100144	5.60688	Bcat2
1368523_at	1.25541	7.33122	8.46377	8.42185e-07	0.000818473	6.03373	Cadps
1387166_at	-1.25511	4.74234	-2.26469	0.0403608	0.517814	-4.11693	Aipl1
1369205_at	1.25449	5.12323	2.02435	0.0629411	0.599511	-4.515	Neurog1
1390483_at	-1.2537	7.11504	-6.48374	1.61952e-05	0.00484284	3.31294	Slc25a29
1383524_at	-1.25182	4.42487	-2.70836	0.0172733	0.385353	-3.33622	LOC102546557
1385299_at	1.25099	4.48932	2.50206	0.0257241	0.449457	-3.70532	Lpar4
1372277_at	-1.24958	8.55583	-8.31471	1.0346e-06	0.000861258	5.84879	Aldh4a1
1379747_at	-1.24821	2.97048	-1.44353	0.171408	0.749821	-5.36698	Prss35
1390844_at	1.24817	3.76672	1.62622	0.126738	0.700856	-5.11892	Ska2
1382163_at	1.24776	4.19834	1.45485	0.168299	0.747064	-5.35222	Gata3
1369148_at	-1.24745	3.79653	-2.68593	0.018042	0.392645	-3.37677	Hnf1a
1369359_at	-1.24731	3.37963	-1.81331	0.0918059	0.656066	-4.84494	Il9r
1372966_at	-1.24682	3.53557	-2.30352	0.0375199	0.505341	-4.05072	Mfsd2a
1369390_a_at	1.24612	3.51203	1.59817	0.132867	0.707057	-5.15833	Dpp6
1369574_at	1.24502	3.05086	1.80869	0.0925523	0.65778	-4.85191	Tas2r13
1395717_at	-1.24453	2.18196	-1.5016	0.155956	0.73747	-5.29039	Nsun7
1375385_at	1.24421	2.88866	2.25745	0.0409132	0.519312	-4.12923	LOC500007
1385099_at	1.24157	2.88923	1.30652	0.212944	0.783829	-5.53883	Scel
1387645_at	-1.2415	3.9718	-2.58461	0.0219483	0.41951	-3.55871	Ucn
1376485_at	1.24051	3.4823	1.96418	0.0701873	0.619397	-4.61112	Traip
1377722_at	1.23918	5.52626	4.56461	0.000468828	0.0540004	0.103837	Atp6v1g2
1371089_at	1.23892	1.44186	2.71339	0.0171054	0.38381	-3.32712	Gsta3
1378632_at	1.23866	2.99362	1.54809	0.144448	0.724016	-5.22753	Ppfia4
1391808_at	1.23796	7.78901	7.61423	2.81836e-06	0.00156515	4.93777	Arrdc4
1377928_at	1.23726	3.13973	2.9498	0.0107812	0.319517	-2.8946	Tm4sf20
1389034_at	-1.23663	8.05479	-4.92322	0.000240847	0.0345166	0.743894	Usp18
1375941_at	1.23637	6.22206	5.37636	0.00010627	0.0201199	1.52788	Baiap2l1
1390828_at	1.23433	4.40784	1.61182	0.129854	0.704099	-5.13921	Npy1r
1384979_at	-1.23419	1.60028	-3.55932	0.00325292	0.175935	-1.75645	Gpr50
1389997_at	-1.23321	4.00914	-2.1572	0.0493168	0.554284	-4.29758	Cd3e
1380342_at	-1.23288	4.82995	-2.28792	0.0386382	0.51179	-4.07739	LOC680885
1376036_at	-1.23097	4.44177	-2.12379	0.0524587	0.563828	-4.3529	Flvcr2
1384461_at	-1.23055	3.69692	-2.10216	0.0545904	0.569321	-4.38849	LOC102555173
1380465_at	-1.22907	5.49257	-3.09519	0.00810385	0.28867	-2.62515	LOC687808
1385927_at	-1.22585	3.79415	-1.97249	0.0691421	0.616248	-4.59792	Hoxc4
1390869_at	-1.22443	3.65558	-1.77415	0.0983157	0.667912	-4.90382	Cbln1
1369498_at	-1.22367	3.92435	-1.92971	0.0746724	0.626904	-4.66546	Mc5r
1395462_at	1.22281	3.08088	1.62165	0.127721	0.701118	-5.12538	Nkx3-1
1388249_at	-1.22219	3.79101	-1.19522	0.252337	0.807371	-5.66864	Rapgef1
1368485_at	1.22111	3.28985	1.69696	0.112356	0.684223	-5.01755	Avil
1367994_at	1.22083	5.33967	1.98245	0.0679104	0.611804	-4.5821	Dpyd
1370853_at	1.21954	5.03995	2.66876	0.0186527	0.39786	-3.40774	Camk2n1
1379361_at	1.21937	5.59485	5.34801	0.000111761	0.0206884	1.47971	Pex11a
1368493_at	-1.21868	4.5354	-2.8655	0.012716	0.341765	-3.04975	Lim2
1378605_at	-1.21793	4.13991	-1.34893	0.199295	0.772671	-5.48702	Sigirr
1389648_at	1.21711	1.63961	1.56629	0.140144	0.718848	-5.20256	Ripk4
1369801_at	1.21705	4.40841	3.05825	0.00871409	0.296303	-2.6938	Sell
1386750_at	-1.2163	3.62139	-2.23097	0.0429916	0.529015	-4.17403	Pkd2l2
1382687_at	-1.21584	3.17489	-1.66178	0.11932	0.692664	-5.06832	Six6
1387336_at	-1.21573	3.39063	-3.34729	0.0049347	0.220628	-2.15418	Nat8
1370024_at	-1.21567	3.13364	-2.08298	0.0565483	0.576022	-4.4199	Fabp7
1368789_at	1.21497	3.30462	1.75885	0.100969	0.669719	-4.92661	Acpp
1376077_at	-1.21253	5.33635	-2.40853	0.0307554	0.472053	-3.86939	Mxd1
1396867_at	-1.21246	2.98	-1.84569	0.0867161	0.646513	-4.79566	Rln3
1368987_at	-1.21222	5.08718	-2.01084	0.0645056	0.603825	-4.53671	Slc17a7
1368349_at	1.21185	3.51467	1.61079	0.13008	0.704351	-5.14066	Fgfbp1
1384007_at	1.2116	4.27824	1.9957	0.0663009	0.608268	-4.56095	Atl1
1397134_at	-1.21116	4.37007	-2.35378	0.0341233	0.488583	-3.96435	LOC102549521
1387217_a_at	-1.21037	3.14087	-1.85135	0.0858528	0.645435	-4.78699	Ghrh
1387463_at	-1.20962	2.47818	-1.47482	0.162931	0.741819	-5.32598	Vcsa1
1383853_at	-1.20798	5.46495	-3.26189	0.00583783	0.242634	-2.31409	Dyrk3
1388069_at	1.20628	3.56838	2.24647	0.0417632	0.524469	-4.14784	Klrb1b
1370626_at	1.2051	1.3323	1.90481	0.0780732	0.633882	-4.70439	Tspy1
1385447_at	1.2046	2.38791	1.15157	0.269254	0.81925	-5.71702	Scp2d1
1369456_at	1.20376	3.6813	2.2633	0.0404669	0.518141	-4.1193	Htr2b
1395292_at	-1.20295	7.7551	-9.21875	3.08521e-07	0.00045689	6.92481	Fndc5
1384805_at	-1.20205	3.41897	-2.85925	0.0128724	0.344212	-3.06122	Defb24
1368260_at	-1.20202	4.27472	-2.07544	0.0573353	0.579283	-4.4322	Aurkb
1393338_at	-1.20141	8.49856	-8.4046	9.13584e-07	0.000835634	5.96068	Scx
1369361_at	-1.19876	2.48905	-1.72747	0.106608	0.674218	-4.97297	Kl
1381883_at	-1.19717	3.4221	-2.00042	0.0657361	0.607219	-4.5534	Sptssb
1379124_at	1.1971	3.06354	1.87771	0.0819339	0.641703	-4.74643	LOC100912473
1387316_at	1.19638	3.73744	1.65835	0.120019	0.692664	-5.07323	Cxcl1
1385583_at	-1.19616	2.88698	-2.25938	0.0407654	0.518725	-4.12596	Tyr
1387100_at	-1.19411	1.38729	-1.58783	0.135191	0.711409	-5.17274	Aqp3
1387132_at	1.1936	8.42042	3.25421	0.00592675	0.243747	-2.32846	Lipe
1393581_at	-1.1924	2.78586	-1.21102	0.246421	0.804729	-5.65077	Aspm
1369509_a_at	-1.19221	3.36332	-2.19573	0.0459116	0.541656	-4.23328	A1bg
1385575_at	-1.19169	4.29188	-1.76873	0.0992485	0.667912	-4.91191	Tyrp1
1369951_at	1.19048	2.74085	1.55397	0.143044	0.722202	-5.21947	Ctrb1
1375860_at	-1.19046	4.11352	-2.22132	0.0437738	0.532598	-4.19031	Gm9905
1374698_at	-1.18802	9.96161	-9.40689	2.42496e-07	0.00037707	7.13547	LOC687508
1368161_a_at	-1.18784	4.04775	-2.09269	0.0555489	0.573164	-4.40401	Ahsg
1392609_at	-1.18686	3.88237	-2.0724	0.0576555	0.580448	-4.43716	LOC102556412
1387487_a_at	1.18499	4.03977	2.33107	0.0356203	0.497967	-4.00347	Calcr
1373727_at	1.1842	7.4451	1.80866	0.0925574	0.65778	-4.85196	Fibin
1387148_at	1.18313	9.0683	5.69358	6.0929e-05	0.0140275	2.05873	Gprasp1
1378169_at	1.18309	7.23982	4.87063	0.000265294	0.0368321	0.651067	Acot3
1370771_at	-1.18278	3.47303	-1.55191	0.143534	0.723011	-5.22229	Cacng7
1369583_at	1.18188	2.95993	1.41282	0.180082	0.759477	-5.40661	Jdp2
1370185_at	-1.18111	5.88415	-2.77212	0.0152583	0.369274	-3.22046	Cntnap1
1372665_at	1.18057	3.37946	1.81418	0.0916651	0.656014	-4.84361	Psat1
1369532_at	-1.17935	3.80089	-2.44003	0.028964	0.462874	-3.81439	Prokr2
1398408_at	1.17843	3.00931	2.06792	0.0581307	0.582037	-4.44446	Armc3
1369163_at	1.1784	4.08826	1.76643	0.0996461	0.668157	-4.91533	Grik4
1369871_at	-1.17731	2.24026	-1.49164	0.158521	0.738703	-5.30368	Areg
1382827_at	-1.17604	3.34023	-1.74634	0.103185	0.670802	-4.94516	Ccna1
1392206_at	-1.17499	3.64925	-1.61131	0.129965	0.704099	-5.13993	Slc35f4
1393952_at	1.17487	4.89252	1.75713	0.101269	0.669796	-4.92916	Ccdc68
1396381_at	1.17481	3.6254	2.16974	0.0481835	0.549609	-4.27672	Kiaa0895l
1384275_at	-1.17468	3.4369	-1.81674	0.0912539	0.655474	-4.83974	Znf750
1387253_at	-1.17417	3.07005	-2.74698	0.0160238	0.37679	-3.26618	Guca2b
1368621_at	-1.174	2.75476	-1.76384	0.100096	0.668471	-4.91919	Aqp9
1387572_at	1.17345	2.18517	2.18324	0.0469913	0.547194	-4.2542	Psd
1371077_at	-1.17219	3.87406	-2.4719	0.0272533	0.45582	-3.75847	Htr3b
1381839_at	1.17159	3.65473	1.95651	0.0711627	0.620968	-4.62325	Ccer2
1390167_at	-1.17088	4.02353	-1.70522	0.110774	0.680787	-5.00553	Ttc9b
1370960_at	-1.16936	9.28464	-4.96254	0.000224102	0.0328743	0.813064	Igfbp5
1387472_at	1.16818	2.77656	1.67315	0.11703	0.691063	-5.05199	Cd3d
1384876_at	1.16765	4.49313	2.51977	0.0248648	0.443646	-3.674	Rad9b
1369849_at	1.16764	3.11582	2.28741	0.038675	0.51179	-4.07825	Cnr2
1397180_at	1.16672	1.94711	2.13364	0.0515135	0.562291	-4.33664	Styxl1
1369290_at	-1.16663	3.24873	-1.69793	0.11217	0.68359	-5.01614	Ccr5
1375917_at	1.16602	4.88191	1.84282	0.087156	0.64728	-4.80004	Lilrb4
1387040_at	1.16519	5.64412	1.72179	0.107658	0.675252	-4.98131	Mal
1385763_at	-1.16353	2.85346	-2.09097	0.0557249	0.57329	-4.40683	Cst9l
1369662_at	1.16339	2.03376	1.36645	0.193866	0.768326	-5.46524	Scn2a1
1380076_at	1.16307	8.3293	7.72842	2.38385e-06	0.00143361	5.09112	Asb18
1397581_at	1.16208	4.15799	1.80047	0.0938955	0.66042	-4.86432	Rhov
1383873_at	1.16148	3.96829	1.64387	0.123008	0.696786	-5.0939	Rspo3
1382314_at	-1.16054	7.54599	-2.81847	0.0139396	0.357386	-3.13589	Isg15
1392793_at	-1.15817	3.73136	-1.73887	0.104528	0.671567	-4.95619	LOC100911990
1384288_at	1.15748	4.13929	2.2803	0.0391958	0.512534	-4.09038	LOC102554372
1378968_at	1.15689	4.89766	2.44549	0.0286639	0.46113	-3.80483	Bcl2l14
1386370_at	-1.1566	2.43266	-1.19128	0.253827	0.808464	-5.67306	LOC100911251
1368787_at	1.15502	4.80541	3.14203	0.00739068	0.273948	-2.53793	Mutyh
1377898_at	-1.15499	3.71158	-2.14099	0.0508188	0.560405	-4.32448	Slc39a5
1387972_at	-1.15365	4.77218	-1.99501	0.0663836	0.608268	-4.56205	Cdhr5
1387565_at	-1.15035	4.06374	-1.88662	0.0806463	0.638178	-4.73265	Trpv6
1382956_at	-1.15032	5.78509	-3.50206	0.00363998	0.188666	-1.8639	LOC361016
1393551_at	1.14986	3.46671	2.19709	0.0457958	0.541183	-4.23101	Tstd1
1387515_at	-1.14896	3.26388	-1.43539	0.173672	0.752475	-5.37755	Nmbr
1374937_at	1.14878	4.68841	2.60448	0.0211228	0.414185	-3.5232	RGD1565222
1385510_at	-1.14802	3.03859	-2.48087	0.0267897	0.454003	-3.74269	Ttll13
1385392_at	1.14783	4.42152	2.218	0.0440453	0.533994	-4.19589	Mycbpap
1380524_at	1.14735	4.49056	2.17617	0.0476121	0.548942	-4.266	Krt86
1388435_at	-1.14728	4.31083	-1.46855	0.164601	0.742243	-5.33425	Crygs
1385439_x_at	-1.14689	4.95518	-2.48207	0.0267281	0.453887	-3.74057	Dhx58
1378430_at	1.14556	2.19583	1.11333	0.28477	0.827514	-5.75818	Moxd1
1380591_at	1.14392	4.39797	1.91769	0.0762973	0.629549	-4.68429	Ccdc180
1381118_at	1.14261	5.95416	1.74506	0.103413	0.670802	-4.94705	Arl14ep
1382621_at	1.14232	2.90166	1.26659	0.226471	0.792169	-5.58644	Dcaf12
1369303_at	-1.14083	2.8091	-1.62088	0.127886	0.701118	-5.12647	Crh
1372929_at	1.14078	4.35072	2.2382	0.0424141	0.526745	-4.16182	Kcnma1
1368609_at	-1.14074	2.40213	-1.28203	0.221161	0.78856	-5.56817	Slc10a1
1367988_at	1.14069	2.41754	1.68179	0.115315	0.688565	-5.03953	Cyp2c23
1395519_at	-1.14043	4.75653	-1.94731	0.0723502	0.623035	-4.63777	Mturn
1387200_at	-1.13953	3.58405	-1.52317	0.150524	0.728921	-5.26139	Olig1
1385746_at	-1.13812	2.2035	-1.5647	0.140514	0.718848	-5.20474	Samt3
1383394_at	-1.13798	4.89685	-3.01634	0.00946178	0.304141	-2.77154	Dct
1393788_at	1.13783	2.40661	1.36718	0.193644	0.768047	-5.46434	Cst5
1369210_at	1.13782	6.88411	4.17448	0.000983883	0.0899934	-0.609091	Scn1a
1385554_at	1.13765	4.24975	2.05763	0.0592352	0.5863	-4.46119	LOC688324
1374384_at	-1.13741	2.87479	-1.2885	0.218964	0.787068	-5.56045	Cryga
1385717_at	-1.13707	2.63514	-1.45873	0.167245	0.745664	-5.34715	Gdap1
1391041_at	1.13645	2.66856	1.79025	0.0955902	0.66376	-4.8797	Vwa3b
1368738_at	-1.13479	2.3631	-1.66345	0.11898	0.69263	-5.06592	Cyp11b1
1383747_at	-1.13449	4.28913	-4.25996	0.000835258	0.07968	-0.451603	Ect2
1382803_at	1.13437	5.07706	2.11497	0.0533187	0.566118	-4.36744	Map4k1
1375062_at	-1.13301	3.67962	-2.4577	0.028003	0.458203	-3.78341	Ap1m2
1368713_at	1.13164	2.24799	1.64384	0.123013	0.696786	-5.09393	Mmp10
1379670_at	-1.13146	2.18387	-1.44983	0.169673	0.748252	-5.35879	Sgol2
1389807_at	1.13105	4.24368	1.49012	0.158913	0.738703	-5.30569	RGD1308065
1369016_at	-1.13099	4.46194	-2.9858	0.0100462	0.312772	-2.82807	Cdon
1369196_at	-1.13063	5.21461	-3.02991	0.00921295	0.302007	-2.74638	Ppy
1373043_at	-1.13024	7.5248	-6.5135	1.54328e-05	0.00466458	3.35826	Sdf2l1
1384775_s_at	1.13	3.56598	1.5419	0.145936	0.72528	-5.23597	Prss30
1384971_at	1.1299	4.09708	1.54253	0.145785	0.72528	-5.23511	Depdc7
1383521_at	1.12948	4.85417	1.87616	0.0821593	0.642139	-4.74882	Kctd18
1386804_at	-1.12806	2.4805	-1.5082	0.154277	0.735418	-5.28155	Nxpe2
1391033_s_at	1.12792	3.47808	2.11244	0.053568	0.566931	-4.37161	Nrg2
1373201_at	-1.12777	9.38027	-7.64893	2.67811e-06	0.0015143	4.98456	Dbt
1397549_at	1.12774	3.89246	2.45199	0.0283105	0.459753	-3.79344	Agap2
1371174_s_at	1.12709	3.7552	1.55771	0.142159	0.721262	-5.21435	Sstr2
1384557_at	1.12625	4.59502	1.88993	0.0801724	0.637611	-4.72752	LOC102553140
1369274_a_at	1.12586	3.22652	2.04898	0.060178	0.590346	-4.47521	Cdkl3
1369889_at	-1.12545	1.66507	-2.08108	0.0567453	0.576206	-4.423	Ifnb1
1386691_at	1.12504	2.7287	1.70159	0.111467	0.681914	-5.01082	Fbxo36
1394039_at	1.12457	4.26968	2.56538	0.0227768	0.426451	-3.593	Klf5
1369845_at	1.12402	3.46695	2.0843	0.0564116	0.575809	-4.41774	Chrna6
1376281_at	1.124	4.26397	1.74191	0.10398	0.670802	-4.95171	Ccdc134
1390358_at	1.12363	3.69656	2.22792	0.0432375	0.529771	-4.17918	Cacna2d3
1370270_at	-1.12322	5.06645	-2.95191	0.0107366	0.319517	-2.89069	Tcam1
1370848_at	-1.12293	7.14236	-7.25174	4.84816e-06	0.00209407	4.43809	Slc2a1
1390932_at	-1.12239	4.52116	-2.22201	0.0437172	0.532118	-4.18914	LOC100911950
1371015_at	-1.12232	6.81694	-3.21035	0.00646104	0.255604	-2.41044	Mx1
1369570_at	-1.12229	1.45641	-1.09678	0.291692	0.831297	-5.77564	Sult2a1
1385249_at	-1.12184	3.41846	-1.82769	0.0895132	0.652467	-4.82311	LOC102547720
1386946_at	1.12092	9.59704	7.92428	1.79548e-06	0.00126991	5.3497	Cpt1a
1368439_at	1.12075	5.11408	2.11886	0.0529377	0.564772	-4.36103	Sox10
1387747_at	1.12039	4.03345	2.34812	0.0344906	0.490902	-3.97411	Gjb3
1390566_a_at	1.12033	3.7685	1.80618	0.0929615	0.658844	-4.85571	Ckmt1b
1398307_at	1.11717	2.78147	1.36637	0.193891	0.768326	-5.46534	Cyp3a18
1370232_at	-1.11479	10.4777	-6.91138	8.19397e-06	0.00296307	3.95076	Ivd
1387541_at	1.11474	2.80479	2.01735	0.0637472	0.602351	-4.52626	Ncan
1388172_at	1.11454	3.06427	1.90331	0.0782825	0.633883	-4.70672	Slc22a25
1369364_at	-1.11434	2.41964	-1.19794	0.251309	0.807325	-5.66557	Atp1a4
1370466_at	1.11229	2.60936	2.01472	0.0640527	0.602898	-4.53048	Lhx5
1373218_at	-1.11224	5.58883	-2.73697	0.0163388	0.377665	-3.28435	Fam81a
1391453_at	1.11155	5.59165	1.64942	0.121854	0.695202	-5.08599	Ebi3
1375455_at	1.11114	3.22119	2.03188	0.0620839	0.596478	-4.50285	Guca1a
1369244_at	1.11044	4.47654	1.40623	0.181991	0.761554	-5.41503	Arnt
1388644_at	1.10819	9.07109	6.33361	2.06932e-05	0.00595869	3.08222	Mgll
1377626_at	1.10799	6.70318	1.87066	0.0829662	0.643664	-4.75731	LOC100911030
1369566_at	1.10794	2.88126	1.91785	0.0762758	0.629538	-4.68404	Tas2r119
1385027_at	1.10771	3.86478	1.52402	0.150312	0.72888	-5.26023	Ypel1
1391130_at	1.10768	4.23098	1.76713	0.0995243	0.668056	-4.91429	Zfp978
1381474_at	-1.10748	1.8417	-1.78557	0.0963755	0.664588	-4.88672	Mbnl3
1387037_at	-1.10697	2.5088	-1.84167	0.0873336	0.64728	-4.8018	Cubn
1384203_at	1.10617	5.00814	2.13205	0.0516653	0.562334	-4.33927	Pde1b
1387426_at	1.10537	5.45579	3.02519	0.0092988	0.302493	-2.75514	Slc25a21
1387960_at	1.1052	2.6439	1.75374	0.101869	0.670528	-4.9342	Defb4
1384225_at	-1.105	2.61398	-1.241	0.235493	0.797977	-5.61635	Dab1
1385586_at	-1.10448	4.62424	-2.28332	0.0389734	0.511839	-4.08522	Tmem8c
1367885_at	-1.10368	9.98265	-7.20693	5.19041e-06	0.00221119	4.37495	Pxmp2
1393579_at	1.10361	2.90591	1.86272	0.084143	0.64488	-4.76955	Chrdl1
1370676_at	-1.1036	2.88433	-1.28466	0.220267	0.788316	-5.56504	RGD1564614
1371271_at	1.1031	2.51691	1.70901	0.110054	0.679349	-5	Olr416
1395807_at	-1.10293	1.70081	-1.62022	0.128028	0.701322	-5.12739	LOC102552794
1380681_at	1.10248	4.29481	2.28454	0.0388841	0.51179	-4.08314	Rnf180
1396695_at	-1.10229	4.53687	-3.43449	0.00415692	0.201679	-1.99068	LOC102549716
1378817_at	-1.10077	5.35591	-1.97631	0.0686673	0.614637	-4.59186	Itsn1
1368294_at	1.10029	5.35908	1.90254	0.0783902	0.633893	-4.70792	Dnase1l3
1391920_at	-1.10005	4.08791	-1.54803	0.144461	0.724016	-5.2276	Izumo4
1387459_at	-1.09933	3.19903	-2.4232	0.0299082	0.468893	-3.8438	Pkib
1398260_a_at	1.09886	3.9461	1.44033	0.172297	0.750194	-5.37115	Serpind1
1385263_at	-1.09843	3.28394	-1.36774	0.193471	0.768047	-5.46363	Myo7b
1382398_at	1.09824	3.11059	1.74229	0.10391	0.670802	-4.95114	Shisa3
1387423_at	1.09781	4.79417	1.75884	0.10097	0.669719	-4.92663	Lhcgr
1385962_x_at	1.09731	1.93588	1.72107	0.107792	0.675688	-4.98237	Blk
1371501_at	1.09709	1.39078	1.44207	0.171813	0.749821	-5.36889	Iqck
1380318_at	-1.09682	3.47292	-1.63494	0.124883	0.698236	-5.10658	Cemip
1388218_at	-1.09633	4.81874	-1.81121	0.092144	0.657094	-4.8481	Ldlr
1375771_at	-1.09598	3.84365	-1.93584	0.0738558	0.625843	-4.65583	Sidt1
1380317_at	1.09409	1.7306	1.61125	0.129979	0.704099	-5.14002	Cdh10
1385148_at	-1.09326	4.44269	-1.32159	0.208008	0.779617	-5.52056	P2rx1
1370587_at	-1.09319	2.66592	-1.55049	0.143874	0.723644	-5.22424	Grik3
1369047_at	1.09294	2.44703	1.26814	0.225932	0.79216	-5.58461	Sult1d1
1369074_at	1.09139	4.13764	2.94706	0.0108393	0.319517	-2.89965	Slc38a4
1372685_at	-1.09067	3.11942	-1.37871	0.190142	0.766327	-5.44989	Cdkn3
1382083_at	1.09037	3.35588	1.33364	0.204131	0.775363	-5.50584	Coch
1381556_at	-1.09006	6.0137	-2.99458	0.00987463	0.30988	-2.81183	Ddx60
1370806_at	1.08996	10.0847	2.92207	0.0113833	0.326561	-2.94573	Retsat
1367777_at	1.08754	12.6692	10.8407	4.32866e-08	0.000165272	8.60487	Decr1
1390666_at	1.08688	3.55123	1.46267	0.16618	0.744779	-5.34198	Tex19.2
1387189_at	1.08635	8.49485	8.58133	7.17309e-07	0.000794207	6.17744	Slc22a3
1373528_at	-1.08609	4.92177	-2.46371	0.0276836	0.457943	-3.77287	Pik3cd
1368457_at	-1.08547	3.18924	-1.73677	0.104909	0.671567	-4.95929	Gabrr1
1369822_at	-1.08523	3.89145	-1.75906	0.100931	0.669719	-4.9263	Kit
1376136_at	1.08499	4.57049	2.12078	0.052751	0.564772	-4.35787	LOC102555298
1388940_at	1.0847	4.66125	1.64364	0.123056	0.696786	-5.09423	Arhgap25
1390958_at	-1.08466	2.89048	-1.49268	0.158251	0.738703	-5.30229	Sertm1
1378557_at	-1.08447	2.65569	-1.37642	0.190833	0.766729	-5.45276	Fam19a4
1389767_at	1.08404	3.03134	2.12529	0.0523137	0.563828	-4.35043	Eme2
1387043_at	1.0835	3.13298	1.75429	0.101772	0.670528	-4.93339	Lypd3
1393532_at	-1.08313	3.33969	-1.34816	0.199534	0.772705	-5.48796	Ubqln3
1375055_at	-1.0831	3.20682	-2.42446	0.0298364	0.468893	-3.8416	Jsrp1
1368495_at	-1.08262	4.29326	-1.777	0.0978278	0.667041	-4.89956	Rln1
1391052_at	1.08257	4.99119	2.69823	0.0176163	0.389098	-3.35454	Dxo
1385525_at	1.08252	4.22985	3.09143	0.00816388	0.289497	-2.63213	Clec1b
1387620_a_at	-1.08232	4.34613	-2.7234	0.0167758	0.383554	-3.30897	Tmprss11d
1386013_at	1.08215	3.32113	2.36898	0.0331543	0.483387	-3.93806	Dnaaf3
1389221_at	-1.082	4.03346	-2.50729	0.025467	0.44771	-3.69607	Mmd2
1384924_at	-1.08187	2.93012	-1.39633	0.184889	0.763135	-5.42763	Prnd
1373762_a_at	1.08184	1.94734	1.28237	0.221045	0.78856	-5.56776	LOC100362601
1376615_at	1.081	5.96825	1.72783	0.106542	0.67417	-4.97245	Tead3
1388017_at	-1.07971	4.42093	-1.77484	0.098197	0.667649	-4.90279	Mamdc4
1390822_at	-1.07937	3.33271	-1.83	0.0891491	0.651512	-4.81959	Cdh16
1385492_at	1.07856	1.3103	1.49519	0.157603	0.738667	-5.29895	Neto1
1368442_at	-1.07853	3.74301	-2.46626	0.0275491	0.456721	-3.76839	F2
1397919_at	-1.07688	2.35966	-1.16429	0.264237	0.816081	-5.70307	Ccdc37
1393657_at	1.07676	4.31367	2.12962	0.0518971	0.563136	-4.34328	Prcp
1377804_at	1.07621	2.86195	1.84529	0.0867778	0.646513	-4.79627	Prtg
1380114_at	-1.07619	4.46392	-1.78384	0.0966678	0.665161	-4.88932	LOC102553093
1369540_at	1.07528	4.25308	1.86846	0.0832904	0.643739	-4.7607	Necab1
1393897_at	-1.0752	6.12605	-1.9968	0.0661686	0.60791	-4.55919	Cdh20
1380836_at	1.07501	2.88309	1.66697	0.11827	0.691634	-5.06088	RGD1562726
1398453_at	-1.07479	4.67713	-3.45101	0.00402402	0.197698	-1.95967	Klhl36
1368627_at	-1.07443	4.22172	-1.28224	0.221088	0.78856	-5.56791	Rgn
1391675_at	-1.07424	4.79455	-2.01807	0.0636638	0.602153	-4.5251	Ccdc181
1369618_at	1.07403	3.78906	1.66036	0.119608	0.692664	-5.07035	Il13
1369096_at	-1.07263	3.89264	-1.34526	0.200445	0.77278	-5.49155	Epha7
1385511_at	-1.07206	2.36015	-1.75382	0.101855	0.670528	-4.93408	Sez6l
1369625_at	-1.07165	10.3421	-6.74114	1.07152e-05	0.00358313	3.70028	Aqp1
1379513_at	1.06949	2.8465	1.1518	0.269159	0.81925	-5.71676	Tmem30b
1396418_at	1.06723	4.04054	2.09095	0.055727	0.57329	-4.40686	LOC100360128
1379582_a_at	-1.06722	2.67153	-1.52795	0.149342	0.728077	-5.25493	Ccna2
1389715_at	1.06678	4.04054	2.35658	0.0339427	0.486892	-3.95951	Ypel4
1392329_at	-1.06633	2.21258	-1.32433	0.207121	0.778587	-5.51722	Homez
1393864_at	-1.06587	4.33135	-1.85438	0.0853937	0.645435	-4.78234	Folr4
1368368_a_at	1.06587	4.22077	1.51168	0.153397	0.733029	-5.27687	Lsr
1382717_at	-1.06546	4.44994	-1.56786	0.139776	0.718733	-5.20038	Fam168a
1382828_at	-1.06449	4.26968	-1.71455	0.10901	0.678302	-4.99192	Tmem91
1368548_at	-1.06427	2.35736	-1.34305	0.201141	0.773212	-5.49427	Slc12a1
1386907_at	-1.06362	10.9387	-5.48127	8.82782e-05	0.0174864	1.70512	Eno3
1383641_at	1.0635	8.99816	6.14213	2.84153e-05	0.00755287	2.78277	Ednra
1386917_at	-1.06198	6.51691	-4.68472	0.000374429	0.0469531	0.320004	Pc
1396352_at	-1.06007	3.18272	-2.06444	0.0585018	0.582479	-4.45012	Myrfl
1379743_at	1.05995	3.88797	1.46888	0.164513	0.742229	-5.33382	Tubb1
1398543_at	1.05974	3.10621	1.3423	0.201379	0.773554	-5.4952	LOC102553097
1375557_at	1.05956	2.22387	1.3544	0.197587	0.770709	-5.48024	Otp
1370839_at	1.05838	1.89997	1.77083	0.0988861	0.667912	-4.90878	Asic3
1381251_at	-1.05584	3.54163	-1.69211	0.113294	0.685833	-5.02459	Dmrtc1c1
1367809_at	1.05572	2.97219	1.52812	0.149299	0.728077	-5.25469	Prl4a1
1378778_a_at	1.05563	2.37171	1.30468	0.21355	0.783829	-5.54104	Sowahb
1394309_at	1.05513	1.1351	2.02933	0.0623739	0.596715	-4.50698	Tekt5
1381901_at	-1.05439	5.00279	-2.01313	0.0642383	0.603081	-4.53304	Tmem212
1390001_at	1.05429	5.0798	2.15033	0.049948	0.556918	-4.30899	Rhobtb2
1382973_at	-1.0537	3.34633	-1.63651	0.124552	0.698236	-5.10436	Prss42
1375065_at	-1.05366	3.46007	-1.35124	0.19857	0.771562	-5.48415	LOC100912964
1387389_at	-1.05285	3.74666	-1.60354	0.131675	0.705663	-5.15082	Ramp3
1370424_at	1.05102	4.19562	1.87645	0.0821169	0.642131	-4.74837	Prpmp5
1385837_at	-1.05026	3.9818	-2.31618	0.0366358	0.500731	-4.02905	Hoxd3
1382451_at	1.05014	5.79131	3.4722	0.00385986	0.194502	-1.91991	Hebp2
1369223_at	-1.05005	3.1411	-2.20001	0.0455475	0.539879	-4.22611	Gucy2d
1385486_at	1.04986	4.27627	1.6911	0.113492	0.685868	-5.02606	Bnc2
1370119_at	1.04968	4.889	1.59827	0.132846	0.707057	-5.15819	Lst1
1387715_at	1.0495	1.81557	1.69892	0.111978	0.68296	-5.0147	Wfdc18
1368654_at	-1.04949	4.06036	-1.71073	0.109728	0.679093	-4.99749	Npap60
1371412_a_at	-1.049	9.43999	-3.83534	0.0018961	0.13288	-1.23936	Nrep
1370841_a_at	-1.04743	4.16921	-1.81692	0.0912255	0.655474	-4.83947	Gh1
1387815_at	1.04689	5.6355	1.78679	0.0961707	0.664429	-4.8849	Ins1
1384231_at	-1.04677	3.07886	-1.70501	0.110814	0.680787	-5.00584	Shcbp1
1391864_at	-1.04487	1.24619	-1.82089	0.0905912	0.65412	-4.83345	Enpp6
1370744_at	1.04459	4.27373	2.03445	0.0617944	0.596362	-4.49871	Gpr26
1373340_at	1.04395	2.86002	1.55001	0.143987	0.723644	-5.22489	Dusp9
1397333_at	1.04284	5.04986	2.20901	0.0447904	0.538436	-4.21101	Samd12
1387881_at	1.04267	2.56615	1.50349	0.155472	0.73747	-5.28785	Kcnv1
1368489_at	-1.04259	4.28874	-2.51216	0.0252307	0.446228	-3.68747	Fosl1
1368496_at	-1.04241	3.65697	-2.11201	0.0536104	0.56701	-4.37231	Odf1
1386023_at	-1.04024	2.74648	-1.74219	0.103929	0.670802	-4.95129	Lgi1
1392780_at	-1.04018	2.27671	-0.955931	0.355717	0.859994	-5.91524	Nxf7
1370491_a_at	1.03988	3.37475	1.5635	0.140795	0.71945	-5.20639	Hdc
1394051_at	1.03933	3.74213	1.7765	0.0979139	0.667183	-4.90031	P2ry10
1372755_at	1.03825	1.93104	1.08064	0.298563	0.834384	-5.79246	Mal2
1368836_a_at	-1.03717	3.55835	-2.18895	0.0464948	0.54447	-4.24465	Acan
1388029_at	1.03712	3.07568	1.57643	0.137794	0.714925	-5.18856	Zfand4
1369226_at	-1.03631	3.44378	-1.70663	0.110506	0.68046	-5.00348	Kng2
1387709_at	1.03573	5.69411	4.88439	0.000258662	0.0362348	0.67538	Figf
1384325_at	-1.03544	4.76915	-2.01334	0.0642136	0.603081	-4.5327	Bpifa1
1384906_at	-1.03421	4.39754	-2.33404	0.0354212	0.496839	-3.99837	Dlk2
1391117_at	1.0341	3.79473	1.32984	0.205349	0.777105	-5.5105	Pnmal2
1371421_at	-1.03398	12.3994	-8.15353	1.29615e-06	0.000983147	5.64536	Oxct1
1379756_at	1.03371	3.27476	1.54327	0.145606	0.725041	-5.2341	RGD1562890
1395992_at	1.03284	2.00245	1.81497	0.0915374	0.655785	-4.84241	Iglon5
1387323_at	1.03168	1.26998	1.65211	0.121299	0.694708	-5.08215	Klkb1
1387310_at	-1.03137	3.72745	-1.71043	0.109787	0.679093	-4.99794	Atp2c2
1368210_at	-1.03113	2.94214	-1.1202	0.281934	0.826612	-5.75087	Il24
1387544_at	-1.03059	3.04801	-1.50182	0.1559	0.73747	-5.29009	Mk1
1378692_at	-1.02889	3.72299	-2.05373	0.0596591	0.588084	-4.46752	Pax8
1388547_at	-1.02811	2.41161	-1.70456	0.1109	0.680787	-5.0065	Cldn4
1369490_at	-1.02806	3.20638	-1.21336	0.245554	0.804272	-5.64811	Glp2r
1376748_at	-1.02767	2.45864	-1.46036	0.166805	0.745411	-5.34502	Arx
1385794_at	-1.02748	3.14844	-1.68045	0.11558	0.688565	-5.04147	MGC94891
1375999_at	-1.02704	3.69028	-1.36311	0.194891	0.769436	-5.46941	RGD1312005
1392521_at	1.02598	2.81145	1.80372	0.0933624	0.658938	-4.85942	LOC102553173
1369036_at	1.02575	3.5915	2.65071	0.0193165	0.401896	-3.44025	Grik2
1382541_at	-1.02544	4.33136	-2.78286	0.0149424	0.36538	-3.2009	Alk
1398081_at	1.02523	0.657731	1.3302	0.205232	0.777049	-5.51006	LOC102556417
1391597_at	-1.02407	1.85347	-3.1889	0.0067396	0.259399	-2.45049	Gpr75
1385419_at	-1.02336	2.1526	-1.09644	0.291837	0.831297	-5.776	Gpr143
1397704_at	-1.02264	2.45036	-1.74992	0.102545	0.670592	-4.93985	Esco2
1372186_a_at	-1.02186	4.53188	-3.31998	0.00520716	0.228403	-2.20535	Top2a
1388056_at	-1.02162	4.64505	-1.76494	0.0999045	0.668157	-4.91755	Oas1b
1387363_at	1.0214	2.73115	1.85505	0.0852929	0.645435	-4.78132	Folh1
1396014_at	1.02122	4.93244	2.97205	0.010321	0.31654	-2.8535	Timm8a2
1381574_at	-1.02109	4.56136	-1.19794	0.251311	0.807325	-5.66557	Agmo
1388100_at	-1.02064	5.36606	-2.63999	0.0197215	0.4038	-3.45952	Cdk5rap2
1390127_at	1.0197	4.50661	1.72087	0.10783	0.675688	-4.98267	Dixdc1
1398166_at	-1.01946	3.83738	-1.77028	0.0989799	0.667912	-4.90959	Rbm44
1391922_at	1.01916	2.4176	1.52778	0.149384	0.7281	-5.25516	Helt
1387416_at	-1.01908	4.50209	-1.73601	0.105047	0.671774	-4.96042	Rest
1388231_at	-1.01893	3.53781	-1.27693	0.222904	0.790291	-5.57423	Mcpt3
1380350_at	1.01787	3.97915	2.12	0.0528263	0.564772	-4.35915	LOC100912214
1392189_at	1.0164	6.5923	1.94812	0.0722459	0.622595	-4.63651	Rfx4
1387825_at	1.01626	2.36164	1.1779	0.258947	0.811877	-5.68801	Ugt2b
1387321_at	1.01623	3.53253	1.25958	0.228914	0.793556	-5.59468	Atp1b4
1374963_s_at	1.01595	1.76051	1.33859	0.202554	0.774621	-5.49976	LOC102556459
1371114_at	-1.01431	4.87058	-2.34884	0.0344437	0.49046	-3.97287	Kcnj4
1370359_at	1.01391	2.67753	1.47113	0.163912	0.741997	-5.33085	Amy1a
1374006_at	-1.01326	8.21222	-6.66256	1.21437e-05	0.00389338	3.58313	Kat3
1381639_at	-1.01321	2.83851	-2.29002	0.0384855	0.511432	-4.07379	LOC102549078
1388124_at	-1.01281	2.29929	-1.67165	0.117329	0.691063	-5.05414	Ctsj
1369256_at	1.01222	5.189	4.27206	0.000816162	0.0780979	-0.42936	Bace1
1379416_at	-1.01137	8.29132	-7.81094	2.11432e-06	0.00134229	5.20073	LOC100362819
1373401_at	-1.01122	3.39433	-1.93463	0.074017	0.626455	-4.65774	Tnc
1396390_at	1.01058	3.17434	1.47911	0.161796	0.74054	-5.32031	Riiad1
1387057_at	1.01056	5.6494	3.56479	0.00321821	0.174665	-1.74619	Slc7a8
1397291_at	-1.00957	2.47501	-1.85925	0.0846604	0.64488	-4.77487	Lacc1
1395625_at	1.00819	4.09724	2.46946	0.0273808	0.45623	-3.76276	LOC102554630
1388098_at	1.00818	2.60791	1.25259	0.23137	0.795596	-5.60286	LOC246267
1379914_at	1.00815	8.15147	4.87589	0.000262739	0.0366408	0.660363	Klf11
1368288_at	-1.00779	3.52402	-1.23634	0.237167	0.799082	-5.62174	Gc
1385897_at	1.00694	4.47061	1.72548	0.106976	0.674218	-4.97591	Ap5z1
1368623_at	-1.00673	4.33949	-1.7681	0.0993562	0.667912	-4.91284	Ceacam9
1392074_at	1.00654	6.15122	3.44709	0.0040552	0.198603	-1.96704	Cped1
1380635_at	-1.00632	3.17682	-1.93104	0.0744952	0.626904	-4.66338	Sfmbt2
1369336_at	-1.00606	5.35612	-2.51447	0.025119	0.445838	-3.68338	Hr
1376973_at	1.0026	5.20976	1.76065	0.100653	0.669719	-4.92394	Sdcbp2
1391201_at	-1.00254	4.14451	-2.41281	0.0305059	0.471945	-3.86193	Wdhd1
1368923_at	-1.00217	3.66426	-1.36827	0.193311	0.768047	-5.46298	Ecel1
1395872_at	1.00159	5.23968	1.66072	0.119535	0.692664	-5.06983	LOC102548694
1389857_at	1.00114	10.521	7.91896	1.80924e-06	0.00126991	5.34275	Wbp5
1393706_at	1.00023	4.02779	1.59254	0.134129	0.710294	-5.16618	Steap1
1381129_at	-1.00007	3.71363	-1.9596	0.0707684	0.620335	-4.61836	LOC100913004
1387362_at	0.99942	2.87825	1.21496	0.244962	0.803678	-5.64628	Scn4a
1370403_at	-0.999262	4.32467	-1.64195	0.123408	0.697432	-5.09662	Prl2b1
1368683_at	0.999046	2.073	1.19397	0.25281	0.807863	-5.67004	Olr1
1387194_at	-0.998971	4.57957	-2.73134	0.0165189	0.380252	-3.29458	Adap1
1369616_at	0.998556	2.94693	1.57295	0.138596	0.715678	-5.19337	Fgf22
1369961_at	0.998382	9.84228	8.8499	5.00022e-07	0.00065361	6.4988	Ppap2a
1380319_at	-0.998087	3.82481	-1.901	0.0786056	0.633893	-4.71031	Invs
1395333_at	-0.997847	2.74712	-1.22246	0.242205	0.8034	-5.63771	Pmp2
1387422_at	-0.99779	3.14997	-1.72304	0.107427	0.675062	-4.97949	Pglyrp1
1387486_at	-0.99774	3.04371	-1.44859	0.170014	0.748798	-5.3604	Trim9
1369218_at	0.997428	3.99349	2.0044	0.0652634	0.60604	-4.54703	Met
1369914_at	0.995375	3.18027	1.55968	0.141694	0.721082	-5.21164	Hrh2
1385570_at	-0.995135	2.55285	-1.71027	0.109816	0.679093	-4.99817	Tmem52
1393744_at	-0.99374	3.58836	-1.47594	0.162634	0.741819	-5.3245	Tssk2
1381070_at	-0.993646	4.20723	-1.71684	0.10858	0.677378	-4.98856	Tslp
1374104_at	0.993527	8.49804	5.0491	0.00019136	0.0297555	0.964599	Cldn5
1373614_at	-0.993133	3.20845	-1.54982	0.144033	0.723644	-5.22515	Chat
1370470_at	-0.992918	3.17207	-2.04899	0.0601771	0.590346	-4.4752	Np4
1393884_at	-0.992638	1.41548	-1.03504	0.318623	0.843739	-5.83884	LOC102548489
1384218_at	0.991013	3.15973	1.67109	0.117441	0.69122	-5.05495	LOC362795
1377189_at	-0.991005	5.1911	-1.46159	0.166471	0.744784	-5.34339	Ccdc61
1384179_at	0.990352	4.19434	1.62272	0.127489	0.701118	-5.12386	LOC100909757
1390287_at	-0.989787	4.77752	-1.81105	0.0921702	0.65713	-4.84835	Bin2
1393511_at	0.989697	4.4718	1.46607	0.165266	0.742862	-5.33752	Gal3st4
1385622_at	-0.989618	3.10695	-1.19451	0.252606	0.807762	-5.66944	Col25a1
1367908_at	-0.989561	9.37566	-7.0099	7.02817e-06	0.00269648	4.09365	Gcsh
1393796_at	-0.988766	4.57981	-2.71421	0.0170781	0.383554	-3.32563	Cep152
1392926_at	-0.987257	4.01595	-1.27009	0.225256	0.791374	-5.58231	Lama1
1368974_at	0.987223	2.42045	2.12472	0.0523692	0.563828	-4.35138	Gucy1a2
1394831_at	0.986681	4.00887	1.72312	0.107411	0.675062	-4.97936	LOC102552888
1372234_at	0.986038	10.6095	7.37778	4.00716e-06	0.00186951	4.61407	Lix1l
1387974_a_at	0.985804	3.54497	1.46133	0.16654	0.744784	-5.34373	Slc21a4
1381468_at	-0.985741	4.45361	-2.0054	0.0651461	0.605492	-4.54544	Lrrc36
1386410_at	0.984595	4.71953	2.04469	0.0606512	0.592045	-4.48216	Cytip
1388395_at	0.984479	10.1732	4.50756	0.000521975	0.0588148	0.000568417	G0s2
1387963_a_at	0.984073	4.86497	1.35493	0.197421	0.770709	-5.47958	Uox
1393768_at	0.982055	4.08872	2.00205	0.0655421	0.607219	-4.55079	Lingo1
1393049_at	0.981893	5.37188	2.20679	0.0449762	0.539212	-4.21474	Myo1g
1398282_at	-0.981761	3.87283	-1.62494	0.127011	0.700856	-5.12073	Kynu
1384102_at	-0.980977	0.893488	-1.29249	0.217621	0.786419	-5.55569	Gen1
1371227_at	-0.980825	2.9842	-1.42646	0.176185	0.755357	-5.38908	Csf2
1377967_at	0.980721	5.05308	1.88271	0.0812094	0.639508	-4.73871	Cdt1
1387563_at	-0.980644	3.19764	-1.85576	0.0851864	0.645363	-4.78024	Pgr
1391152_at	-0.980299	3.60562	-1.64713	0.122329	0.696121	-5.08925	LOC302192
1369534_at	0.980023	2.08473	2.40971	0.0306867	0.471971	-3.86734	Il11
1387221_at	-0.980002	4.96578	-1.71885	0.108206	0.676412	-4.98563	Gch1
1369072_at	0.978286	1.82783	1.75738	0.101226	0.669794	-4.92879	Adh7
1383828_at	0.97817	3.34635	1.36067	0.195644	0.769713	-5.47245	LOC102553632
1383131_at	0.977818	6.29857	1.4223	0.177366	0.756227	-5.39444	Itgb2
1369242_at	0.976723	3.36156	1.38035	0.189648	0.766175	-5.44783	Pax6
1369878_at	-0.976594	3.75116	-1.12177	0.281291	0.826127	-5.7492	Olr1654
1386920_x_at	0.976131	1.16666	1.0238	0.323717	0.845657	-5.85002	Prl8a4
1382003_at	0.975713	3.90968	1.2446	0.234207	0.797671	-5.61217	Slc16a13
1368752_at	0.975652	3.40091	1.16622	0.263482	0.815796	-5.70094	Tacr3
1378409_at	-0.975097	3.88631	-1.8675	0.0834328	0.643739	-4.76219	Pou4f1
1386948_at	-0.974301	6.04708	-2.09823	0.0549867	0.570046	-4.39494	Nes
1369802_at	-0.973713	2.95539	-1.4173	0.178797	0.758447	-5.40087	Kcna3
1373630_at	0.973495	6.30664	3.42566	0.00422969	0.204729	-2.00723	Iffo1
1378394_at	0.972869	7.84905	8.37469	9.52085e-07	0.000845969	5.92358	Mppe1
1369619_at	-0.972589	2.46076	-1.66788	0.118087	0.691507	-5.05957	Ucn2
1381604_at	0.972208	3.18597	1.65272	0.121172	0.694425	-5.08128	Fam171a2
1389649_at	0.971794	7.28667	4.38848	0.000653868	0.0668903	-0.216116	Acss3
1374630_at	0.970822	2.40142	1.21629	0.244473	0.803678	-5.64477	Clic3
1377355_at	0.968834	5.36121	1.14323	0.272582	0.82127	-5.72609	RGD1306750
1388044_at	-0.968228	5.82369	-6.23328	2.44187e-05	0.00673157	2.92603	Pfkfb2
1388277_at	0.967331	4.33154	1.25397	0.230886	0.794988	-5.60125	LOC100361706
1390571_at	0.96704	6.36934	2.1768	0.0475563	0.548942	-4.26494	Gpr4
1371775_at	-0.966758	9.61954	-6.19214	2.61438e-05	0.00709871	2.86154	LOC100912409
1369341_a_at	0.966581	4.54675	2.9668	0.0104277	0.316911	-2.8632	Magi2
1370612_at	-0.966127	4.84387	-2.50194	0.0257299	0.449457	-3.70553	Kcna2
1381310_at	-0.965344	4.27702	-1.52967	0.148919	0.728077	-5.25259	Ubap1l
1383581_at	-0.965141	4.09213	-1.5048	0.15514	0.736906	-5.2861	Sapcd2
1377803_at	-0.964513	4.41438	-1.30173	0.214531	0.784333	-5.5446	Ccdc153
1383021_at	-0.963528	5.77282	-1.97061	0.0693777	0.617375	-4.60092	Galnt13
1383879_at	0.962417	3.88376	1.41664	0.178984	0.758447	-5.40171	Prr15l
1384115_at	0.961854	11.3311	3.46342	0.00392704	0.195403	-1.93639	Acot2
1378350_at	0.96117	2.15152	1.21732	0.244093	0.803644	-5.64359	LOC102547703
1367789_at	0.960614	9.8189	4.61453	0.000426919	0.050482	0.193879	Slc27a1
1387176_at	0.960547	6.88811	1.7822	0.0969448	0.665701	-4.89178	Rph3al
1377383_at	0.960387	6.09665	4.38464	0.000658644	0.0669668	-0.223115	Efs
1384923_at	-0.959993	5.8811	-4.99738	0.000210273	0.0315907	0.874187	RGD1307461
1370197_a_at	0.959342	3.08597	1.76611	0.0997022	0.668157	-4.91582	Prkcz
1392845_at	0.959098	3.8239	1.19033	0.254191	0.808788	-5.67413	LOC102556119
1369045_at	-0.958776	4.08554	-2.27441	0.0396316	0.514035	-4.10041	Rgs14
1377567_at	0.958528	2.9813	1.48641	0.159881	0.738803	-5.31064	RGD1565283
1371235_at	-0.958375	4.22741	-1.79592	0.0946475	0.662192	-4.87118	Grm6
1397819_at	-0.957884	4.46748	-1.57079	0.139096	0.716996	-5.19635	Prr14
1392283_at	0.957623	3.32468	1.40596	0.182071	0.761554	-5.41538	Sall4
1395472_at	0.956968	4.89974	1.83521	0.0883343	0.65005	-4.81166	Lrrc17
1370009_at	0.956001	3.54319	1.53784	0.146921	0.727099	-5.2415	Apoc3
1377289_at	0.955888	2.62697	1.51167	0.153399	0.733029	-5.27688	Skor1
1371282_at	-0.955869	2.96	-1.11254	0.285099	0.828238	-5.75902	Prm3
1374825_at	-0.954777	4.76119	-2.09873	0.0549365	0.570046	-4.39413	Sez6l2
1375213_at	0.954029	5.74519	1.57615	0.137857	0.714937	-5.18893	Pck2
1368828_at	0.953766	3.01291	1.38852	0.187203	0.764612	-5.43752	LOC102554525
1380472_at	0.953103	5.79509	2.19328	0.0461219	0.543313	-4.2374	LOC679368
1367923_at	-0.952797	2.41569	-1.66455	0.118759	0.692536	-5.06435	Acsbg1
1387331_at	0.952061	2.79224	1.52323	0.150507	0.728921	-5.2613	Atp4b
1396489_at	0.950731	4.70539	2.11607	0.0532102	0.565715	-4.36562	LOC100910561
1389078_at	0.950427	5.55371	1.66929	0.117802	0.691347	-5.05754	Fbxl6
1374531_at	0.949219	9.23644	7.10425	6.07472e-06	0.00249814	4.2291	Slc6a6
1393139_at	-0.948883	2.20254	-1.06001	0.307521	0.840015	-5.81365	Apoc2
1394792_at	0.948844	2.78876	1.14964	0.270019	0.819489	-5.71912	LOC102551009
1380305_at	0.948565	1.79396	1.42971	0.175268	0.754072	-5.38489	Lrrc73
1376633_at	-0.94813	5.51692	-1.38393	0.188573	0.765693	-5.44332	RGD1566029
1370455_a_at	0.947163	2.99576	1.2421	0.2351	0.797671	-5.61507	Olfm3
1385298_at	0.946816	5.10092	1.39265	0.185976	0.764026	-5.43229	Slc26a10
1387380_at	0.945898	2.49488	1.08419	0.297044	0.833248	-5.78878	Slc32a1
1371067_at	0.944935	2.60015	1.14575	0.271571	0.820359	-5.72335	Adam6
1391557_at	0.944213	5.16274	2.02373	0.0630118	0.599634	-4.51599	Sox15
1377039_at	0.943631	2.00095	1.1553	0.267772	0.818596	-5.71293	LOC102547155
1384503_at	-0.942459	1.59901	-2.33327	0.0354728	0.496839	-3.99969	Klk8
1369127_a_at	0.942273	7.30408	4.40502	0.000633657	0.0661278	-0.185915	Ptgfr
1396209_at	0.941277	3.75826	1.95969	0.0707561	0.620335	-4.61821	Mcart1l
1383566_at	0.941211	1.51864	1.97284	0.0690986	0.616083	-4.59737	LOC100913073
1394184_at	0.940949	4.40471	2.10165	0.0546421	0.569321	-4.38933	LOC100910119
1369195_at	0.940329	1.74644	1.18437	0.256463	0.809719	-5.6808	Fabp2
1370469_at	0.940251	4.25149	1.50552	0.154957	0.736456	-5.28514	Ptpn7
1372654_at	0.939055	4.85817	1.51815	0.151774	0.7304	-5.26816	Eps8l2
1369688_s_at	-0.93905	3.30952	-1.30758	0.212593	0.783821	-5.53755	Ptk2b
1383887_at	-0.93887	4.48727	-2.12686	0.052162	0.563828	-4.34783	Lamp5
1371937_at	0.938762	5.23815	1.48702	0.159721	0.738773	-5.30982	RGD1562618
1393973_at	-0.937679	4.30782	-1.24404	0.234405	0.797671	-5.61281	LOC687399
1381405_at	-0.937606	3.27733	-1.33593	0.203399	0.775003	-5.50303	LOC102553131
1380929_at	0.936612	6.68174	3.02975	0.00921587	0.302007	-2.74668	Ccdc78
1378712_at	-0.936069	4.163	-1.24955	0.232448	0.796289	-5.60641	Icam5
1383390_at	-0.935836	3.99258	-2.25653	0.0409836	0.519312	-4.13079	Amer2
1397383_at	-0.935399	3.80208	-1.50358	0.155451	0.73747	-5.28774	Emx1
1384583_at	-0.934558	2.67157	-1.15342	0.268519	0.819049	-5.715	Smgc
1367845_at	0.934494	3.5623	2.29678	0.0379993	0.509152	-4.06225	Nefm
1384911_at	-0.934353	4.23472	-1.60565	0.131209	0.705501	-5.14787	Alox12e
1385225_at	-0.933956	2.81707	-1.30923	0.212049	0.783568	-5.53556	Spatc1
1389236_at	0.933952	5.36939	0.838895	0.415965	0.883833	-6.01847	Mybphl
1368962_at	-0.933791	4.29842	-2.17169	0.0480096	0.548942	-4.27347	Nxph3
1396501_at	0.93372	3.89193	1.6413	0.123544	0.697432	-5.09755	Aspscr1
1379899_at	-0.933517	5.45178	-3.7558	0.00221423	0.146488	-1.38813	Colgalt2
1393832_at	0.933394	4.75996	1.95148	0.0718102	0.621351	-4.6312	Rbm43
1382178_at	-0.932839	2.97562	-1.35323	0.19795	0.770709	-5.48169	Fam83h
1369797_at	0.932112	3.08078	1.484	0.16051	0.739563	-5.31383	Adra1a
1378180_at	0.931734	4.96964	2.4261	0.0297437	0.468205	-3.83875	Dctd
1368312_at	-0.931289	4.27821	-1.33772	0.20283	0.775003	-5.50083	Oxt
1368266_at	0.931283	3.8844	1.42262	0.177277	0.756223	-5.39404	Arg1
1382078_at	0.931191	6.00307	1.74818	0.102856	0.670592	-4.94244	Tlr8
1385969_at	-0.930882	3.43224	-1.62094	0.127873	0.701118	-5.12638	Adamts16
1393936_at	-0.92973	3.6096	-2.30714	0.0372654	0.504453	-4.04454	Tsks
1385736_at	-0.929727	1.88698	-1.87306	0.0826127	0.643582	-4.75361	Btg4
1387239_a_at	-0.928854	2.87406	-1.38636	0.187847	0.764919	-5.44025	Padi4
1391818_at	0.928643	3.80686	1.6587	0.119947	0.692664	-5.07273	Tmco4
1375084_at	0.927697	5.96637	2.13729	0.0511671	0.560969	-4.3306	Serinc2
1383435_at	0.927554	6.61019	7.19507	5.28529e-06	0.00222118	4.35818	Scn3b
1381455_at	-0.92712	4.15863	-1.38143	0.189323	0.766175	-5.44647	Tmem237
1397455_at	0.926732	4.77039	1.52902	0.149077	0.728077	-5.25346	LOC102551705
1398636_at	-0.926202	3.0272	-1.48244	0.16092	0.739873	-5.3159	RGD1305420
1368107_at	0.924786	2.99948	1.28715	0.219421	0.787731	-5.56207	Prl3c1
1383787_at	0.924525	7.85089	4.64275	0.000404953	0.0494944	0.244666	Popdc3
1369314_at	-0.924506	2.60603	-1.11511	0.284034	0.827401	-5.75629	Fgf5
1368179_at	0.92446	5.17176	1.70934	0.109992	0.679202	-4.99953	Crlf2
1370313_at	0.924135	9.22278	7.90815	1.83755e-06	0.00126991	5.32862	Acot7
1371315_at	0.923675	9.75239	0.848577	0.410738	0.881607	-6.01038	Myl7
1382136_at	-0.923518	4.5299	-1.40134	0.183418	0.762173	-5.42126	Slc2a9
1378045_at	-0.923372	4.50288	-1.41741	0.178764	0.758447	-5.40073	C1ql1
1371018_at	0.922671	4.49072	2.74773	0.0160003	0.37679	-3.26481	Celsr2
1392703_at	0.922439	2.83647	1.18475	0.256317	0.809627	-5.68037	Tbx4
1375911_at	-0.922397	8.05952	-4.95122	0.000228796	0.0332492	0.793167	Gpcpd1
1376030_at	-0.922357	2.87003	-1.43515	0.173741	0.752475	-5.37787	Acap1
1385576_at	0.922207	3.75888	1.25924	0.229034	0.793675	-5.59508	Smtnl1
1388175_at	-0.92193	5.87013	-3.88006	0.00173806	0.126264	-1.15584	Clcnkb
1393124_at	0.921883	4.36906	2.06802	0.0581196	0.582037	-4.44429	Kcna6
1387738_at	-0.921426	2.26251	-1.16621	0.263484	0.815796	-5.70095	Mycs
1370863_at	0.921198	4.09388	1.86964	0.0831167	0.643664	-4.75889	Krt5
1369136_at	-0.920498	3.3191	-1.32793	0.205961	0.777515	-5.51283	Cyp2a3
1398284_at	-0.920355	1.54847	-1.71752	0.108454	0.677374	-4.98757	Rax
1382692_at	0.919576	5.30632	1.37367	0.191665	0.766812	-5.45621	Clec7a
1391184_at	0.919233	3.74153	1.26045	0.22861	0.793538	-5.59366	Rfx2
1394865_at	-0.91794	4.40209	-1.6165	0.128834	0.703455	-5.13263	Rtp3
1383707_at	-0.91766	4.42132	-1.38416	0.188504	0.765581	-5.44302	Gria4
1384628_at	0.917435	4.42821	1.6251	0.126977	0.700856	-5.1205	Iyd
1388275_at	-0.917378	4.28993	-2.01698	0.0637904	0.602351	-4.52686	Tcrb
1368355_at	0.916055	6.9948	4.93061	0.000237604	0.0342094	0.756909	Myo5b
1370821_at	-0.915833	8.16018	-5.00647	0.000206815	0.031222	0.890097	Tpmt
1398746_at	0.91497	2.94612	1.43034	0.175092	0.754072	-5.38409	Nanp
1382425_at	-0.914433	4.02391	-1.39171	0.186255	0.764026	-5.43349	Cyp19a1
1370936_at	-0.914417	1.85389	-0.898089	0.384692	0.87217	-5.96775	Dmgdh
1379213_at	-0.914	2.82473	-1.24081	0.235561	0.798008	-5.61657	LOC102549042
1395440_at	-0.913728	4.67307	-1.99969	0.0658231	0.607219	-4.55457	Idnk
1395824_at	-0.912793	1.60611	-1.1985	0.251101	0.807325	-5.66495	Ccno
1368128_at	0.91174	11.2135	4.74501	0.000334687	0.043733	0.427847	Pla2g2a
1377615_at	0.911297	3.56528	1.1452	0.271793	0.820631	-5.72395	Tmem130
1387601_at	0.911217	2.12325	1.61962	0.128158	0.701562	-5.12824	Dcx
1384558_at	0.910909	6.23325	2.05325	0.0597108	0.588386	-4.46829	Plac9
1369403_at	0.910877	1.58324	1.6678	0.118102	0.691507	-5.05968	Adrbk2
1384192_at	0.910591	5.07558	1.56725	0.13992	0.718848	-5.20123	Chst1
1387275_at	-0.910493	1.83898	-1.46939	0.164377	0.742229	-5.33315	Sox11
1378106_at	0.909862	1.83332	1.30469	0.213547	0.783829	-5.54103	Phlda2
1369553_at	0.909564	3.97122	1.27235	0.224476	0.790825	-5.57964	Hsd17b3
1387366_at	0.909083	5.3712	2.57687	0.0222782	0.421686	-3.57253	Ilf3
1391485_at	0.909019	2.33249	1.39415	0.185533	0.763617	-5.4304	LOC100912487
1370547_at	0.908941	3.3934	1.13874	0.274384	0.821831	-5.73095	Pzp
1383970_at	-0.908881	4.3439	-1.3336	0.204144	0.775363	-5.50589	Muc2
1387985_a_at	-0.908834	5.27084	-1.96547	0.070023	0.61865	-4.60906	Obp3
1368539_at	-0.908297	3.38936	-1.60449	0.131465	0.705501	-5.14949	Scn9a
1370483_at	0.907639	3.40137	1.09038	0.294405	0.832611	-5.78234	Cd244
1377085_at	-0.907034	3.96495	-1.89182	0.0799024	0.637477	-4.72458	Car7
1386943_at	-0.906158	7.58472	-2.78379	0.0149154	0.365239	-3.1992	Pllp
1393556_at	0.905117	2.6884	1.47106	0.16393	0.741997	-5.33094	Zfyve28
1368462_at	0.904593	5.26133	2.69081	0.017872	0.390991	-3.36795	Itpka
1367776_at	-0.903917	4.7896	-1.92324	0.0755431	0.627981	-4.6756	Cdk1
1374930_at	-0.903822	2.78043	-1.74212	0.103941	0.670802	-4.9514	Shisa9
1377673_at	-0.901069	8.09214	-6.90132	8.32403e-06	0.0029755	3.93608	Ccdc85c
1368255_at	-0.901006	4.48708	-1.32091	0.208228	0.779734	-5.52139	Ntm
1387639_at	0.900955	3.11055	1.49531	0.157572	0.738667	-5.29879	Hpcal4
1388433_at	0.900925	4.56776	1.48698	0.159731	0.738773	-5.30987	Krt19
1388320_at	0.900714	7.05307	3.36615	0.00475495	0.217782	-2.11883	Spint2
1370670_at	0.900419	2.35303	1.06721	0.304373	0.838025	-5.8063	Zfp37
1373733_at	-0.900367	7.61659	-5.91171	4.19001e-05	0.0101012	2.41475	Bok
1396274_at	0.900094	4.87958	1.94232	0.0730021	0.624658	-4.64564	Iqcc
1378307_at	-0.900013	4.08229	-1.9109	0.0772293	0.63161	-4.6949	LOC102547892
1378751_at	0.900007	4.21247	2.02993	0.0623053	0.596715	-4.50601	Mapk4
1368250_at	-0.899853	2.69343	-1.28587	0.219855	0.788011	-5.56359	Tekt1
1392714_at	0.899762	3.7414	1.59842	0.132811	0.707057	-5.15798	Serpinb11
1377718_at	-0.899392	3.77725	-1.52109	0.151041	0.729788	-5.2642	Fancb
1368441_at	0.899359	5.7461	5.09708	0.000175395	0.0283051	1.04814	Msln
1393337_at	-0.899308	3.65286	-1.39132	0.18637	0.764026	-5.43398	Tfcp2l1
1379848_at	0.898314	2.42561	1.18388	0.256652	0.809823	-5.68135	Dfnb59
1384458_at	0.898245	2.53228	1.25635	0.230046	0.794488	-5.59846	Ripply1
1375056_at	0.897932	5.722	4.12772	0.00107641	0.0946817	-0.695506	Ociad2
1380641_at	0.897737	3.26341	1.28372	0.220587	0.788455	-5.56616	Pcdhb6
1387468_at	-0.897596	4.21872	-1.55184	0.143551	0.723011	-5.22239	Sstr5
1369948_at	0.89468	9.74993	5.38438	0.000104768	0.0199888	1.5415	Ngfrap1
1367962_at	0.894423	3.4972	1.40294	0.18295	0.761727	-5.41922	Actn3
1378164_at	0.894391	4.07841	1.19775	0.251382	0.807325	-5.66579	RGD1306811
1372626_at	0.894087	10.2075	6.62661	1.28627e-05	0.00408182	3.52922	Tpd52l1
1395674_at	-0.89376	2.20131	-2.195	0.0459745	0.542192	-4.23452	Srrm3
1398645_at	-0.892938	4.507	-1.65847	0.119994	0.692664	-5.07306	Wnt7a
1372235_at	-0.892713	4.39939	-2.11189	0.0536216	0.56701	-4.3725	Miat
1387473_at	0.892426	2.33837	1.11896	0.282447	0.82693	-5.7522	Tnp1
1367917_at	-0.892273	2.06277	-1.82093	0.0905846	0.65412	-4.83339	Cyp2d2
1368550_at	-0.892122	4.41251	-1.08574	0.296382	0.833248	-5.78717	Foxq1
1392215_at	-0.891749	2.789	-1.82454	0.0900114	0.653575	-4.82791	Ephb1
1379750_at	-0.891061	4.97544	-2.45945	0.0279096	0.458203	-3.78034	Robo2
1377693_at	-0.890665	4.75999	-1.66281	0.119111	0.692664	-5.06684	Frmpd1
1394074_at	-0.890394	3.31839	-1.02414	0.32356	0.845657	-5.84968	Zfp276
1372510_at	0.889735	6.74854	1.58006	0.136961	0.714414	-5.18353	Srxn1
1380636_at	0.887861	3.92113	1.55575	0.142621	0.721577	-5.21703	Alox12
1370084_at	0.886968	3.388	1.16535	0.263819	0.815896	-5.70189	Cpb1
1380996_at	-0.886663	4.61875	-1.28654	0.219629	0.787965	-5.5628	LOC102552347
1394753_at	0.886345	4.59261	1.71696	0.108559	0.677378	-4.98839	Lsmem2
1369486_at	0.886339	2.51357	1.58974	0.134758	0.710917	-5.17008	Asz1
1387457_at	0.885845	5.1191	1.65581	0.120538	0.69316	-5.07686	Dusp12
1378294_at	0.885353	6.2153	1.39502	0.185276	0.763368	-5.42929	Fbxl12
1374475_at	0.88485	6.5043	5.50515	8.4645e-05	0.0170244	1.74525	Abhd1
1383525_at	0.884809	4.71575	1.22085	0.242796	0.8034	-5.63956	LOC102553944
1368632_at	-0.883579	2.63907	-1.17632	0.259557	0.812349	-5.68976	Foxg1
1369089_at	-0.883328	4.54967	-1.669	0.117862	0.691347	-5.05796	Prkcg
1387826_at	-0.882353	3.55638	-1.25221	0.231505	0.795596	-5.6033	RGD1566085
1370259_a_at	0.881473	5.7152	2.14818	0.0501473	0.557971	-4.31256	Pth1r
1396993_at	-0.881442	3.96542	-1.84994	0.0860677	0.645435	-4.78916	Hsh2d
1371052_at	0.880966	3.26609	1.04756	0.313021	0.842082	-5.82628	Nog
1370562_at	-0.880951	1.90692	-1.99368	0.0665442	0.608485	-4.56418	Calcb
1370862_at	0.880334	10.5231	3.23124	0.00620085	0.250603	-2.37141	Apoe
1378704_at	0.880232	3.10418	1.23481	0.237716	0.799354	-5.62351	LOC102548734
1381487_at	0.879327	4.48553	2.9122	0.0116055	0.328547	-2.96391	Angpt1
1370727_at	0.878564	4.0258	1.29685	0.216157	0.78621	-5.55046	Pdgfd
1394747_at	0.876726	5.54362	1.88065	0.0815075	0.640587	-4.74189	LOC102552909
1398363_at	-0.876689	5.60166	-1.91481	0.0766915	0.630889	-4.68879	Wdr54
1397917_at	0.876685	5.57377	2.32294	0.0361712	0.498621	-4.01744	LOC684529
1387746_at	-0.87648	4.51869	-1.44655	0.170575	0.749292	-5.36306	Olr414
1369853_at	0.876329	1.92769	1.38075	0.189528	0.766175	-5.44732	Neurog3
1378316_at	0.876039	4.03933	1.62427	0.127157	0.700856	-5.12168	Tdrkh
1370683_at	0.875834	3.86155	2.10009	0.0547993	0.569321	-4.39189	Kcnk15
1367682_at	0.875648	7.09444	3.16499	0.00706428	0.266481	-2.49512	Mdk
1368684_at	-0.8756	2.94529	-1.29686	0.216154	0.78621	-5.55045	Fat2
1392209_at	-0.875533	4.81769	-1.87337	0.0825676	0.643582	-4.75313	Gcnt3
1377146_at	0.875331	3.53767	1.14354	0.272456	0.821117	-5.72575	Vip
1387820_at	-0.875196	4.2954	-1.1341	0.276259	0.822495	-5.73596	Klk1c7
1368907_at	0.874793	2.59632	1.26667	0.226442	0.792169	-5.58635	Scamp5
1376327_at	0.874661	3.60323	1.48898	0.159209	0.738703	-5.30721	Tnfrsf14
1376078_at	-0.873117	3.98276	-1.40334	0.182835	0.761727	-5.41872	LOC102551966
1398664_at	-0.873042	9.51672	-2.69063	0.017878	0.390991	-3.36827	Gramd3
1393473_at	0.871774	2.38765	1.19323	0.253089	0.80802	-5.67087	Colca2
1382459_at	0.871707	1.802	1.37857	0.190183	0.766327	-5.45006	Ska3
1379772_at	-0.870857	8.32425	-4.40742	0.000630778	0.0660491	-0.181536	Aplnr
1369925_at	-0.870772	4.2888	-1.85626	0.0851102	0.645307	-4.77946	Cst11
1393758_at	-0.870718	5.05507	-2.09728	0.0550828	0.570436	-4.3965	Ttc14
1370782_a_at	-0.870416	2.06605	-1.15625	0.267398	0.818193	-5.7119	Prpg1
1384386_at	0.870153	4.09781	1.26031	0.228658	0.793538	-5.59382	Rasa2
1377410_at	0.869881	4.19639	2.50984	0.0253428	0.44679	-3.69156	E2f8
1383532_at	-0.869379	4.30182	-1.51801	0.151809	0.7304	-5.26835	LOC102548758
1379966_at	0.869214	4.70504	1.36938	0.19297	0.767662	-5.46158	RGD1560470
1389440_at	-0.86892	3.17593	-1.26064	0.228545	0.793538	-5.59344	LOC686151
1389787_at	0.86846	5.86218	3.73367	0.002312	0.148786	-1.42955	Ptk7
1383564_at	-0.868344	9.19071	-2.89419	0.012022	0.332627	-2.99705	Irf7
1368192_at	-0.867656	4.97645	-1.68556	0.114572	0.687588	-5.03407	Cxcr3
1376506_at	0.867617	2.2974	1.7612	0.100556	0.669719	-4.92311	Prdm11
1367615_at	0.867507	3.17882	1.45427	0.168458	0.747381	-5.35299	Svs5
1368121_at	0.867443	3.78827	1.2562	0.2301	0.794488	-5.59864	Akr7a3
1371281_at	-0.867352	2.89437	-1.33607	0.203357	0.775003	-5.50287	Hoxc8
1375924_at	0.867005	2.60201	1.08254	0.297751	0.833605	-5.7905	Fabp12
1376699_at	0.866037	3.41404	1.12246	0.281007	0.82575	-5.74846	LOC679158
1374248_at	0.865973	2.80244	1.8616	0.0843089	0.64488	-4.77125	Mybpc1
1380063_at	0.865764	4.27778	1.27324	0.224173	0.790581	-5.5786	Ch25h
1373777_at	0.865754	6.06134	1.78774	0.096011	0.663964	-4.88347	Rgs16
1377158_at	0.865489	4.90128	1.76961	0.0990953	0.667912	-4.91059	RGD1559979
1369054_at	-0.865458	3.53005	-1.18594	0.255863	0.809627	-5.67904	Rph3a
1370672_a_at	-0.864696	5.1125	-1.14747	0.270885	0.819632	-5.72148	Dnm3
1387642_at	-0.864462	3.87054	-1.3075	0.212618	0.783821	-5.53764	Il23a
1383892_at	-0.864315	5.7321	-1.64231	0.123333	0.697369	-5.09611	Flywch2
1397341_at	0.864217	3.49491	1.49437	0.157813	0.738667	-5.30003	Pbk
1391203_at	-0.862985	3.62868	-1.34359	0.200972	0.773212	-5.49361	Kcnab2
1388049_a_at	0.862687	3.01841	1.48147	0.161173	0.739903	-5.31718	Gabre
1369834_at	-0.862667	2.76236	-1.46655	0.165136	0.742862	-5.33688	Foxa1
1378803_at	-0.862421	2.22911	-2.65861	0.0190234	0.400518	-3.42604	Nkx6-2
1368454_at	-0.862385	3.6632	-1.45424	0.168467	0.747381	-5.35303	Prl7d1
1392722_at	0.861809	5.74222	3.21825	0.00636138	0.254611	-2.39568	Dapp1
1369684_at	0.861258	2.49904	1.61359	0.129466	0.703455	-5.13672	Tcf3
1397664_at	0.860781	6.03882	1.60997	0.130258	0.704639	-5.1418	Zc3h3
1387697_at	0.860601	2.55521	1.12265	0.280927	0.82575	-5.74825	Kcnh5
1379894_at	0.860582	2.96788	1.33903	0.202416	0.774373	-5.49923	RGD1310110
1374356_at	-0.860036	3.78668	-0.910056	0.378569	0.868816	-5.95712	LOC302999
1371030_at	-0.859991	3.78767	-1.38985	0.186808	0.764211	-5.43584	Spp2
1383200_at	0.859395	2.72807	1.64044	0.123725	0.697767	-5.09878	Ccdc81
1392457_x_at	-0.859103	3.31581	-1.59486	0.133609	0.708698	-5.16295	LOC102546943
1390236_at	-0.859083	5.55413	-1.6252	0.126956	0.700856	-5.12036	Hmcn2
1393426_at	-0.858622	3.08991	-1.31608	0.209801	0.782233	-5.52726	Pde6a
1370657_at	-0.856318	3.5527	-1.19598	0.25205	0.807343	-5.66778	Cdh6
1376765_at	-0.856129	3.75349	-1.25641	0.230027	0.794488	-5.5984	Mro
1385599_at	-0.855783	3.41385	-1.18044	0.25797	0.811021	-5.68518	RSA-14-44
1367821_a_at	-0.854994	4.34641	-1.55976	0.141676	0.721082	-5.21154	Cacna1a
1369757_at	-0.854384	4.86065	-1.82744	0.0895532	0.652467	-4.8235	Itpkb
1397909_at	-0.85411	1.47691	-1.31681	0.209564	0.781631	-5.52638	LOC102553978
1370383_s_at	-0.85351	7.30865	-3.19116	0.00670977	0.258892	-2.44629	RT1-Db1
1375058_at	0.853333	5.42241	0.951671	0.357798	0.860953	-5.91921	Zrsr2
1382613_at	0.853317	3.95731	1.87236	0.0827164	0.643582	-4.7547	Shc4
1373188_at	-0.853116	10.2817	-3.33067	0.00509876	0.225236	-2.18532	Scn4b
1395659_at	-0.852288	4.65306	-1.48511	0.16022	0.738874	-5.31236	LOC100909776
1391446_at	0.85221	3.75712	1.22131	0.242627	0.8034	-5.63903	Ms4a1
1395332_at	-0.852124	5.01721	-1.62492	0.127016	0.700856	-5.12076	Tbx2
1375083_at	-0.852005	4.58081	-1.77	0.0990278	0.667912	-4.91	LOC685849
1391787_at	0.851454	4.57934	1.75641	0.101397	0.670083	-4.93024	Traf3ip3
1368661_at	-0.851452	3.71935	-1.21979	0.243184	0.8034	-5.64077	Slc13a2
1388047_at	0.851306	2.70142	1.65696	0.120302	0.692664	-5.07522	Vom2r-ps45
1377702_at	0.850432	8.78446	4.91059	0.000246495	0.0348916	0.721642	Lpar6
1390789_at	0.849894	7.87706	6.27009	2.29758e-05	0.00649569	2.98352	Acad11
1369844_at	0.849643	1.73963	2.01354	0.0641901	0.603081	-4.53238	Gabra3
1368737_at	0.849474	4.18084	1.48474	0.160317	0.739059	-5.31285	LOC100363344
1393329_at	0.849282	4.73365	1.40466	0.182449	0.761727	-5.41703	Icos
1377041_at	0.848582	6.4471	1.85818	0.0848217	0.64488	-4.77652	Mfng
1369750_at	0.848307	3.69667	1.45007	0.169606	0.748252	-5.35847	Tshb
1369462_at	-0.848114	2.36298	-1.01567	0.327437	0.848143	-5.85803	Gad2
1398256_at	0.84805	4.55805	1.05588	0.309339	0.841215	-5.81786	Il1b
1390715_at	-0.848045	1.81907	-1.01986	0.325516	0.847064	-5.85391	Igfbpl1
1391162_at	0.847675	1.84275	1.29414	0.217067	0.786419	-5.55372	Dcdc2
1386964_at	-0.847665	2.92164	-1.37626	0.190882	0.766729	-5.45297	Bpifa2f
1380990_at	0.84763	4.48179	1.39997	0.183819	0.762749	-5.423	Tmem240
1391264_at	0.847605	5.39808	2.06057	0.0589171	0.584238	-4.4564	Lrrn4
1383745_at	0.847191	3.54532	1.2353	0.23754	0.799354	-5.62294	Emilin3
1372295_at	-0.846936	8.63022	-6.53808	1.48317e-05	0.00456684	3.39558	Narf
1371079_at	0.846913	4.88402	1.3431	0.201126	0.773212	-5.49421	Fcgr2b
1378056_at	-0.846586	4.3287	-0.999471	0.334941	0.850488	-5.87384	Gmnn
1387548_at	0.846472	5.83926	1.8994	0.0788307	0.634297	-4.71281	Has2
1370582_a_at	-0.846332	3.12987	-1.19668	0.251785	0.807325	-5.66699	Amelx
1381573_at	-0.845948	1.7355	-1.82463	0.0899959	0.653575	-4.82776	RGD1562107
1391245_at	0.845902	4.59993	1.77587	0.0980215	0.667382	-4.90125	Zbtb12
1392449_at	-0.845663	4.20378	-1.94402	0.0727792	0.624658	-4.64296	Rad18
1393130_at	-0.84534	6.29063	-0.547282	0.593013	0.932377	-6.22155	LOC102553868
1383221_at	0.845147	3.19184	1.2148	0.245022	0.803786	-5.64647	Smim22
1368035_a_at	0.844751	5.66575	5.1366	0.000163287	0.0270109	1.1167	Ptprf
1380313_at	-0.844627	3.61471	-1.37223	0.192102	0.766812	-5.45801	Klre1
1385675_at	0.844569	4.58746	1.21449	0.245137	0.803786	-5.64682	RGD1308775
1387164_at	0.844151	3.13384	1.26623	0.226595	0.792218	-5.58686	Lect1
1395718_at	0.844009	3.43694	1.06551	0.305113	0.838609	-5.80804	Syndig1l
1373823_at	-0.843417	5.09077	-2.14413	0.0505249	0.559138	-4.31928	Cks2
1373316_at	0.843409	2.02777	0.867163	0.400827	0.878954	-5.99463	LOC100911887
1393986_at	-0.842774	3.76794	-1.33761	0.202867	0.775003	-5.50097	Hmgb4
1382722_at	0.842225	5.61566	1.45083	0.169397	0.748252	-5.35747	Scarf1
1372382_at	0.841988	6.25902	2.5119	0.0252431	0.446228	-3.68792	LOC102554253
1375085_at	-0.841496	5.39994	-3.19328	0.00668173	0.258774	-2.44231	Slc25a35
1369381_a_at	-0.841387	2.36729	-1.0967	0.291726	0.831297	-5.77573	Slc15a1
1384406_at	0.840988	6.37419	3.9106	0.00163791	0.12186	-1.09886	Ackr4
1378695_at	-0.840758	4.74258	-1.91144	0.077155	0.63161	-4.69406	Cecr6
1375433_at	-0.840335	3.65305	-1.6041	0.131551	0.705501	-5.15003	Disp2
1370147_at	-0.839631	5.44312	-0.993743	0.337623	0.851318	-5.87938	Acmsd
1393682_at	0.839132	4.55863	1.82925	0.0892674	0.651673	-4.82074	Gpr34
1381357_at	0.838983	3.27503	1.21104	0.246412	0.804729	-5.65074	Ptpn22
1370515_x_at	-0.838747	3.97781	-1.52544	0.149961	0.728717	-5.25832	Syt7
1382656_at	0.838666	3.34743	1.24446	0.234256	0.797671	-5.61233	Ttf2
1387694_at	-0.838452	2.93843	-1.6007	0.132304	0.707057	-5.15479	Cnga4
1398840_at	0.838293	8.87634	6.03072	3.4253e-05	0.00845423	2.60588	Vamp5
1374317_at	-0.837881	5.11288	-1.84191	0.0872975	0.64728	-4.80144	Pik3r6
1377399_at	0.837813	5.89533	1.50572	0.154905	0.736456	-5.28487	LOC102548514
1398407_at	-0.837673	7.25406	-5.05157	0.000190503	0.0297555	0.968905	Tnfaip8
1368333_at	-0.837563	2.552	-1.25713	0.229775	0.794239	-5.59756	Umod
1382317_at	0.837397	6.59949	3.87922	0.00174091	0.126264	-1.15741	Eps8
1392608_at	0.836835	1.83363	0.966936	0.350382	0.858795	-5.90493	LOC102551856
1376605_at	0.836752	5.82419	1.3359	0.20341	0.775003	-5.50307	Slc17a5
1369139_at	-0.836497	3.41003	-1.22955	0.23962	0.801865	-5.62957	Pdc
1368801_at	0.836344	5.2321	2.88398	0.0122645	0.335455	-3.01581	Cxxc4
1375032_at	-0.835784	3.85375	-1.45307	0.168785	0.747845	-5.35455	Kndc1
1386162_at	0.83569	3.71847	1.25224	0.231494	0.795596	-5.60327	Txk
1385735_at	-0.835508	2.8888	-1.35678	0.196846	0.770373	-5.47729	Dnajb7
1376061_at	-0.835373	4.3485	-1.17989	0.25818	0.81115	-5.68579	RGD1564036
1369474_a_at	0.834833	1.51993	1.29733	0.215999	0.786021	-5.54989	P2rx2
1369116_a_at	-0.834703	4.95827	-1.50347	0.155479	0.73747	-5.28788	Calca
1398466_at	0.834262	3.1021	1.30503	0.213435	0.783829	-5.54062	Calr4
1372423_at	0.83395	9.87078	6.83204	9.28075e-06	0.00317167	3.83458	Perp
1368784_at	-0.833389	4.92357	-1.35542	0.197269	0.770709	-5.47897	A1cf
1375328_at	0.833273	3.29017	1.20201	0.24978	0.807325	-5.66098	Prss21
1377721_at	-0.832331	6.93656	-5.21329	0.000142205	0.024257	1.24915	LOC100912128
1369687_at	0.832326	4.20812	1.92492	0.0753157	0.627766	-4.67297	Kcnab3
1381320_at	0.832001	2.64162	1.15378	0.268376	0.819049	-5.7146	LOC102548592
1377490_at	-0.831971	2.98567	-1.82319	0.0902248	0.653904	-4.82995	Tbx1
1387241_at	0.831734	3.00573	1.22983	0.239519	0.801865	-5.62925	Gpr88
1384835_at	0.831408	2.45181	1.07362	0.301589	0.837365	-5.79971	Nr5a2
1383686_at	-0.831376	7.99185	-4.97104	0.000220642	0.0325201	0.827996	Syngr1
1384834_at	0.830924	3.18101	1.10017	0.290266	0.831204	-5.77209	Cobl
1369852_at	-0.830845	2.83771	-1.20307	0.249384	0.806995	-5.65978	F10
1370400_at	0.830702	5.37199	2.26512	0.0403286	0.517614	-4.1162	RT1-N3
1368239_at	-0.830406	4.70266	-1.50712	0.154551	0.735943	-5.28299	Lrp3
1378714_at	0.830232	3.85215	2.07414	0.0574717	0.579766	-4.43432	Mrap2
1377102_at	0.830199	5.68285	1.87891	0.0817597	0.64137	-4.74458	Tmem63a
1398290_at	-0.830118	4.50736	-1.41483	0.179505	0.75854	-5.40404	Kcnk13
1369697_at	0.82962	1.88734	1.80928	0.0924563	0.657747	-4.85102	Cxcr2
1367985_at	0.82953	5.58592	1.72984	0.106174	0.673504	-4.9695	Alas2
1367650_at	0.829279	8.24737	3.60227	0.00299014	0.16946	-1.67588	Tinagl1
1374565_at	0.829215	6.67258	3.15541	0.00719874	0.269079	-2.51299	Nek6
1369527_at	0.829122	4.46406	1.7536	0.101892	0.670528	-4.9344	Cx3cr1
1395112_at	-0.829109	1.91819	-1.11001	0.286148	0.829124	-5.7617	LOC100910189
1371568_at	-0.828951	3.76455	-1.39221	0.186105	0.764026	-5.43285	Sncb
1392881_at	-0.828876	6.41138	-2.45724	0.028028	0.458276	-3.78423	St3gal4
1370625_at	-0.828829	3.01259	-0.907401	0.379922	0.869658	-5.95949	Faim2
1386387_at	-0.828463	1.01963	-1.32184	0.207926	0.779575	-5.52025	LOC100912302
1392894_at	0.827686	8.79231	2.24875	0.0415849	0.522736	-4.14397	Fgl2
1371205_at	-0.827391	5.07406	-1.88857	0.0803661	0.637611	-4.72962	Slc14a2
1389093_at	-0.827323	4.00396	-1.19368	0.252919	0.80788	-5.67037	Pak1
1376792_at	-0.827242	4.98512	-2.0802	0.0568374	0.576284	-4.42444	Eva1a
1390327_at	0.826915	0.445591	1.28763	0.219258	0.787731	-5.56149	LOC102550621
1369457_a_at	-0.826881	4.31211	-1.28903	0.218785	0.787038	-5.55982	Sytl4
1368577_at	-0.826547	1.83934	-0.958614	0.354411	0.859941	-5.91274	Gjb6
1369073_at	0.825737	2.99556	1.35504	0.197386	0.770709	-5.47944	Nr1h4
1370379_at	0.825556	3.94716	1.14421	0.272187	0.821102	-5.72502	Prss8
1375621_at	-0.825105	5.51117	-1.53131	0.148515	0.728077	-5.25036	Sfxn5
1383690_at	0.825035	4.61278	1.1749	0.260107	0.812349	-5.69134	Azin2
1391417_at	0.824456	1.25118	1.10996	0.286169	0.829124	-5.76175	Bhmt2
1384448_at	-0.824283	3.36032	-0.89842	0.384522	0.871911	-5.96746	RGD1565844
1370682_at	0.824091	5.71623	1.12495	0.279986	0.824643	-5.74579	Lilrb3l
1376826_at	0.823829	2.06403	1.36562	0.194122	0.768326	-5.46629	Cox11
1379698_at	0.823354	4.75977	2.34439	0.0347347	0.492919	-3.98054	Nfam1
1388004_at	-0.822877	5.81426	-1.6221	0.127623	0.701118	-5.12474	Gpr37l1
1390481_a_at	-0.822009	3.04234	-1.43122	0.174843	0.753701	-5.38295	Ube2t
1379295_at	-0.821756	8.53827	-4.80465	0.00029966	0.0404285	0.534067	Gngt2
1372973_at	-0.821701	6.30459	-4.04389	0.00126522	0.103545	-0.850851	Lss
1393353_at	-0.821402	4.49374	-1.52339	0.150468	0.72888	-5.26108	RGD1304810
1393917_at	0.821284	6.81331	2.95946	0.0105788	0.318951	-2.87675	Cd163
1385019_at	0.820426	3.29583	1.532	0.148346	0.728077	-5.24943	Bank1
1393892_at	-0.819729	3.89878	-1.1315	0.277317	0.823321	-5.73877	Smim23
1394989_at	0.819379	4.01927	1.21998	0.243113	0.8034	-5.64055	LOC102549197
1371057_at	0.819365	1.96344	1.12554	0.279746	0.824643	-5.74517	Gabra5
1393560_at	-0.818132	2.77033	-1.48985	0.158983	0.738703	-5.30605	LOC680875
1397707_at	-0.818054	2.45883	-0.94602	0.36057	0.861798	-5.92444	LOC102554959
1374604_at	-0.817911	3.14403	-1.35916	0.196109	0.769845	-5.47433	Mfsd9
1369337_at	-0.817453	3.92137	-1.25131	0.231824	0.795927	-5.60436	Adcy10
1373506_at	0.816929	5.68623	1.30167	0.214551	0.784333	-5.54468	Fam102a
1388241_at	-0.816724	3.18081	-1.15418	0.268218	0.819049	-5.71416	Insl3
1395590_at	0.816676	4.12977	1.15857	0.266481	0.81792	-5.70935	LOC102549278
1387442_at	-0.816513	2.19116	-1.23486	0.237699	0.799354	-5.62345	Egr4
1382623_at	-0.816175	3.38993	-1.15888	0.266359	0.81792	-5.70901	Rhebl1
1369725_at	0.815949	5.69241	1.55384	0.143075	0.722202	-5.21965	Adap2
1380688_at	-0.815921	6.90873	-3.08663	0.00824133	0.289803	-2.64106	Galnt18
1387506_at	-0.815571	3.96645	-1.75765	0.10118	0.669719	-4.9284	Foxa3
1398038_at	-0.815502	3.70066	-1.71751	0.108456	0.677374	-4.98759	LOC102548146
1368721_at	0.815402	3.8768	0.924216	0.37141	0.865348	-5.94439	Ascl2
1385336_at	0.814782	2.55834	0.99485	0.337103	0.850766	-5.87831	Dok2
1371031_at	0.814534	3.78822	0.978131	0.345013	0.855212	-5.89433	Mat1a
1385865_at	0.813728	3.90276	1.87076	0.0829509	0.643664	-4.75715	Poc1a
1378341_at	-0.813417	3.14196	-0.885698	0.391103	0.875407	-5.97862	Gabra6
1382327_at	-0.812988	9.4833	-4.22924	0.000885817	0.0829759	-0.508124	Doc2g
1377563_at	-0.812279	7.76878	-4.33686	0.000721284	0.0723587	-0.310499	Lmod3
1391125_at	0.81226	6.56855	3.97872	0.00143518	0.112708	-0.971957	Ap1s3
1371895_at	-0.811947	2.73334	-1.48	0.161561	0.74028	-5.31913	Krt14
1379885_at	-0.811841	4.52864	-1.44737	0.170347	0.74911	-5.36198	Fmo4
1397884_at	-0.811131	3.98846	-1.38865	0.187164	0.764612	-5.43736	Sel1l3
1378421_at	0.811016	4.89257	2.37673	0.0326707	0.482076	-3.92464	LOC100910996
1370096_at	0.810979	3.60059	1.01286	0.328729	0.848289	-5.86079	Prf1
1371298_at	0.810684	7.2349	3.41735	0.00429934	0.206596	-2.02281	H19
1372349_at	0.810123	5.44287	1.35293	0.198044	0.770836	-5.48207	Haus7
1379707_at	-0.80991	3.28947	-1.41066	0.180708	0.759981	-5.40938	Myoz3
1395084_at	0.809585	3.96229	1.30973	0.211884	0.783568	-5.53495	LOC102550198
1379406_at	0.809162	5.27631	1.70153	0.111478	0.681914	-5.0109	Nop9
1397737_at	0.809036	4.43326	2.20452	0.0451668	0.539624	-4.21855	Tcp11l1
1370580_a_at	0.808929	2.53487	1.51464	0.152653	0.7317	-5.27289	Cyp2c6v1
1393232_at	-0.808755	2.97959	-1.58554	0.135709	0.712455	-5.17591	Mt4
1370533_at	0.808674	3.04408	1.23483	0.23771	0.799354	-5.62349	Dlgap3
1369771_at	-0.80844	3.39832	-1.28863	0.218923	0.787068	-5.56031	Irs1
1376174_at	0.808189	2.9698	1.05752	0.308613	0.840344	-5.81619	Serpina11
1375876_at	0.808077	3.65814	1.20322	0.249326	0.806995	-5.65961	Sac3d1
1384555_at	-0.807871	3.85346	-1.58623	0.135554	0.712334	-5.17496	Dennd1c
1390857_at	0.807725	5.19659	1.58421	0.136012	0.712455	-5.17776	Xylb
1369268_at	-0.807587	4.77021	-1.22974	0.239551	0.801865	-5.62935	Atf3
1384079_at	0.807215	2.99005	1.35981	0.195909	0.769845	-5.47352	Eps8l1
1385357_at	-0.807159	3.43975	-1.45794	0.16746	0.745664	-5.34819	LOC100910007
1385412_at	0.806962	3.97424	1.74547	0.103339	0.670802	-4.94644	Mroh8
1378066_at	-0.806908	3.86052	-1.72978	0.106185	0.673504	-4.96959	LOC102555030
1384493_at	0.806366	4.35647	1.61029	0.130189	0.704501	-5.14136	Gsto2
1383317_at	-0.806318	5.0842	-1.55602	0.142559	0.721577	-5.21667	LOC102554996
1393659_at	0.806119	2.61367	0.93434	0.366349	0.864551	-5.93518	Tram1l1
1368359_a_at	0.805928	2.90063	1.73527	0.105182	0.67187	-4.96151	Vgf
1382685_at	-0.805342	4.47523	-1.07301	0.301854	0.837408	-5.80034	Slit2
1395550_at	0.805227	4.73129	2.095	0.0553141	0.57169	-4.40023	Ccbe1
1391315_at	0.804848	5.05878	1.93038	0.0745836	0.626904	-4.66442	Fnip2
1371898_at	0.804414	2.77306	1.44487	0.171038	0.749595	-5.36525	Kcnk5
1378658_at	0.804352	2.61409	1.09125	0.294033	0.832611	-5.78143	Clca4
1387131_at	-0.804181	3.72614	-1.74807	0.102876	0.670592	-4.9426	Serpini1
1369091_at	-0.803931	3.88535	-1.37198	0.192177	0.766812	-5.45832	Chrnb1
1382047_at	0.80363	5.19228	1.39576	0.185058	0.763227	-5.42835	D2hgdh
1370772_a_at	0.803232	4.68541	1.27537	0.223438	0.790291	-5.57607	Hfe
1379558_at	0.803199	6.19695	2.74199	0.0161801	0.37679	-3.27525	Zfp874b
1372702_at	-0.802799	4.29382	-2.00113	0.0656525	0.607219	-4.55228	Prp2l1
1382773_at	0.802746	7.31573	3.63657	0.00279574	0.163768	-1.61154	LOC684480
1368629_at	-0.802705	4.59834	-1.67272	0.117114	0.691063	-5.0526	Reg1a
1373421_at	0.801418	7.03539	2.44423	0.0287329	0.46113	-3.80703	Tgif1
1395459_at	-0.801398	4.92002	-1.90965	0.0774015	0.631908	-4.69684	LOC102552675
1373266_at	0.801041	7.37367	3.60373	0.00298156	0.16946	-1.67313	Fam107a
1389673_at	-0.800892	8.83991	-5.69565	6.07117e-05	0.0140275	2.06213	Ano5
1387739_at	0.800316	2.92816	1.05054	0.311699	0.842052	-5.82327	Cd8b
1385528_at	-0.800029	3.97658	-1.35465	0.19751	0.770709	-5.47994	Phka2
1388357_at	-0.799463	5.00811	-1.85758	0.0849113	0.64488	-4.77743	RGD1566401
1375228_at	-0.799386	3.47213	-1.15911	0.26627	0.81792	-5.70876	LOC102554695
1396389_at	0.799184	4.98324	1.21173	0.246157	0.804674	-5.64996	Pip5kl1
1387741_at	-0.798985	5.23649	-1.46156	0.16648	0.744784	-5.34344	Htr1b
1397855_at	0.798889	6.74238	3.0461	0.00892461	0.298169	-2.71635	Gadl1
1397733_at	-0.798714	2.2101	-1.03931	0.316706	0.843392	-5.83457	Ogfod2
1398214_at	-0.79791	4.31504	-1.09868	0.290891	0.831297	-5.77365	Mapk8ip3
1392158_at	0.797796	1.56683	0.902157	0.382603	0.870925	-5.96415	LOC102550514
1397870_at	-0.797784	5.79217	-1.82034	0.0906777	0.654138	-4.83427	LOC102554938
1393384_at	0.797446	4.52405	1.01172	0.329257	0.848289	-5.86191	Tmem247
1369399_at	0.79682	4.25869	1.44211	0.171802	0.749821	-5.36884	Ms4a2
1393286_at	-0.796704	2.76156	-1.26237	0.227939	0.793275	-5.5914	Nr5a1
1379596_at	-0.796701	3.47845	-1.44058	0.172225	0.750098	-5.37082	LOC100912560
1374984_at	0.796509	2.06872	1.15672	0.267211	0.818193	-5.71138	Epb4.1l5
1376345_at	0.796466	3.08078	1.12334	0.280647	0.825326	-5.74752	Caly
1368000_at	0.796358	5.10045	1.36844	0.193257	0.768047	-5.46275	C3
1369657_at	-0.796248	3.53935	-1.07818	0.299623	0.835769	-5.79501	Cpa1
1392980_at	0.795723	2.81065	1.41619	0.179113	0.75854	-5.40229	Tiam1
1396844_at	-0.795098	4.03896	-1.67898	0.11587	0.688565	-5.04359	LOC102556242
1375080_at	-0.79466	6.81592	-3.0746	0.00843848	0.293216	-2.66342	Slc25a45
1389659_at	0.794496	7.79728	5.20818	0.000143519	0.024257	1.24034	Ctla2a
1369019_at	-0.794481	3.86672	-1.21522	0.244866	0.803678	-5.64599	Chrna5
1391772_at	-0.793907	5.41674	-1.47648	0.162491	0.741441	-5.32379	LOC102554507
1386101_at	0.793808	3.5525	1.37838	0.190241	0.766416	-5.4503	Epx
1372016_at	0.793715	6.78787	3.05185	0.00882429	0.297966	-2.70567	Gadd45b
1371270_at	-0.793518	3.82334	-1.4865	0.159857	0.738803	-5.31052	Olr442
1390909_at	-0.792931	6.52045	-3.47356	0.00384959	0.194502	-1.91737	Trim30
1374633_at	-0.792879	8.14414	-5.61292	7.0094e-05	0.0156046	1.92521	Pm20d2
1370833_at	-0.792817	2.92853	-0.986439	0.341066	0.853464	-5.8864	Pex5l
1378386_at	-0.792338	4.29018	-0.836008	0.417533	0.884275	-6.02086	Slc2a6
1370299_at	0.792	5.26299	1.74776	0.102931	0.670592	-4.94306	Aldob
1376775_at	-0.791973	4.00453	-1.11544	0.2839	0.827401	-5.75595	Prr5l
1393470_at	-0.791265	5.177	-2.30945	0.0371033	0.503656	-4.04058	LOC100909793
1367879_at	-0.791139	5.942	-1.74371	0.103655	0.670802	-4.94904	Cdk5rap3
1392065_at	-0.790978	4.16949	-1.69569	0.112601	0.684223	-5.0194	Kif18a
1370062_at	-0.790556	11.5372	-6.9188	8.0994e-06	0.00296307	3.96158	Higd1a
1373891_at	0.790448	5.28936	1.29862	0.215566	0.785554	-5.54834	Zcchc12
1375986_at	0.789692	4.78611	2.46958	0.0273744	0.45623	-3.76254	LOC100911717
1393530_at	0.788874	3.07349	1.17321	0.260759	0.813682	-5.69321	LOC102553932
1387643_at	0.788787	2.79236	1.35959	0.195978	0.769845	-5.4738	Fgf21
1397721_at	-0.788544	3.89717	-1.08665	0.295994	0.833248	-5.78623	Ankrd63
1393935_at	-0.788273	1.70349	-0.977641	0.345246	0.855212	-5.8948	Tmem139
1379978_at	-0.788247	2.48424	-1.80244	0.093573	0.659272	-4.86136	Nphp4
1377185_at	0.78727	5.68351	1.27619	0.223156	0.790291	-5.5751	Tmem229b
1387074_at	0.787015	8.67934	2.80386	0.0143427	0.361335	-3.16258	Rgs2
1368755_at	-0.786977	3.77185	-1.11664	0.283404	0.827401	-5.75467	Clec4f
1381997_at	0.7866	4.72613	1.54419	0.145385	0.725041	-5.23285	Adipoq
1369107_at	-0.786392	3.06523	-1.04986	0.311998	0.842052	-5.82395	Sftpa1
1387228_at	-0.786307	0.852417	-1.43151	0.174762	0.753697	-5.38257	Slc2a2
1377601_at	0.786258	5.91107	2.17979	0.0472932	0.548591	-4.25996	Fam207a
1368384_at	-0.786227	2.81299	-2.40754	0.0308135	0.472053	-3.87112	Klk6
1379286_at	0.786141	3.56248	1.18565	0.255974	0.809627	-5.67937	Rnf152
1383153_at	-0.785831	3.5481	-0.933384	0.366825	0.864551	-5.93605	Hoxd4
1394704_at	0.785814	3.15726	1.22802	0.240175	0.802164	-5.63133	Casc3
1369478_at	-0.785391	4.29349	-1.63715	0.124416	0.698236	-5.10344	Nr0b1
1369355_at	0.785217	2.91317	1.33456	0.203836	0.775184	-5.50471	Grm5
1382444_at	0.784006	4.14008	1.42921	0.17541	0.754072	-5.38555	Pitpnm3
1386274_at	-0.784005	2.09967	-1.15082	0.269552	0.81925	-5.71784	Slc17a2
1387981_at	-0.78368	5.81654	-2.7697	0.0153303	0.370113	-3.22486	Olr59
1398257_at	0.783538	3.35177	1.16392	0.264382	0.816081	-5.70348	Mog
1391212_at	0.783484	8.36812	4.62351	0.000419798	0.0501799	0.210053	Tceal1
1388605_at	-0.783061	0.904519	-1.18813	0.255028	0.809627	-5.6766	Wfdc3
1397943_at	0.782889	4.14957	1.29485	0.216828	0.786419	-5.55286	LOC102556199
1387404_at	-0.782653	4.47325	-1.14402	0.272265	0.821117	-5.72523	Slc8a3
1371928_at	-0.782295	3.22629	-1.00795	0.330996	0.848986	-5.86559	Cdca8
1376772_at	-0.782001	4.61435	-1.19326	0.253078	0.80802	-5.67084	Oard1
1375099_at	0.781572	4.38026	1.54423	0.145374	0.725041	-5.23279	LOC102551863
1387987_at	-0.780776	3.77624	-1.20323	0.249323	0.806995	-5.6596	Slc22a24
1385955_at	-0.780716	2.68101	-0.991415	0.338718	0.851759	-5.88162	LOC100125362
1383544_at	-0.780609	5.91047	-1.29834	0.215659	0.785554	-5.54867	Fchsd1
1387334_at	-0.779955	5.99985	-1.3938	0.185635	0.763861	-5.43083	Tpsb2
1374928_at	0.779672	3.96087	1.36088	0.195578	0.769713	-5.47219	Jakmip1
1396532_at	-0.779652	3.41665	-0.939854	0.363613	0.862969	-5.93012	Cbln2
1390155_at	0.779622	6.02994	1.60818	0.130651	0.705501	-5.14431	Abhd6
1375039_x_at	-0.779236	2.65231	-1.28885	0.218848	0.787038	-5.56004	Fcgbpl1
1392825_at	-0.779084	0.908689	-0.773964	0.452138	0.894525	-6.07051	RGD1559600
1384831_at	0.779031	2.05456	1.21539	0.244804	0.803678	-5.64579	Slc7a13
1393221_at	-0.778392	3.21459	-0.996049	0.336541	0.850514	-5.87715	RGD1564865
1369850_at	0.778273	3.16716	1.35316	0.197972	0.770709	-5.48178	Ugt2a1
1396065_at	0.778204	2.15235	0.947458	0.359863	0.861553	-5.92311	Rnase6
1398728_at	0.77798	3.55043	1.3547	0.197492	0.770709	-5.47987	LOC684998
1371886_at	0.777457	10.8086	2.42861	0.0296017	0.467065	-3.83436	Crat
1383847_at	-0.777374	7.38568	-5.5761	7.47468e-05	0.0161427	1.86392	Sh3rf3
1391046_at	0.777328	5.4907	1.35511	0.197365	0.770709	-5.47936	Smyd3
1370083_at	0.777147	5.8179	3.67329	0.00260176	0.156503	-1.54268	Ccr1
1371549_at	-0.776401	10.3452	-6.2392	2.41804e-05	0.00673157	2.93529	Dcaf11
1396694_at	0.776341	2.46629	1.35008	0.198934	0.772131	-5.48559	LOC102555913
1382267_at	-0.776132	4.01663	-1.73108	0.105945	0.673504	-4.96767	Fjx1
1369208_at	-0.776083	2.45591	-1.0595	0.307745	0.840015	-5.81417	Il7
1390186_at	0.775993	3.14262	1.49959	0.15647	0.73747	-5.29307	Nrsn2
1392344_at	0.775347	1.69193	0.933159	0.366937	0.864551	-5.93626	LOC102552722
1380270_at	0.775291	3.69333	1.29623	0.216364	0.78636	-5.5512	Mfi2
1389457_at	0.775077	4.73857	1.24591	0.233741	0.797332	-5.61065	Mybl2
1391611_at	0.775029	4.73559	2.05679	0.0593256	0.587008	-4.46254	Kif12
1370592_at	-0.774324	2.17897	-0.89327	0.387177	0.873525	-5.97199	Glyatl2
1395637_at	0.774175	4.14863	1.57646	0.137787	0.714925	-5.18852	Asphd2
1375890_at	0.773974	5.87778	2.09848	0.0549614	0.570046	-4.39453	Dact3
1371291_at	-0.773877	2.73264	-1.0686	0.303767	0.838025	-5.80487	Creb1
1390878_at	0.773536	5.1628	2.13309	0.0515656	0.562291	-4.33754	LOC681309
1379972_at	0.77305	6.3433	1.14022	0.273789	0.821655	-5.72935	Msl3l2
1376648_at	-0.772855	5.89577	-1.58991	0.134722	0.710864	-5.16985	Mycn
1392477_at	0.772691	7.78385	4.3505	0.0007028	0.0707326	-0.285529	Etv1
1368483_a_at	-0.772527	3.78255	-1.07553	0.300766	0.837224	-5.79775	Slit1
1387543_at	0.7721	3.48645	1.26445	0.227213	0.792538	-5.58896	Slc5a7
1387796_at	0.771942	3.617	1.41157	0.180444	0.759981	-5.40821	Alox15
1368372_at	-0.771649	7.95788	-3.40859	0.00437405	0.208633	-2.03924	Sts
1369765_at	0.771614	3.18113	1.01407	0.328171	0.848289	-5.8596	Ascl1
1390158_at	0.771397	4.4775	1.21361	0.245461	0.804272	-5.64782	LOC680415
1392395_at	0.771315	3.33037	1.16785	0.262845	0.814887	-5.69914	LOC102547191
1389812_at	0.771279	1.79181	1.27333	0.22414	0.790578	-5.57848	LOC494538
1389356_at	-0.77125	3.91681	-1.34191	0.201502	0.773836	-5.49568	LOC102551085
1392296_at	-0.770763	4.56748	-1.33011	0.20526	0.777049	-5.51016	Gcsam
1380977_at	-0.770652	2.60644	-0.98381	0.342312	0.853798	-5.88892	LOC102552759
1375040_at	0.769376	3.5951	1.20174	0.249882	0.807325	-5.66129	Nfe2
1380123_at	0.769343	2.77354	0.941833	0.362635	0.862068	-5.9283	Tmem79
1391380_at	-0.769071	3.15745	-1.33251	0.204492	0.776023	-5.50723	Fbxl17
1370080_at	-0.768965	7.13822	-4.5777	0.000457442	0.0528848	0.127479	Hmox1
1376017_at	-0.768881	2.86597	-1.3214	0.208069	0.779617	-5.52079	Wdr17
1373886_at	-0.76863	7.3819	-4.41963	0.000616355	0.0647569	-0.159288	Reep1
1384491_at	0.768627	3.41588	1.2715	0.224769	0.791116	-5.58064	Aox4
1368367_at	-0.768618	4.541	-1.17823	0.258822	0.811646	-5.68764	Cuzd1
1383743_at	0.768548	6.31638	3.21544	0.00639663	0.255364	-2.40093	Lrrc16a
1368740_at	-0.768499	4.92963	-1.38629	0.187866	0.764919	-5.44033	P2rx6
1384334_at	-0.767235	3.17417	-1.05462	0.309893	0.84142	-5.81913	Cps1
1390281_a_at	-0.767147	9.99486	-7.89265	1.87898e-06	0.00127031	5.30832	Coq10a
1387162_at	-0.766646	5.29294	-1.855	0.0853001	0.645435	-4.78139	Tpsab1
1389801_at	0.766405	2.35362	1.23762	0.236706	0.798827	-5.62026	Fgfr4
1368283_at	0.765525	6.43686	3.56659	0.00320684	0.174352	-1.7428	Ehhadh
1369438_at	-0.765234	5.30249	-2.08237	0.0566111	0.576096	-4.42089	N5
1376983_at	0.764949	4.98539	2.6337	0.0199629	0.405514	-3.47082	LOC680200
1390443_at	0.764917	7.28781	2.78147	0.0149828	0.365615	-3.20342	RGD1563888
1368985_at	-0.764395	4.51877	-1.42523	0.176536	0.755563	-5.39068	Grin2a
1368605_at	-0.764005	4.28014	-1.23193	0.238758	0.800838	-5.62683	Sh2b2
1372061_at	0.763879	5.92234	1.37533	0.191163	0.766729	-5.45413	Rabepk
1377392_at	0.763692	6.06829	1.96711	0.0698175	0.618115	-4.60647	Daam2
1378068_at	-0.763224	4.47161	-1.49248	0.158303	0.738703	-5.30256	Mir29c
1398139_at	0.763174	2.18543	1.07434	0.301279	0.837224	-5.79897	Mroh4
1390172_at	-0.76294	5.55002	-3.88949	0.00170648	0.125165	-1.13823	Dhtkd1
1387171_at	-0.762801	2.15377	-1.00261	0.333479	0.850488	-5.8708	Gria2
1367612_at	0.762116	10.3368	5.33484	0.000114411	0.0210537	1.45729	Mgst1
1382442_at	-0.762057	5.19151	-1.17328	0.260735	0.813682	-5.69314	Sept6
1368760_at	0.761945	2.94738	1.09408	0.292834	0.831623	-5.77847	Cxcl2
1383492_at	0.761378	3.1975	1.54885	0.144265	0.724016	-5.22648	Hoxd9
1368617_at	0.760942	2.38178	0.967343	0.350186	0.858795	-5.90454	Serpina5
1382312_at	0.760931	6.41048	2.94864	0.0108058	0.319517	-2.89674	Arid5b
1393416_at	-0.760694	2.3872	-1.56884	0.139548	0.718136	-5.19903	Rasal1
1368521_at	0.760245	2.59164	1.45124	0.169287	0.748252	-5.35695	Napsa
1382667_at	0.759652	2.72131	1.54246	0.145801	0.72528	-5.2352	Mfsd10
1368582_at	-0.75964	2.89781	-1.06223	0.306548	0.839158	-5.81139	Slc7a3
1377395_at	-0.759343	4.06544	-1.36981	0.192838	0.767662	-5.46104	LOC102549467
1391652_at	0.759336	2.59145	1.24783	0.233058	0.796471	-5.60842	Glyat
1368396_at	-0.759332	2.92586	-0.938851	0.36411	0.863069	-5.93104	Cel
1384758_at	0.759324	4.13017	1.87694	0.0820462	0.642062	-4.74762	LOC102555525
1368947_at	-0.759268	10.0495	-7.51581	3.2602e-06	0.00168981	4.80404	Gadd45a
1386829_at	0.759056	3.15593	1.13726	0.274984	0.821863	-5.73256	Map3k10
1390513_at	0.758983	4.02167	1.20189	0.249826	0.807325	-5.66112	Rhof
1393926_at	-0.758843	3.48537	-1.11201	0.285319	0.828409	-5.75958	Stap1
1369018_at	-0.758799	2.57478	-0.901556	0.382911	0.870925	-5.96468	Foxm1
1394806_at	0.758663	5.99181	2.13558	0.0513295	0.561444	-4.33343	Nccrp1
1368694_at	-0.758402	4.15725	-2.14454	0.0504864	0.559138	-4.3186	Psgb1
1383624_at	0.75818	10.1169	4.63484	0.000410992	0.0497332	0.230435	RGD1565033
1398706_at	-0.758123	4.77136	-1.62482	0.127038	0.700856	-5.12091	LOC100909675
1394065_at	0.758081	4.98357	0.997694	0.335771	0.850488	-5.87556	Ints2
1369237_at	-0.757878	4.37312	-1.59649	0.133243	0.707939	-5.16067	Slc6a7
1387178_a_at	-0.757801	4.78587	-1.24837	0.232865	0.796471	-5.60778	Cbs
1372715_at	0.75758	6.60281	3.22921	0.00622564	0.251117	-2.3752	Sfxn1
1390563_at	-0.757568	5.95128	-2.31705	0.0365752	0.500731	-4.02754	Abca3
1395774_at	-0.756863	4.31824	-1.11914	0.282371	0.826927	-5.752	Gpr153
1388032_a_at	-0.756844	4.73325	-1.19003	0.254302	0.80881	-5.67446	Cxcl3
1380502_at	-0.75644	5.47603	-1.2928	0.217515	0.786419	-5.55531	Zic2
1392279_at	0.756075	4.90912	1.65689	0.120317	0.692664	-5.07532	Dnai1
1392318_at	-0.756009	1.63926	-1.65861	0.119966	0.692664	-5.07286	Ubald2
1377832_at	0.75576	3.65852	0.927468	0.369779	0.865089	-5.94144	Plk4
1382907_at	-0.75568	6.47442	-2.66008	0.0189692	0.40005	-3.42339	Fam46c
1396379_at	-0.755244	5.39367	-2.22766	0.0432582	0.529771	-4.17961	Phldb3
1379195_s_at	0.754932	5.5049	2.22211	0.0437089	0.532118	-4.18897	Lig1
1387812_at	-0.754598	9.52673	-5.43242	9.62231e-05	0.0187028	1.62281	Pcsk6
1374779_at	0.754559	7.49671	2.69475	0.0177358	0.39035	-3.36083	F13a1
1376301_at	-0.754546	5.25304	-1.45396	0.168543	0.747613	-5.35339	Mex3a
1384240_at	0.754401	5.58526	2.24933	0.0415404	0.522736	-4.143	Agtr1a
1371411_at	0.753991	8.73998	5.12147	0.000167816	0.0276134	1.09048	Plxnb2
1381543_at	-0.753981	5.18457	-1.20019	0.250462	0.807325	-5.66303	Slc38a7
1391121_at	0.753895	5.02619	0.891699	0.38799	0.873618	-5.97337	Pragmin
1370013_at	0.753131	3.95567	1.372	0.192172	0.766812	-5.4583	Cnga1
1374970_at	0.752418	3.94573	1.46045	0.166779	0.745411	-5.34489	Wnt5b
1379992_at	-0.752415	3.10537	-0.820347	0.4261	0.887032	-6.03372	Gdpd3
1391397_at	-0.751677	2.74829	-1.11666	0.283394	0.827401	-5.75464	Urad
1368265_at	-0.751674	4.44339	-0.835514	0.417801	0.884275	-6.02127	Cyp2t1
1386908_at	0.751671	8.23998	4.60387	0.000435531	0.0511116	0.174676	Glrx
1367659_s_at	0.751199	12.1235	7.40318	3.85721e-06	0.00186951	4.64924	Eci1
1387042_at	0.751	4.75145	1.83709	0.0880431	0.649597	-4.8088	Cacnb3
1390472_at	0.750515	6.90772	1.67932	0.115802	0.688565	-5.04309	Naaa
1391559_at	-0.750442	4.49949	-1.64551	0.122666	0.696765	-5.09156	Tlcd1
1387503_at	0.75037	3.94845	1.16807	0.262758	0.814887	-5.6989	Cpn1
1373192_at	-0.750279	5.7229	-2.96091	0.0105489	0.318891	-2.87408	Wdr60
1369838_at	0.749577	2.8242	0.950008	0.358612	0.861034	-5.92075	Hif3a
1387765_at	-0.749543	4.71717	-1.2694	0.225495	0.791586	-5.58312	Mbl1
1387243_at	-0.749455	2.57885	-1.24646	0.233546	0.796911	-5.61001	Cyp1a2
1391534_at	0.749091	3.34274	0.967045	0.35033	0.858795	-5.90483	Elovl2
1368708_a_at	-0.749035	3.48355	-1.45742	0.167599	0.745865	-5.34886	Drd2
1383713_at	-0.748829	2.38783	-1.09016	0.294498	0.832611	-5.78257	LOC100361147
1369064_a_at	-0.748423	3.87858	-1.36131	0.195445	0.769713	-5.47165	Scn8a
1383926_at	-0.748122	2.67839	-1.40092	0.183541	0.762379	-5.42179	Bub1b
1392648_at	0.748066	8.5617	3.84731	0.00185239	0.131825	-1.21698	Mrc1
1374073_at	0.747943	3.75721	1.02732	0.322115	0.845195	-5.84653	Slc46a1
1383639_at	0.747832	4.56612	1.09757	0.29136	0.831297	-5.77482	LOC100360380
1397518_at	-0.747234	4.44898	-1.26255	0.227875	0.793226	-5.59119	Hunk
1371889_at	0.747153	8.16514	4.31206	0.000756176	0.0743809	-0.355938	Slc22a17
1381502_at	0.746987	2.68473	1.01365	0.328366	0.848289	-5.86002	Mns1
1391722_at	0.746795	4.60251	2.13571	0.0513173	0.561444	-4.33322	Hsf2bp
1384417_at	-0.746095	3.69114	-1.10787	0.287043	0.829124	-5.76397	Apoc4
1368103_at	-0.745852	7.06492	-3.79206	0.00206294	0.140077	-1.32026	Abcg1
1371177_a_at	-0.745352	3.26304	-1.07132	0.302586	0.837832	-5.80208	Cask
1382874_at	0.744094	5.67722	1.55388	0.143065	0.722202	-5.21959	Npl
1383340_at	-0.744003	3.33938	-1.08539	0.296528	0.833248	-5.78753	Atcay
1391214_at	-0.743842	4.99863	-2.1331	0.0515647	0.562291	-4.33753	Fam26f
1370468_at	0.743498	1.70284	0.854077	0.407789	0.881314	-6.00575	Slc13a1
1372278_at	0.743007	4.56515	1.65902	0.119882	0.692664	-5.07227	LOC100909490
1391459_at	0.742832	6.07661	3.6313	0.00282475	0.164816	-1.62142	Nudt11
1371049_at	-0.742732	4.72293	-1.60741	0.130821	0.705501	-5.1454	Dpysl4
1396366_at	-0.742717	1.6941	-0.951641	0.357813	0.860953	-5.91923	Cdh12
1381006_at	0.742536	1.84212	2.16476	0.0486307	0.551384	-4.28501	Hgfac
1395126_at	0.742017	5.18889	0.9777	0.345218	0.855212	-5.89474	Fcrl2
1368378_at	0.741356	4.25491	1.6015	0.132126	0.707057	-5.15367	Aldh1l1
1375808_at	0.741301	4.2425	1.48721	0.159672	0.738773	-5.30957	Prss27
1382167_at	0.741291	3.84396	1.20016	0.250475	0.807325	-5.66307	Sit1
1370498_at	0.741162	2.85355	1.06933	0.303452	0.838025	-5.80413	Gbgt1
1372170_at	-0.740897	8.54497	-4.80788	0.000297872	0.0404285	0.539817	Acy1
1373915_at	-0.740573	11.2911	-2.65186	0.0192737	0.401896	-3.43819	Dmpk
1369179_a_at	0.740259	6.30727	2.26234	0.0405393	0.518141	-4.12092	Pparg
1368561_at	-0.740169	4.44005	-1.32422	0.207156	0.778625	-5.51735	Abcd2
1374758_at	-0.740039	8.92471	-3.76065	0.00219333	0.145675	-1.37903	Deptor
1369439_at	-0.739908	2.92532	-0.992736	0.338096	0.851649	-5.88035	Agtr1b
1378002_at	-0.739773	7.96345	-5.59682	7.20903e-05	0.0159003	1.89843	Hspa4l
1378419_at	0.739395	2.134	0.781513	0.447833	0.892914	-6.06466	Rnase2
1380336_at	0.739395	5.65494	1.3737	0.191657	0.766812	-5.45618	Irak3
1369547_at	0.738936	3.0139	0.975999	0.346031	0.85549	-5.89636	Serpinb7
1391430_at	0.738861	4.59872	1.15942	0.266147	0.817877	-5.70842	Cyb5r2
1381880_at	0.738816	3.72973	0.923793	0.371622	0.865348	-5.94477	LOC102554187
1373018_at	-0.736951	5.97289	-1.51454	0.152678	0.7317	-5.27302	Spryd3
1382123_at	-0.736233	2.55767	-0.897668	0.384909	0.872354	-5.96812	LOC102556753
1390795_at	0.735973	2.90573	1.36158	0.195362	0.769713	-5.47132	Ttpa
1369831_at	-0.735864	4.54877	-1.79517	0.094771	0.662758	-4.8723	Bcan
1378478_at	-0.735609	5.38421	-1.76241	0.100345	0.669235	-4.92132	Stac2
1372086_at	0.735521	4.82781	3.62607	0.00285381	0.165137	-1.63122	Fhdc1
1378716_at	0.735361	4.86427	1.10434	0.288515	0.830251	-5.76769	LOC102554844
1387319_at	-0.735334	3.99822	-1.02206	0.324512	0.846148	-5.85174	Ccl11
1369773_at	0.734995	4.46103	2.6004	0.0212898	0.415626	-3.5305	Bmp3
1370095_at	-0.734948	2.34882	-1.75981	0.1008	0.669719	-4.92519	Ltb4r
1398612_at	-0.734636	3.92507	-0.837111	0.416933	0.884257	-6.01995	Akr1c12
1368768_at	0.734353	3.46673	1.22561	0.241055	0.802299	-5.6341	Scn11a
1398649_at	-0.734224	1.80462	-1.11639	0.283504	0.827401	-5.75493	Slitrk3
1385160_at	0.734175	3.22487	0.942492	0.362309	0.861838	-5.9277	Stab2
1384507_at	0.733726	4.86016	2.09225	0.0555947	0.573256	-4.40475	Fam105a
1396039_at	-0.733723	3.44724	-1.32264	0.207668	0.779419	-5.51928	Slc22a12
1378779_at	0.733327	1.98929	1.24288	0.23482	0.797671	-5.61417	LOC102555876
1396445_at	0.733233	1.5939	1.3718	0.192232	0.766812	-5.45855	Ribc2
1384332_at	0.733215	3.40865	1.24812	0.232953	0.796471	-5.60807	LOC102557494
1382525_at	0.733198	1.44779	1.88809	0.0804359	0.637675	-4.73037	Lypd6b
1389208_at	0.733091	7.18037	5.54144	7.94214e-05	0.0164662	1.80605	Armcx4
1384405_at	0.73275	6.30942	2.54246	0.0238039	0.437516	-3.63376	Fam167b
1392002_at	-0.73263	4.17395	-0.953705	0.356803	0.860506	-5.91732	Pcdhb22
1369612_at	-0.732211	2.65946	-0.899586	0.383923	0.871419	-5.96643	LOC60591
1372433_at	-0.732197	8.54332	-6.13618	2.86993e-05	0.00756373	2.77336	Ngdn
1369458_at	0.731986	4.26663	1.35726	0.196697	0.770333	-5.47669	Gab2
1382235_at	0.731736	9.54255	4.75044	0.000331332	0.0434771	0.437531	Nadk2
1379760_at	0.730673	4.40727	1.22203	0.242363	0.8034	-5.63821	Tnfaip8l2
1387589_at	-0.730569	4.17219	-0.869292	0.399702	0.878841	-5.99281	Rims3
1389436_at	0.730355	2.92662	1.19945	0.250742	0.807325	-5.66387	Mss51
1383457_at	-0.729272	4.28723	-1.96129	0.0705534	0.619941	-4.61569	Mfsd4
1370906_at	-0.729183	10.7146	-4.59955	0.000439068	0.0513329	0.166901	Bckdhb
1369392_at	0.728185	1.12228	1.40162	0.183335	0.762128	-5.4209	Akap4
1385345_at	0.727616	4.82003	1.15931	0.266193	0.81792	-5.70855	LOC102549209
1380278_at	-0.726985	3.24481	-1.46178	0.16642	0.744784	-5.34315	Ugt2b10
1396646_at	-0.726747	3.70732	-1.07714	0.300069	0.836188	-5.79608	Lca5
1373654_at	0.726719	4.26593	0.938828	0.364121	0.863069	-5.93107	Anxa8
1370021_at	-0.726477	4.53108	-1.53561	0.147463	0.728077	-5.24453	Rho
1388545_at	0.726313	4.95166	1.21826	0.243744	0.803639	-5.64251	Smoc1
1369800_at	-0.726226	3.40807	-1.34837	0.199469	0.772705	-5.48771	F2rl3
1369151_at	0.726157	4.18004	1.02557	0.322912	0.845594	-5.84827	Dlk1
1371849_at	0.725903	5.7298	2.24897	0.041568	0.522736	-4.1436	Nt5dc2
1390554_at	-0.725687	3.21983	-1.02378	0.323726	0.845657	-5.85004	Zfp385b
1391309_at	-0.725601	4.50456	-1.34798	0.199593	0.772705	-5.48819	LOC102548876
1390955_at	-0.7251	2.93237	-1.20449	0.248853	0.806995	-5.65818	Panx3
1369624_at	0.724994	5.40095	1.15147	0.269292	0.81925	-5.71712	Prlh
1387669_a_at	0.72452	7.66855	3.63827	0.00278646	0.163768	-1.60835	Ephx1
1387283_at	-0.724494	6.40277	-2.38992	0.0318629	0.478964	-3.90176	Mx2
1368699_at	-0.724459	3.06583	-1.62791	0.126376	0.700393	-5.11653	Dscam
1369004_at	0.724421	4.24984	1.48985	0.158985	0.738703	-5.30606	Rab26
1396184_at	-0.723899	3.42783	-1.39158	0.186293	0.764026	-5.43365	LOC102552544
1369986_at	-0.723559	8.86913	-4.55919	0.00047363	0.0543521	0.0940389	Hagh
1367767_at	0.7235	9.25245	3.78887	0.00207581	0.140644	-1.32623	Hmgcl
1382230_at	-0.723466	3.31312	-1.32744	0.206118	0.777742	-5.51343	Klhdc8a
1396793_at	0.723092	3.90768	1.67292	0.117075	0.691063	-5.05232	Ppfia2
1384258_at	0.72236	2.8712	0.884258	0.391853	0.8757	-5.97987	Zfp790
1395869_at	0.722269	4.3504	1.15412	0.268241	0.819049	-5.71423	LOC102554324
1383915_at	-0.721746	3.14812	-0.888843	0.389469	0.874709	-5.97587	LOC686120
1369513_at	0.721686	2.06728	0.961143	0.353183	0.859324	-5.91037	Ccl28
1379411_at	0.721415	3.75896	1.48151	0.161163	0.739903	-5.31713	LOC100911353
1374225_at	-0.721034	8.33085	-2.34416	0.0347499	0.492919	-3.98094	LOC500700
1394789_at	-0.720934	3.69819	-1.29942	0.2153	0.785225	-5.54738	LOC102553215
1368494_at	0.720799	4.80549	1.04492	0.314197	0.842637	-5.82894	S100a8
1378871_at	-0.720694	2.70327	-1.55587	0.142593	0.721577	-5.21686	Bai2
1368190_at	-0.720375	4.05098	-1.17684	0.259357	0.812349	-5.68919	Ren
1369512_at	-0.720347	1.24005	-1.2804	0.221717	0.789425	-5.57011	Chst3
1371550_at	-0.720338	9.48889	-3.35801	0.00483165	0.219094	-2.13408	Tsc22d4
1370115_at	0.72004	3.63542	0.868694	0.400018	0.87893	-5.99332	Slc7a10
1374734_at	0.719952	6.32535	2.78802	0.0147928	0.363096	-3.19149	LOC680254
1382473_at	-0.719541	3.65996	-1.48718	0.159679	0.738773	-5.30961	LOC100910554
1387571_at	0.719047	5.15964	1.21808	0.243813	0.803639	-5.64272	Nr2f1
1370336_at	0.718985	5.74423	1.64778	0.122195	0.695807	-5.08834	Osgin1
1378656_at	0.718866	4.90631	1.26178	0.228144	0.793538	-5.59209	Bbs5
1374034_at	0.718801	7.35212	4.90538	0.000248867	0.0350205	0.712445	Cars
1385612_at	-0.71876	4.15239	-1.3361	0.203346	0.775003	-5.50282	Krt71
1376695_at	0.718642	4.28348	1.47251	0.163544	0.741819	-5.32903	Palb2
1376296_at	0.718382	4.86811	0.933977	0.36653	0.864551	-5.93551	LOC100911217
1369088_at	0.718016	3.94267	1.11102	0.285729	0.828678	-5.76063	Erbb3
1373759_at	-0.717557	4.07949	-0.972107	0.347895	0.856829	-5.90005	Fosb
1380083_at	-0.717341	3.59368	-0.943217	0.361951	0.861838	-5.92703	Klk10
1372048_at	0.716129	4.86545	1.17296	0.260858	0.813682	-5.69349	Podxl2
1382527_at	-0.715547	4.47429	-1.48585	0.160028	0.738821	-5.31138	Plcxd2
1368998_at	-0.715528	2.6882	-0.955065	0.356139	0.860239	-5.91605	Nkx6-1
1370586_a_at	0.715455	2.95573	1.42522	0.176537	0.755563	-5.39069	Cacna1e
1387761_at	-0.715124	3.06981	-0.869429	0.39963	0.878841	-5.99269	Prp15
1377239_at	0.714813	7.11445	2.5772	0.0222642	0.421678	-3.57194	Apbb1ip
1394924_at	-0.714578	1.30441	-1.14157	0.273248	0.821507	-5.72789	Mpp7
1387670_at	-0.71401	7.75972	-4.12631	0.00107933	0.0946817	-0.698112	Gpd2
1396703_at	-0.713963	4.55215	-1.5576	0.142185	0.721262	-5.2145	Ccdc158
1391533_at	0.713778	1.88324	0.780844	0.448214	0.892914	-6.06518	Slc5a12
1370926_at	-0.713623	1.95809	-1.21162	0.246198	0.804674	-5.65008	Muc4
1372264_at	-0.712759	4.843	-2.74009	0.0162402	0.37679	-3.27871	Pck1
1369211_at	-0.712703	4.6469	-1.32664	0.206377	0.777877	-5.51441	Cacna1i
1385725_at	-0.71265	1.59452	-0.981207	0.343548	0.854596	-5.8914	LOC684444
1394406_at	0.712512	4.34541	1.29168	0.217892	0.786653	-5.55666	LOC689499
1389463_at	-0.712509	5.49614	-2.30232	0.0376048	0.506021	-4.05277	Prkar1b
1391483_at	-0.71248	5.71792	-1.05988	0.307578	0.840015	-5.81379	Creb3l3
1370629_at	0.712099	3.41484	1.01196	0.329144	0.848289	-5.86167	Art2b
1371010_at	-0.711019	3.96434	-2.0613	0.0588394	0.584238	-4.45523	Nkx2-1
1382026_at	0.710692	4.9998	1.4996	0.156468	0.73747	-5.29306	Arhgap9
1375126_at	-0.710341	3.75174	-1.01928	0.325781	0.84714	-5.85448	Fam162a
1371058_at	0.709915	4.44199	1.60659	0.131002	0.705501	-5.14655	Klrb1c
1395439_at	-0.709885	4.84736	-2.03102	0.0621815	0.596478	-4.50425	Zfp74
1387181_at	0.709415	1.94317	0.961097	0.353205	0.859324	-5.91041	Myf6
1391538_at	0.709119	5.22582	1.26188	0.228111	0.793538	-5.59199	Cideb
1376866_at	-0.708724	4.55666	-1.21123	0.246342	0.804729	-5.65053	Cd3eap
1381776_at	-0.708711	0.701347	-1.55722	0.142275	0.721262	-5.21502	Tmed6
1395046_at	-0.708412	4.92453	-0.982399	0.342981	0.854151	-5.89026	Ank1
1389971_at	0.708369	7.7196	4.61091	0.000429824	0.0506329	0.18736	Sgce
1376512_at	-0.7083	6.31581	-2.28092	0.0391497	0.512534	-4.08932	Ftsj2
1373414_at	-0.708096	5.67503	-2.42223	0.0299637	0.468893	-3.8455	Tmem59l
1378000_at	-0.708061	2.88694	-1.05675	0.308952	0.840604	-5.81697	Tmem178b
1395002_at	0.707869	4.47144	1.0728	0.301946	0.837589	-5.80056	LOC102552168
1387596_at	-0.707849	6.33217	-1.52921	0.149031	0.728077	-5.25321	F2rl1
1369762_at	-0.707722	2.872	-0.832993	0.419173	0.8844	-6.02335	Pou1f1
1369551_at	-0.707392	2.36525	-0.843834	0.413294	0.88252	-6.01435	Gpr173
1385695_at	0.706964	5.64862	2.25939	0.0407645	0.518725	-4.12594	Loxl3
1377869_at	-0.706491	7.73035	-4.29492	0.000781308	0.075931	-0.387385	Ccrn4l
1388661_at	-0.705884	8.13197	-3.48269	0.00378116	0.193405	-1.90024	Mtfp1
1391545_at	0.705576	5.06672	2.71937	0.0169076	0.383554	-3.31627	Spice1
1392677_at	-0.705179	4.4693	-1.52795	0.14934	0.728077	-5.25491	Zic4
1378101_at	0.705144	1.58045	1.03479	0.318737	0.843755	-5.83909	Ppp1r17
1387558_at	-0.704894	3.76632	-1.19371	0.252907	0.80788	-5.67033	Trpv4
1367919_at	-0.704727	5.13251	-1.97656	0.0686369	0.614637	-4.59147	Nup210
1371094_at	-0.704453	2.39787	-1.03059	0.320632	0.844599	-5.84328	Lhx2
1384961_at	-0.704177	4.11787	-1.66383	0.118905	0.69263	-5.06538	LOC102552326
1370328_at	0.703854	10.1225	4.38964	0.000652431	0.0668903	-0.213999	Dkk3
1389645_at	0.70383	4.45457	1.32378	0.207301	0.778657	-5.5179	Prodh2
1384611_at	-0.703184	4.6768	-1.31488	0.210195	0.782396	-5.52872	LOC102548374
1375940_a_at	0.702905	5.73724	1.41942	0.178189	0.757996	-5.39815	Kctd17
1373179_at	0.702646	4.95455	1.40208	0.1832	0.761801	-5.42031	LOC100364240
1369759_at	0.70252	4.02189	1.15805	0.266686	0.81792	-5.70992	Slc5a1
1377868_at	0.702083	6.50882	3.2364	0.00613822	0.248558	-2.36177	Gprasp2
1384277_at	-0.70205	3.45589	-1.16415	0.26429	0.816081	-5.70322	Plekhh1
1368791_at	0.702044	2.79766	0.946823	0.360175	0.861557	-5.9237	Oprd1
1375478_at	-0.701966	3.20246	-0.935053	0.365995	0.864551	-5.93453	Zfp362
1389632_at	0.70191	8.91023	2.79071	0.0147153	0.363075	-3.18657	Rhobtb1
1368939_a_at	0.701825	3.77121	1.07003	0.303145	0.837832	-5.8034	Ntrk3
1381014_at	-0.70169	6.50192	-1.33408	0.203989	0.775294	-5.5053	Ifi44
1367703_at	-0.701565	3.62516	-1.26503	0.227013	0.792538	-5.58828	Crygd
1368102_at	0.701086	3.75407	1.24974	0.232379	0.796161	-5.60618	Hsd11b2
1375972_at	0.700987	5.44437	1.45636	0.16789	0.746411	-5.35026	Fam57a
1369790_at	-0.700909	1.27256	-1.43488	0.173816	0.752475	-5.37821	Tat
1383295_at	-0.700551	4.25131	-1.66121	0.119436	0.692664	-5.06914	Fam110a
1372435_at	0.700301	4.42052	1.14258	0.272843	0.821462	-5.7268	LOC102554233
1393447_at	0.700285	5.54208	1.58862	0.135014	0.711343	-5.17165	Kif7
1388960_at	-0.700034	10.0851	-3.92807	0.00158327	0.119679	-1.06628	Ppa1
1367553_x_at	0.699381	10.3017	1.48921	0.159151	0.738703	-5.30691	Hbb
1385881_at	0.699195	7.11336	3.11035	0.00786578	0.282795	-2.59693	Gatsl2
1396561_x_at	-0.699183	3.28169	-1.01965	0.32561	0.847132	-5.85411	Piga
1369447_at	-0.698989	3.05624	-1.13535	0.275755	0.822171	-5.73462	Slc28a3
1393230_s_at	0.698678	9.22548	3.64557	0.00274689	0.162406	-1.59466	Vwa8
1390455_at	-0.698607	6.03591	-3.06489	0.00860116	0.295566	-2.68147	Abhd2
1384727_at	0.698511	3.43594	0.983315	0.342547	0.853803	-5.88939	LOC102550045
1381288_at	-0.69816	4.45208	-1.47643	0.162502	0.741441	-5.32385	Il36rn
1386881_at	0.697995	7.71872	4.23767	0.000871645	0.0821433	-0.492613	Igfbp3
1368698_at	-0.697749	5.65944	-1.20091	0.250192	0.807325	-5.66222	Atp2b2
1368438_at	-0.697627	5.4871	-1.74232	0.103905	0.670802	-4.95109	Pde10a
1388020_a_at	-0.697127	4.57826	-1.30026	0.215019	0.785043	-5.54637	Pde1c
1390832_at	0.697068	9.45359	4.79884	0.000302898	0.0404285	0.523741	Tmcc3
1396554_at	0.697047	0.704877	0.824819	0.423642	0.88647	-6.03007	LOC100910845
1384440_at	0.696988	3.23723	1.02389	0.323675	0.845657	-5.84993	LOC102555465
1387102_at	-0.69678	4.07846	-1.31074	0.21155	0.783568	-5.53372	Oprk1
1370658_a_at	-0.69649	3.59868	-1.00139	0.334044	0.850488	-5.87198	St18
1377969_at	-0.696359	4.27071	-1.28381	0.220554	0.788455	-5.56605	LOC100910650
1396357_at	0.696327	2.95467	1.2615	0.228243	0.793538	-5.59243	LOC304725
1368771_at	-0.696074	6.05129	-2.99882	0.00979288	0.309501	-2.80399	Sulf1
1391730_at	0.695926	5.49501	1.32409	0.2072	0.778657	-5.51752	LOC102550606
1377627_at	0.69586	5.88774	1.43802	0.17294	0.751244	-5.37415	Utp20
1398378_at	-0.695744	9.87732	-5.50377	8.48512e-05	0.0170244	1.74293	Gstk1
1388598_at	0.695393	5.44523	1.89143	0.0799589	0.637508	-4.72519	LOC691995
1380021_at	0.695302	3.24314	0.99059	0.339106	0.851899	-5.88241	Dennd2d
1383315_at	-0.695201	4.50856	-1.26494	0.227045	0.792538	-5.58839	Tsku
1387075_at	-0.694933	4.93747	-1.25781	0.229536	0.79412	-5.59676	Th
1387614_at	0.694818	3.48498	1.22081	0.242809	0.8034	-5.6396	Sycp3
1391590_at	0.694691	2.43692	1.10401	0.288655	0.830443	-5.76805	RGD1560927
1384634_at	-0.693893	3.7128	-1.23429	0.237906	0.799354	-5.62411	Fam222a
1394556_at	0.693543	3.81952	0.990895	0.338963	0.85182	-5.88212	LOC102550294
1367602_at	0.693292	10.2899	5.02171	0.000201146	0.0306639	0.916761	Cited2
1377378_at	-0.693276	9.53906	-3.60023	0.00300208	0.16946	-1.67969	Scn5a
1370832_at	-0.693043	5.53719	-2.47861	0.0269058	0.454279	-3.74667	Ccl4
1368127_at	-0.692797	5.11775	-1.58096	0.136754	0.714382	-5.18228	Neu2
1387383_at	0.692346	3.41674	1.03942	0.316658	0.843392	-5.83447	Gabbr2
1388809_at	0.692304	9.31833	6.12448	2.92657e-05	0.00758445	2.75487	Smpdl3a
1385398_at	-0.69199	4.97068	-1.33472	0.203787	0.775184	-5.50452	Zbtb7b
1369837_at	0.690961	4.35318	1.18296	0.257001	0.810286	-5.68237	Gulo
1390192_at	0.690501	4.27841	1.30832	0.212347	0.783818	-5.53665	Slc27a3
1395408_at	0.69033	6.1945	2.01219	0.0643474	0.603081	-4.53454	Nostrin
1390639_at	-0.690217	4.12025	-0.823802	0.4242	0.887031	-6.0309	Neurl1
1386985_at	0.689726	9.68144	5.29205	0.000123488	0.0219449	1.38425	Gstm1
1376976_at	0.689609	3.76132	0.923308	0.371867	0.865423	-5.94521	Sectm1b
1368568_at	-0.68957	2.6697	-1.30518	0.213385	0.783829	-5.54044	Aqp2
1370164_at	0.689549	11.9552	4.05612	0.00123569	0.102659	-0.828159	Hadha
1393818_s_at	-0.6893	4.70102	-2.26192	0.0405712	0.518141	-4.12163	Fam71e1
1368418_a_at	0.688583	7.27112	3.00289	0.00971483	0.308287	-2.79644	Cp
1377805_at	-0.688432	2.79085	-1.06419	0.305692	0.83875	-5.80939	LOC102556496
1387650_at	-0.68842	4.39919	-1.06807	0.303996	0.838025	-5.80541	Prok1
1379285_at	-0.688331	7.96273	-1.83127	0.0889498	0.651035	-4.81766	Rtp4
1375875_at	-0.688265	5.17658	-1.31535	0.210039	0.782371	-5.52814	Kif5a
1396594_at	-0.688092	4.38526	-1.23191	0.238766	0.800838	-5.62686	LOC102553212
1376167_at	-0.687151	6.70574	-3.76571	0.00217178	0.144625	-1.36957	Asb1
1379118_at	0.687	3.85569	1.21977	0.243193	0.8034	-5.6408	LOC102550246
1387307_at	-0.686524	3.88612	-1.80731	0.0927772	0.658138	-4.854	Hal
1391563_at	-0.686437	6.4372	-3.16785	0.00702464	0.265729	-2.48978	Mum1l1
1367700_at	0.686198	7.46797	1.66003	0.119676	0.692664	-5.07083	Fmod
1399007_at	-0.685687	8.0356	-3.59289	0.00304564	0.16946	-1.69347	Cog2
1375010_at	0.685274	7.05708	2.40424	0.0310073	0.473855	-3.87686	Cd68
1385282_at	0.685221	4.89988	1.38573	0.188033	0.765296	-5.44104	Nat14
1377363_at	-0.685156	4.10047	-1.4932	0.158116	0.738703	-5.3016	Rab25
1391096_at	-0.685069	1.26725	-1.16999	0.262009	0.814324	-5.69677	Foxd3
1367679_at	-0.685005	11.5938	-4.98259	0.000216033	0.0323	0.848255	Cd74
1370731_at	-0.684777	2.97483	-0.844964	0.412684	0.882309	-6.01341	Prr21
1392694_at	-0.684563	3.34234	-1.15208	0.269051	0.81925	-5.71646	Bcl2l15
1397736_at	-0.684164	4.8948	-1.86015	0.0845262	0.64488	-4.77349	Cldn22
1387139_at	0.683951	3.50991	1.11104	0.285722	0.828678	-5.76061	Hao2
1393549_at	-0.683866	4.05675	-1.50148	0.155986	0.73747	-5.29054	Cdh8
1387610_at	0.683716	4.14808	1.36806	0.193373	0.768047	-5.46323	Cd46
1369389_at	0.683387	2.4669	1.79057	0.0955365	0.663713	-4.87921	Zfp483
1382840_at	-0.683351	1.58442	-0.770714	0.453999	0.895203	-6.07302	Lrrc19
1395630_at	0.68322	3.0556	0.873334	0.397572	0.878318	-5.98933	Adcy9
1393680_at	0.682597	2.88456	0.945248	0.360951	0.861838	-5.92516	Cetn1
1369347_s_at	0.682233	4.19621	1.68365	0.114949	0.688395	-5.03685	Prom2
1380090_at	-0.681623	4.99367	-1.35272	0.19811	0.770899	-5.48233	LOC100910524
1369846_at	0.68156	2.97243	0.827645	0.422094	0.885359	-6.02776	Ivl
1370110_at	0.681375	3.9107	0.98819	0.340239	0.853015	-5.88472	Kcnk4
1382269_at	-0.681185	4.79258	-1.29856	0.215588	0.785554	-5.54842	Cnnm2
1387375_at	0.681087	4.0645	1.19785	0.251343	0.807325	-5.66567	Khk
1384206_at	0.680834	5.06685	1.12539	0.279806	0.824643	-5.74532	Sdr16c5
1369786_at	-0.68074	2.21692	-2.0096	0.0646515	0.604297	-4.53871	Chrm5
1368541_at	0.680736	5.83694	2.54427	0.0237212	0.437034	-3.63055	Emb
1378193_at	0.680691	4.94267	1.11786	0.282901	0.827104	-5.75337	Ms4a7
1388177_at	-0.680562	6.56554	-4.0479	0.00125544	0.103288	-0.843397	Ddn
1378940_at	0.680481	3.6638	1.0604	0.307349	0.840015	-5.81326	Shq1
1381659_at	-0.680108	2.87277	-0.933055	0.366989	0.864551	-5.93635	Lsm14b
1369001_at	0.680071	2.53616	0.891724	0.387976	0.873618	-5.97335	Chrna3
1385426_at	-0.679753	4.55575	-0.889394	0.389184	0.874321	-5.97539	Ccdc109b
1391619_at	0.679667	5.20973	2.1285	0.0520045	0.563515	-4.34513	Bhlhb9
1386174_at	0.679537	4.18686	1.30844	0.212308	0.78381	-5.53651	LOC691422
1374211_at	0.679467	3.48687	1.25373	0.230969	0.795175	-5.60153	RGD1566084
1369363_at	0.679066	3.99853	1.40484	0.182395	0.761727	-5.4168	Sp4
1375351_at	0.678684	4.37711	1.14246	0.272889	0.821465	-5.72692	Ssbp4
1368278_at	-0.678085	1.74109	-1.09493	0.292474	0.831505	-5.77758	Lgals2
1375773_at	0.67785	5.47508	1.34506	0.20051	0.77278	-5.4918	LOC100912503
1385764_at	-0.677473	4.69164	-1.07935	0.299121	0.83473	-5.7938	Slc25a41
1372383_at	-0.677047	10.4254	-3.92515	0.00159227	0.119679	-1.07172	Gpsm1
1388756_at	0.677005	8.04729	4.6324	0.000412873	0.0497672	0.226045	Ppcs
1367684_at	0.676993	2.08317	1.04382	0.314687	0.842811	-5.83004	Crybb2
1390596_at	0.67688	1.19446	1.16867	0.262525	0.814714	-5.69824	Mlana
1385499_at	0.676634	3.5358	0.841377	0.414622	0.883138	-6.0164	Klhl35
1385623_at	-0.676132	3.30022	-1.18664	0.255596	0.809627	-5.67826	Tulp2
1373026_at	-0.676017	5.0688	-0.925734	0.370648	0.865319	-5.94301	Spc24
1381268_at	-0.675991	4.24843	-1.11538	0.283922	0.827401	-5.756	Foxi1
1385174_at	-0.675803	4.13909	-1.57306	0.138571	0.715678	-5.19321	Prss46
1388204_at	0.675774	3.62782	1.1749	0.260106	0.812349	-5.69134	Mmp13
1385438_at	-0.675772	3.95682	-1.412	0.18032	0.759756	-5.40766	ND4
1368285_at	-0.675131	4.61968	-1.48463	0.160346	0.739085	-5.313	Shbg
1370847_at	0.674962	6.16341	4.1143	0.00110457	0.0955858	-0.720338	Spon2
1387182_at	0.674755	4.89188	1.77815	0.0976315	0.667013	-4.89783	Gpr37
1392436_at	0.674482	2.00228	1.28037	0.221727	0.789425	-5.57014	Prex1
1369283_at	0.674336	0.843751	1.03676	0.31785	0.843465	-5.83712	Tub
1381583_at	0.674256	2.83169	0.81063	0.431473	0.887762	-6.04159	Nlgn1
1376102_at	0.67409	7.84098	4.30014	0.000773561	0.0754137	-0.3778	Tmbim1
1375775_at	0.674067	1.79111	0.8413	0.414663	0.883139	-6.01647	Odf3b
1376564_at	0.673915	4.71634	1.27487	0.223611	0.790291	-5.57667	Sptbn4
1397077_at	-0.673686	4.36133	-1.03947	0.316635	0.843392	-5.83442	LOC102546738
1396008_at	0.673663	3.03514	0.842613	0.413953	0.883056	-6.01537	LOC102546809
1383273_a_at	-0.673583	9.42455	-5.05034	0.00019093	0.0297555	0.966757	Pcbp3
1373606_at	0.673201	5.10163	2.45337	0.0282359	0.45929	-3.79101	Zfand2b
1384578_at	-0.672523	2.67996	-0.855924	0.406801	0.881127	-6.00419	Ubl4b
1370742_at	-0.672483	1.29436	-1.19534	0.25229	0.807371	-5.6685	Cabs1
1368484_at	-0.672425	5.54987	-2.51007	0.0253319	0.44679	-3.69116	Abcb9
1388085_at	0.672389	1.5347	0.851107	0.40938	0.881501	-6.00826	Gpx6
1387721_at	0.672357	5.14347	1.33404	0.204001	0.775294	-5.50534	Adora1
1373629_at	0.671562	7.02817	1.76314	0.100217	0.668667	-4.92023	Slc7a6
1376903_at	-0.671514	5.10076	-1.5616	0.141241	0.720206	-5.209	Elfn2-ps1
1396183_at	0.671381	5.25672	1.65471	0.120765	0.693586	-5.07844	LOC100909810
1397677_at	0.671366	4.23865	1.18401	0.2566	0.809782	-5.6812	Mgat5
1381391_at	0.671336	4.43911	1.60232	0.131946	0.706507	-5.15253	MGC95210
1383630_at	0.671172	4.91987	1.05295	0.31063	0.841489	-5.82083	Dok3
1383474_at	0.670903	6.07461	2.12474	0.0523673	0.563828	-4.35134	Irak2
1376445_at	0.67077	5.00629	1.07201	0.302287	0.837667	-5.80137	Il17b
1380554_at	-0.670052	5.41135	-1.96392	0.0702198	0.619508	-4.61153	Zfp12
1379425_at	0.66936	5.24951	0.949361	0.358929	0.861034	-5.92135	Exo5
1376497_a_at	0.669003	7.05788	1.5491	0.144206	0.724016	-5.22614	Mettl17
1369113_at	-0.668912	1.67902	-0.847216	0.411471	0.881725	-6.01152	Grem1
1370709_at	-0.66828	4.57862	-1.14492	0.271902	0.820721	-5.72425	Lrrc15
1383286_at	0.668246	2.7868	0.731863	0.476619	0.900749	-6.10221	Plek2
1376858_at	0.668232	4.41864	1.79913	0.0941174	0.660623	-4.86635	Exoc3l2
1388232_a_at	0.668094	4.75875	2.13454	0.0514284	0.562169	-4.33516	Lepr
1392092_at	-0.668016	5.20675	-1.49296	0.158177	0.738703	-5.30191	Rab33a
1369777_a_at	-0.668014	4.04561	-1.15412	0.268241	0.819049	-5.71423	Shank2
1397123_at	-0.667325	1.76525	-0.575421	0.574362	0.926715	-6.20547	LOC102553528
1369760_a_at	0.667281	1.82502	0.986147	0.341204	0.853464	-5.88668	Esr2
1375148_at	0.667071	4.67914	0.776111	0.45091	0.894252	-6.06885	Zfpm1
1388887_at	0.667047	8.92668	5.3232	0.00011681	0.0213687	1.43745	Ggta1p
1390532_at	0.666927	3.39094	0.917395	0.374847	0.866731	-5.95054	Slc13a4
1393655_at	-0.666776	3.03611	-0.861381	0.403893	0.880472	-5.99956	Rad54l
1387597_at	-0.666641	4.30099	-1.23264	0.238501	0.800607	-5.62601	Dmrt1
1383473_at	0.666404	5.02497	1.19215	0.253499	0.808138	-5.67209	Bahcc1
1369424_at	-0.665877	2.12729	-0.758868	0.460824	0.897365	-6.08206	Cyp2a2
1385182_at	-0.66582	3.97521	-1.00823	0.330868	0.848986	-5.86532	Pkp1
1385036_at	0.665579	5.11614	1.00034	0.334536	0.850488	-5.873	Sncaip
1368996_at	0.665468	3.39128	1.07086	0.302785	0.837832	-5.80255	Ceacam3
1375819_at	-0.665103	5.72347	-1.36884	0.193135	0.768033	-5.46226	Gpalpp1
1369503_at	-0.664701	2.4318	-0.680106	0.507799	0.910662	-6.13893	Amy2a3
1387122_at	0.66428	5.06236	1.54188	0.145942	0.72528	-5.236	Plagl1
1377437_at	0.664216	8.05173	2.90049	0.0118745	0.331198	-2.98545	Veph1
1376166_at	0.664116	4.8464	1.08401	0.297122	0.833248	-5.78897	RGD1308544
1390088_at	0.663711	3.18994	0.912181	0.377489	0.868123	-5.95522	LOC102551303
1385086_at	-0.663697	4.74822	-1.75944	0.100864	0.669719	-4.92573	Bub1
1384407_at	0.663401	5.14619	1.3227	0.207651	0.779419	-5.51922	Nmral1
1391649_a_at	0.663232	6.45636	2.5095	0.0253594	0.446829	-3.69216	LOC102549829
1368034_at	0.663203	3.45544	0.941548	0.362776	0.862123	-5.92857	Chgb
1396218_at	-0.662944	2.47233	-0.851901	0.408954	0.881501	-6.00759	LOC102549376
1368324_at	0.662454	3.54561	1.26264	0.227845	0.793211	-5.59109	Brca2
1378290_at	-0.662419	6.6408	-3.36921	0.00472636	0.216792	-2.11309	Slc26a6
1381278_at	0.662312	5.49998	1.48775	0.159532	0.738703	-5.30886	LOC102556958
1380260_at	0.662192	1.65862	1.20412	0.248992	0.806995	-5.6586	Barx1
1374496_at	0.662184	8.26696	5.21767	0.00014109	0.0242516	1.25669	Tril
1393918_at	0.662137	3.61395	1.06263	0.30637	0.838938	-5.81098	RGD1566099
1391518_at	-0.661867	4.07936	-1.39091	0.186492	0.764026	-5.4345	Cenpw
1385331_at	0.661564	2.6362	1.55241	0.143417	0.722871	-5.22162	Ccdc24
1383483_at	-0.661481	4.6584	-3.19564	0.0066508	0.258531	-2.43791	Rab9b
1390867_at	0.661407	5.25126	1.66822	0.118017	0.69145	-5.05907	LOC100910054
1390389_at	0.661255	5.61516	1.43434	0.173967	0.752567	-5.37891	Mertk
1368802_at	-0.66114	5.10513	-1.57677	0.137716	0.714925	-5.18809	Pmch
1368695_at	-0.660991	3.86504	-0.901927	0.382721	0.870925	-5.96435	C4bpb
1369002_at	-0.660743	3.34949	-0.955703	0.355828	0.859994	-5.91545	Soat1
1374889_at	0.660628	4.6924	1.08487	0.296753	0.833248	-5.78808	Birc7
1381249_at	0.660567	3.45687	0.877958	0.395144	0.877242	-5.98534	LOC102556214
1372325_at	0.660544	7.44172	1.67167	0.117325	0.691063	-5.05411	Emilin1
1370883_at	-0.660126	9.36959	-2.73981	0.0162488	0.37679	-3.2792	RT1-Da
1388155_at	-0.660101	4.67202	-1.71988	0.108014	0.676287	-4.98411	Krt18
1380284_at	-0.65981	3.98924	-0.869392	0.399649	0.878841	-5.99272	LOC102554900
1378756_at	-0.6596	2.15749	-1.06637	0.30474	0.83813	-5.80716	Papolb
1379475_at	-0.659517	4.85472	-1.74324	0.103739	0.670802	-4.94974	Slx4ip
1374018_at	-0.659271	4.80338	-1.04034	0.316241	0.843392	-5.83354	Ascc2
1369576_at	-0.659071	2.03157	-0.639228	0.533246	0.91645	-6.16615	Tas2r105
1378720_at	-0.658349	2.63376	-1.2048	0.248736	0.806995	-5.65782	Gli1
1387065_at	-0.658146	1.48259	-0.996223	0.33646	0.850488	-5.87698	Plcd4
1393036_at	0.658027	4.50621	0.846722	0.411736	0.881781	-6.01194	Psrc1
1384771_at	0.657993	5.3278	1.38133	0.189351	0.766175	-5.44658	Tmem132e
1394793_at	-0.657974	3.52203	-0.925246	0.370893	0.865348	-5.94345	LOC102547322
1390560_at	0.657926	5.26372	1.00401	0.332824	0.850212	-5.86943	Helq
1384675_at	-0.657773	4.34949	-1.04731	0.313131	0.842082	-5.82653	Apeg3
1387052_at	-0.657606	7.68911	-5.2442	0.00013453	0.0235762	1.30228	Gpt
1388993_at	-0.657096	8.06522	-3.98988	0.00140451	0.111426	-0.951208	Rnf34
1374185_at	0.657046	5.01485	1.16315	0.264684	0.816328	-5.70433	Txndc11
1372689_at	-0.65693	6.73817	-2.73637	0.0163579	0.377665	-3.28544	Elp6
1394882_at	-0.65675	3.39415	-0.803036	0.435703	0.888916	-6.04768	Il20rb
1369674_at	-0.656688	7.61228	-4.1173	0.0010982	0.0953989	-0.714772	P2rx5
1369985_at	-0.656422	6.2256	-1.52389	0.150345	0.72888	-5.26042	Crybb1
1373780_at	-0.656408	4.85684	-1.54372	0.145498	0.725041	-5.23349	Tspan1
1376460_at	-0.65634	2.46432	-1.67636	0.116389	0.690338	-5.04736	Rbfox3
1378826_at	0.656327	2.22254	0.867729	0.400528	0.878954	-5.99415	LOC102554489
1387649_at	0.656315	3.84381	0.932165	0.367433	0.864551	-5.93716	Camk2n2
1387742_at	-0.655947	3.73496	-1.16492	0.263988	0.815998	-5.70237	Ccr2
1376914_at	-0.655525	3.92188	-1.39372	0.185661	0.763861	-5.43094	Depdc1
1371172_at	0.655423	4.42885	1.48538	0.16015	0.738874	-5.312	Atp2b3
1382851_at	-0.6554	4.0573	-1.21342	0.245532	0.804272	-5.64804	Gcnt4
1369763_at	0.655252	4.84757	2.28877	0.0385762	0.511591	-4.07593	Grk4
1370822_at	-0.65525	7.7196	-2.60598	0.0210614	0.413243	-3.52051	RT1-Ba
1382727_at	0.655178	5.73277	1.91649	0.0764618	0.630101	-4.68617	LOC100362342
1393773_at	-0.654473	2.03474	-0.951498	0.357882	0.860953	-5.91937	Krt25
1393627_at	-0.654338	4.09237	-0.917059	0.375017	0.866821	-5.95085	Mgarp
1367692_at	0.65431	2.30577	0.90162	0.382879	0.870925	-5.96463	Sbp
1391948_at	0.653981	5.60451	1.15652	0.267291	0.818193	-5.7116	Bcl11b
1373636_at	0.653458	1.80443	1.72531	0.107006	0.674218	-4.97614	Spock1
1372800_at	-0.653349	6.1325	-1.38436	0.188444	0.765557	-5.44277	Meis3
1389517_at	0.653285	4.69393	1.01233	0.328973	0.848289	-5.86131	LOC681186
1369615_at	-0.653176	4.70171	-1.35433	0.197608	0.770709	-5.48033	Rap2a
1377423_at	-0.653125	5.71785	-1.47543	0.162768	0.741819	-5.32517	Arhgef37
1387766_a_at	-0.652678	2.15364	-0.73646	0.473908	0.89974	-6.09883	Rbp2
1384653_at	0.65233	3.69047	1.01728	0.326698	0.847514	-5.85645	LOC690082
1384710_at	0.652292	3.97677	0.922361	0.372342	0.865806	-5.94607	Tdrd12
1390253_at	-0.652152	6.98893	-2.47523	0.0270801	0.454978	-3.75261	Ankrd9
1377951_at	0.651719	2.95941	0.98755	0.340541	0.853279	-5.88533	LOC100912305
1368452_at	0.651529	2.3007	0.765991	0.456713	0.896118	-6.07664	Abcc6
1382176_at	0.651322	4.15268	0.964436	0.351589	0.858795	-5.90728	Klhl11
1368585_at	-0.651168	5.12754	-1.7427	0.103837	0.670802	-4.95053	Cartpt
1379321_at	0.651095	4.64563	1.19562	0.252186	0.807371	-5.66819	LOC102548944
1368492_at	0.651053	4.93217	0.901023	0.383185	0.871174	-5.96515	Hpgds
1389421_at	-0.650966	5.29528	-2.14662	0.0502927	0.55879	-4.31516	Pole
1372935_at	-0.650749	4.73984	-1.17975	0.258233	0.811166	-5.68594	Tmem119
1390591_at	-0.650721	2.51503	-0.719249	0.48411	0.902725	-6.11139	Slc17a3
1379741_at	0.650598	2.91773	0.809018	0.432369	0.887762	-6.04289	Atp6v0a4
1370749_at	-0.650566	2.68226	-0.745913	0.468361	0.898272	-6.09181	Vom1r101
1384874_at	0.650496	1.99859	1.16816	0.262724	0.814887	-5.6988	Cnpy1
1369335_at	-0.650269	2.44255	-1.13551	0.275691	0.822171	-5.73445	Spef2
1391147_at	-0.649933	2.89708	-1.0923	0.293589	0.832095	-5.78033	LOC100362606
1392082_a_at	-0.649901	5.04932	-1.62316	0.127395	0.701118	-5.12325	Cd7
1385762_at	-0.649633	2.44617	-0.696041	0.498074	0.908217	-6.12789	Hnmt
1395801_at	0.649133	2.17886	0.932897	0.367068	0.864551	-5.9365	Sdccag8
1387293_at	-0.649048	3.4234	-1.19159	0.253713	0.808464	-5.67272	Zp2
1382967_at	0.648767	5.60997	1.17209	0.261193	0.81432	-5.69445	Gpr64
1376048_at	-0.64869	4.60673	-1.6869	0.11431	0.686896	-5.03214	Guca1b
1382997_at	-0.648637	2.77934	-0.95758	0.354914	0.859994	-5.9137	Slc22a13
1369792_at	0.648626	2.72731	1.98649	0.0674158	0.609747	-4.57566	Gpr6
1370615_at	-0.648603	3.20022	-0.804379	0.434952	0.888916	-6.04661	Ugt2b7
1383952_at	0.648241	5.09198	1.90336	0.0782754	0.633883	-4.70664	Mical1
1380218_at	-0.648063	1.82639	-1.0276	0.321988	0.845195	-5.84625	Cdhr4
1373806_at	-0.647767	8.39928	-3.66656	0.00263628	0.157665	-1.55531	Ccdc104
1370931_at	0.647349	6.3971	1.06638	0.304735	0.83813	-5.80715	Xrcc5
1387579_at	0.647046	5.29181	1.29306	0.217428	0.786419	-5.55501	SIRT2
1376456_at	-0.646996	4.70662	-1.18213	0.257319	0.810599	-5.68329	Nmnat2
1385257_at	-0.646879	3.76216	-1.0105	0.329819	0.848304	-5.8631	LOC690206
1393011_at	0.646686	5.5366	1.49477	0.15771	0.738667	-5.29951	Lrrc16b
1391311_at	-0.646612	1.13508	-2.2012	0.0454468	0.539879	-4.22412	Sox21
1368450_at	0.646499	5.0529	0.747973	0.467157	0.898231	-6.09027	Myo5a
1370791_at	0.646459	1.61749	1.02234	0.32438	0.846096	-5.85145	RatNP-3b
1373014_at	-0.64635	6.81294	-1.41335	0.179932	0.759365	-5.40594	B3gat3
1382986_at	0.646338	6.45331	1.82544	0.0898676	0.653281	-4.82653	Gpam
1380851_at	0.646049	5.23032	1.43929	0.172585	0.750631	-5.37249	Sema3f
1369766_at	-0.645641	2.08664	-1.18229	0.257259	0.810586	-5.68312	Ptger2
1380822_at	0.64552	5.37886	1.14911	0.27023	0.819632	-5.71969	P2ry12
1379709_at	0.645512	4.31963	1.40308	0.182909	0.761727	-5.41905	Krtap14l
1387311_at	0.645353	2.25328	1.1952	0.252344	0.807371	-5.66866	Nox1
1382038_at	0.645175	6.00175	2.44025	0.0289517	0.462874	-3.814	Kpna6
1376828_at	0.644718	5.42014	1.83963	0.0876488	0.648156	-4.80492	Gprc5a
1368306_at	0.644562	5.42586	1.82145	0.0905007	0.654074	-4.83259	Grin2c
1368084_at	-0.64441	3.627	-1.14858	0.270443	0.819632	-5.72028	Dnase1
1367638_at	0.644392	10.0171	4.02472	0.00131297	0.105782	-0.886451	Mlycd
1397614_at	-0.644229	1.3727	-1.66107	0.119465	0.692664	-5.06934	Gabra2
1383398_at	0.644024	5.2693	1.31285	0.210859	0.78252	-5.53118	Itga8
1398002_at	-0.643818	4.27087	-1.10588	0.287874	0.82999	-5.76607	LOC102554082
1380422_at	-0.643428	4.88959	-1.25837	0.229338	0.793825	-5.5961	Sdk1
1387688_at	0.643206	3.18159	1.01061	0.329765	0.848304	-5.86299	Htr6
1387702_at	0.642892	1.36411	0.884312	0.391825	0.8757	-5.97983	Galr1
1382453_at	0.642745	3.30629	1.35725	0.196701	0.770333	-5.4767	Zic3
1379993_at	0.64274	4.49857	1.57138	0.13896	0.716581	-5.19554	Oaz3
1375367_at	0.642519	6.34367	2.58311	0.0220119	0.41951	-3.56139	Pdlim2
1377599_at	-0.642485	9.7	-3.83936	0.00188129	0.13288	-1.23184	Lpin1
1390838_at	0.642385	4.61739	1.48507	0.160229	0.738874	-5.3124	Satb2
1393730_at	0.641896	5.78312	2.67392	0.0184672	0.396898	-3.39845	Adamts4
1369663_at	0.641772	9.49309	4.53109	0.000499332	0.0564681	0.0432192	Ephx2
1382869_at	-0.641712	5.07362	-2.47933	0.0268688	0.454279	-3.7454	Ado
1378550_at	-0.641386	4.98191	-1.3159	0.209862	0.782257	-5.52748	Cblc
1385292_at	0.641085	5.5646	2.75599	0.0157454	0.374687	-3.24981	Leprel4
1377450_s_at	-0.641049	4.85959	-1.14999	0.26988	0.81941	-5.71873	Pvrl4
1371133_a_at	0.640803	6.20631	2.20697	0.0449609	0.539212	-4.21444	Prkar2b
1397457_at	0.64061	3.74525	1.11638	0.283511	0.827401	-5.75495	LOC102557324
1369953_a_at	0.640509	4.26822	1.18772	0.255184	0.809627	-5.67705	Cd24
1386888_at	0.640156	8.80366	3.75982	0.0021969	0.145675	-1.3806	Eif4ebp1
1398597_at	0.639741	8.06284	4.14399	0.00104323	0.0931986	-0.665405	Rnf144a
1384237_at	0.639635	5.73859	2.14956	0.0500197	0.557349	-4.31028	Pex10
1386889_at	-0.639524	5.64626	-3.58695	0.00308128	0.169902	-1.7046	Scd
1367856_at	0.639489	7.55259	2.98767	0.0100095	0.312436	-2.82462	G6pd
1388209_at	-0.63928	4.46416	-1.1194	0.282264	0.826885	-5.75172	Tsga10
1385708_at	0.639255	3.26148	1.05624	0.309179	0.840926	-5.81749	MGC93861
1372920_at	-0.639242	7.60804	-3.70116	0.00246372	0.152022	-1.49046	Prodh
1393620_at	-0.639211	4.69963	-1.23924	0.236125	0.798713	-5.61839	Sesn3
1382669_at	-0.639009	2.42485	-0.982648	0.342863	0.854109	-5.89003	Bin2a
1378873_at	-0.638936	2.31557	-0.759816	0.460275	0.897365	-6.08134	Hils1
1393474_at	-0.6389	2.86534	-1.11658	0.283426	0.827401	-5.75473	Sult2b1
1369803_at	0.63889	3.92149	1.38888	0.187095	0.764612	-5.43706	Ptf1a
1375803_at	0.638372	3.52404	1.32959	0.205427	0.777105	-5.5108	Ptger1
1370342_at	-0.638257	7.23933	-4.47297	0.000557177	0.0607987	-0.0622001	Kcnk2
1385349_at	0.638139	4.63532	1.002	0.333762	0.850488	-5.87139	Cetn4
1391817_at	0.638028	6.5737	3.16277	0.00709514	0.266488	-2.49925	RGD1304595
1367762_at	-0.638028	3.71062	-1.01069	0.329729	0.848304	-5.86291	Sst
1384244_at	0.637626	12.3136	5.57941	7.43157e-05	0.0161427	1.86944	Hsdl2
1384799_at	-0.637165	2.49185	-0.930639	0.368194	0.864921	-5.93855	RGD1561931
1383817_at	0.637148	3.25973	0.864002	0.402501	0.879833	-5.99733	LOC102552343
1369142_at	0.637004	0.889721	1.14771	0.270789	0.819632	-5.72122	Bglap
1370118_at	-0.636494	3.17422	-1.1253	0.279844	0.824643	-5.74542	Ccl17
1377796_at	-0.635551	4.74434	-2.05644	0.0593638	0.587168	-4.46312	Fzd5
1368423_at	-0.635458	4.86044	-1.55898	0.141859	0.721262	-5.21261	Retnla
1384113_at	-0.635413	1.04889	-1.03294	0.319569	0.843944	-5.84093	LOC102552830
1381575_at	-0.635119	5.30427	-1.88899	0.0803069	0.637611	-4.72898	Neb
1397684_at	-0.634961	3.36394	-0.881256	0.393419	0.876118	-5.98248	Dkk2
1395206_at	-0.634611	2.06404	-0.83819	0.416348	0.884175	-6.01905	Gpr97
1368003_at	0.634555	6.6695	4.48914	0.000540422	0.0602009	-0.0328353	Aldh1a2
1377566_at	0.634454	4.93249	1.22299	0.24201	0.8034	-5.6371	LOC100911669
1384752_at	-0.634353	4.07743	-1.02998	0.320911	0.844759	-5.84389	LOC689770
1382419_at	-0.634214	4.74917	-1.16025	0.26582	0.817488	-5.70751	Cenpk
1375873_at	-0.634195	6.12849	-1.92094	0.0758556	0.628519	-4.67921	RGD1561149
1381893_at	0.633909	5.64703	1.44153	0.171961	0.750062	-5.36958	Tbc1d32
1373248_at	0.633894	7.11163	2.09403	0.0554131	0.572332	-4.40183	Vsig10
1381927_at	-0.633744	3.41646	-1.38504	0.18824	0.76552	-5.44191	Pifo
1374095_at	-0.633644	4.42122	-1.05552	0.309496	0.841284	-5.81822	Galnt6
1385372_at	0.633626	3.63557	0.82145	0.425493	0.887032	-6.03282	Gkn1
[truncated: 12,380 more rows]
