# Supplementary material for: Aerobic exercise inhibits oxidative stress and improves diabetic cardiomyopathy in rats by activating the PROC/PAR1/Nrf2/HO-1 signaling pathway
Source: Front Physiol. 2026 Jan 29;17:1727186. doi: 10.3389/fphys.2026.1727186 (PMC12898814; doi:10.3389/fphys.2026.1727186)
Supplement: Supplementary file 2 [file Table3.xlsx]

## Sheet: Sheet 1
Table SIII. DEGs identified in the GSE6880 dataset
id	logFC	AveExpr	t	P.Value	adj.P.Val	B	anno
1368637_at	-4.2921	5.90813	-5.49219	0.00185499	0.171727	-0.709966	Card9
1398250_at	3.75409	7.313	7.46987	0.000392886	0.116029	0.750746	Acot1
1387088_at	3.65243	7.14481	3.76168	0.0104836	0.288392	-2.45318	Gal
1387017_at	-3.57598	3.72585	-9.64436	0.000101728	0.0687737	1.89281	Sqle
1370310_at	3.42711	9.50748	10.1765	7.61908e-05	0.0673992	2.11756	Hmgcs2
1377037_at	3.37919	3.55894	2.99458	0.0260256	0.356318	-3.38519	Acot4
1386052_at	-3.29964	2.61756	-4.17407	0.00667616	0.254625	-1.99232	Il7r
1369985_at	-3.2341	6.21409	-16.7839	4.89545e-06	0.0389751	3.8468	Crybb1
1368534_at	-3.20137	4.67951	-4.03728	0.00773199	0.266299	-2.14195	Adra1d
1382531_at	-3.17525	3.8911	-3.06744	0.0237798	0.350568	-3.29284	Tlr7
1377170_at	-3.14027	4.74084	-5.37911	0.00205222	0.183409	-0.809184	LOC100909684
1388278_at	3.10692	3.23239	5.73108	0.00150577	0.158485	-0.50651	Hspa1l
1371412_a_at	-2.99899	8.86971	-9.24279	0.000127754	0.0728929	1.71052	Nrep
1377367_at	-2.98698	5.23614	-3.96071	0.00840465	0.271868	-2.22711	Kazald1
1368395_at	2.97549	3.5195	17.6018	3.75807e-06	0.0389751	3.97313	Gpc3
1388802_at	2.93701	8.46407	6.50887	0.000796918	0.128175	0.101524	Bex1
1369691_at	-2.92374	5.06928	-8.5943	0.000188161	0.0939599	1.39072	Scn3a
1369262_at	-2.83754	5.12806	-3.39591	0.0159908	0.317088	-2.88604	Casp8
1387613_at	2.82771	3.34564	6.93461	0.000576827	0.119283	0.402032	Npy2r
1373350_at	2.7916	2.83578	2.13329	0.0797048	0.480571	-4.51424	Psip1
1369364_at	2.78255	2.86098	5.75594	0.001474	0.158485	-0.485811	Atp1a4
1372186_a_at	-2.76495	4.87716	-5.26891	0.00226798	0.188468	-0.907734	Top2a
1367564_at	2.76337	13.2104	14.8663	9.58802e-06	0.05089	3.49385	Nppa
1389409_at	-2.75187	4.94796	-3.33481	0.0171942	0.320252	-2.96047	Tes
1372665_at	-2.74414	3.97995	-2.62924	0.0413877	0.399476	-3.85779	Psat1
1369503_at	2.7395	2.84175	6.34114	0.000909377	0.135327	-0.0229136	Amy2a3
1389668_at	-2.73757	4.90509	-3.68219	0.0114707	0.293188	-2.54535	Spc25
1390065_at	-2.68808	4.75623	-2.31948	0.0621466	0.448577	-4.26712	Kcnv2
1387908_at	2.67667	6.18967	3.66119	0.0117486	0.294365	-2.56988	Rasd1
1368684_at	2.6652	3.755	4.43137	0.00510318	0.234844	-1.71955	Fat2
1368777_at	-2.64789	4.45797	-3.88686	0.0091165	0.277303	-2.3102	Bard1
1372321_at	2.63466	5.21	5.12349	0.00259371	0.194678	-1.04062	Lyl1
1372646_at	-2.63455	5.81658	-2.85461	0.0310194	0.36562	-3.5645	RGD1305645
1369622_at	-2.61834	3.41856	-3.01216	0.0254631	0.355658	-3.36284	Prok2
1384283_at	-2.61352	4.32878	-3.46506	0.0147406	0.306016	-2.80252	Asb9
1393130_at	-2.58927	9.1191	-2.25834	0.0674173	0.456153	-4.34831	LOC102553868
1388176_at	-2.57317	1.71846	-2.26607	0.0667255	0.454324	-4.33804	Cml5
1370269_at	2.56458	4.11355	3.71758	0.0110189	0.291003	-2.50418	Cyp1a1
1369910_at	2.54324	4.64716	2.60025	0.0429721	0.403505	-3.89585	Prlhr
1367871_at	2.53101	9.78099	3.72825	0.0108867	0.289397	-2.49182	Cyp2e1
1387981_at	-2.52146	6.03543	-3.52434	0.0137549	0.301113	-2.73154	Olr59
1387796_at	2.50861	5.82453	2.49373	0.049378	0.415821	-4.03625	Alox15
1368548_at	2.50589	3.32005	9.58316	0.000105263	0.0687737	1.86575	Slc12a1
1369056_at	2.50545	3.70482	2.3183	0.0622439	0.44891	-4.26869	Rpe65
1387314_at	-2.50294	2.84833	-3.9685	0.00833327	0.271195	-2.2184	Sult1b1
1369050_at	2.49044	7.7973	7.4163	0.000407852	0.116029	0.717221	Pik3c2g
1379458_at	-2.48488	3.26486	-3.25587	0.0189003	0.330626	-3.0575	Klhl14
1368604_at	-2.47864	5.05557	-1.8663	0.114278	0.525151	-4.86548	Mefv
1374699_at	2.46507	3.61274	7.87447	0.000298354	0.10797	0.994619	Fam84a
1369947_at	-2.44885	6.3111	-3.86617	0.00932797	0.279306	-2.33365	Ctsk
1376036_at	-2.44522	4.87101	-2.65909	0.0398211	0.395812	-3.81866	Flvcr2
1373316_at	-2.3986	3.14674	-1.78482	0.127599	0.54132	-4.971	LOC100911887
1390368_at	2.38788	3.26273	2.35182	0.0595359	0.441657	-4.2242	Zfhx2
1373085_at	2.38737	4.8019	4.22589	0.00631955	0.24603	-1.93647	Cbr3
1384546_at	-2.3828	5.19448	-3.75624	0.0105481	0.288392	-2.45946	Gpr161
1388263_at	2.36804	4.49997	2.73715	0.0360196	0.383222	-3.71673	Kcna6
1367744_at	-2.36015	7.41309	-7.29421	0.000444499	0.116029	0.639705	Maged2
1369091_at	2.36014	4.44967	8.30992	0.000224811	0.102276	1.23971	Chrnb1
1388924_at	2.34829	9.93074	2.23381	0.0696619	0.461508	-4.38088	Angptl4
1387955_at	2.34011	2.30283	1.70423	0.14229	0.562624	-5.07419	Ugt2b17
1369889_at	2.33545	3.89321	3.58119	0.0128784	0.296002	-2.66401	Ifnb1
1368968_at	2.33415	3.6978	3.10874	0.0226021	0.346121	-3.24083	Arrb1
1367740_at	-2.32827	8.98319	-13.95	1.36212e-05	0.0542225	3.29112	Ckb
1370815_at	2.31115	4.15594	7.2146	0.000470459	0.119283	0.588305	Nefh
1378307_at	2.31002	4.40283	2.7854	0.0338671	0.378964	-3.65402	LOC102547892
1374244_at	-2.30526	5.24232	-2.74058	0.0358617	0.383222	-3.71227	LOC501038
1376667_at	2.30243	5.68364	4.08257	0.00736282	0.261378	-2.09205	Cyp26b1
1389093_at	2.30132	4.87088	3.29158	0.0181062	0.32756	-3.01348	Pak1
1387230_at	2.29361	6.93682	2.93862	0.0279083	0.35827	-3.45659	Slc12a3
1370580_a_at	-2.29039	3.53087	-2.43015	0.0536809	0.42674	-4.12036	Cyp2c6v1
1368683_at	2.27302	2.84305	2.58615	0.0437668	0.403999	-3.9144	Olr1
1389787_at	-2.26619	5.2726	-9.59413	0.000104619	0.0687737	1.87062	Ptk7
1375808_at	-2.26375	4.80545	-2.92057	0.0285469	0.360184	-3.4797	Prss27
1387607_at	2.2596	4.98781	3.40373	0.0158437	0.315518	-2.87655	Npffr2
1374434_at	2.2586	3.86127	2.37967	0.0573802	0.43671	-4.18726	LOC498222
1373198_at	-2.2484	4.50945	-4.14226	0.00690629	0.255327	-2.02682	Dnajc22
1368803_at	2.24567	4.46885	2.7443	0.0356912	0.383195	-3.70742	Insl6
1368266_at	-2.24415	4.34202	-3.00349	0.0257388	0.356156	-3.37386	Arg1
1389360_at	-2.24373	7.67367	-5.03723	0.00281218	0.199058	-1.12101	Fxyd3
1387057_at	2.24357	6.03397	5.92331	0.00127907	0.153939	-0.348689	Slc7a8
1368260_at	-2.23606	4.5288	-3.3584	0.0167182	0.319189	-2.93167	Aurkb
1375614_at	2.22077	4.39075	3.34517	0.0169833	0.320252	-2.94781	Prdm12
1369872_a_at	-2.20692	3.34224	-2.17956	0.0749071	0.47245	-4.45289	Fcer2
1389997_at	2.20166	4.43707	4.95285	0.0030465	0.200845	-1.20079	Cd3e
1370051_at	-2.20097	4.4579	-3.39143	0.0160757	0.317825	-2.89147	Tgm1
1369464_at	2.1863	3.95647	2.78982	0.0336768	0.378707	-3.64828	Zp1
1376899_at	-2.18408	4.03359	-4.36778	0.00544863	0.240328	-1.78591	Ccdc106
1368127_at	-2.17835	6.4705	-4.80168	0.00352445	0.213383	-1.34657	Neu2
1375236_at	2.17745	2.96514	4.011	0.00795582	0.266299	-2.17107	RGD1563556
1367953_at	-2.16944	4.55635	-1.86023	0.115221	0.525936	-4.87338	Tyro3
1369925_at	2.16517	3.98517	1.75048	0.133667	0.548316	-5.01513	Cst11
1390633_at	-2.16207	4.06757	-2.74943	0.035458	0.381899	-3.70075	P22k15
1387615_at	2.15809	3.57091	3.84841	0.00951382	0.280016	-2.35383	St8sia2
1369072_at	2.15703	1.33025	1.97916	0.0981031	0.503705	-4.71781	Adh7
1373722_at	-2.14954	4.10732	-2.59808	0.0430934	0.403505	-3.89871	Kif20a
1374391_at	2.13836	7.40488	1.59624	0.164597	0.586126	-5.21018	Sln
1369470_at	2.13831	4.65587	2.07841	0.0858098	0.485554	-4.58689	Akap14
1370093_at	2.13492	3.95058	1.99287	0.0963033	0.501963	-4.69977	Htr1f
1389715_at	2.13108	5.42643	2.34499	0.0600771	0.443594	-4.23326	Ypel4
1371247_at	-2.12801	4.38398	-2.14536	0.0784235	0.479976	-4.49825	Tnnt3
1387687_at	2.11279	4.98451	1.88296	0.11173	0.522138	-4.84377	Igsf6
1368779_a_at	-2.10613	3.48911	-3.06193	0.0239422	0.350568	-3.29981	Gucy1b2
1376003_at	2.10431	4.56286	3.35855	0.016715	0.319189	-2.93147	Ankle2
1389792_at	-2.09572	5.01402	-3.83638	0.00964214	0.280263	-2.36754	Capn15
1386998_at	2.07801	5.92853	4.24037	0.00622379	0.2453	-1.92095	Aldoc
1369833_at	2.07117	4.80285	2.94423	0.0277128	0.35827	-3.44941	Adam2
1370522_at	-2.07028	3.8619	-2.34059	0.0604291	0.444432	-4.2391	Gcgr
1370716_at	-2.05863	3.95928	-2.26986	0.0663892	0.454302	-4.33301	Smad9
1388902_at	-2.05775	7.60224	-3.29833	0.0179604	0.327253	-3.00518	Loxl1
1370960_at	-2.05695	8.63591	-8.1859	0.000243359	0.104652	1.17166	Igfbp5
1369953_a_at	-2.05677	4.30891	-2.02463	0.0922616	0.495207	-4.65793	Cd24
1373971_at	-2.04242	5.44561	-2.89072	0.0296383	0.360633	-3.51802	Lpcat4
1371040_at	-2.03137	5.54186	-6.1205	0.00108643	0.145371	-0.192065	Slc1a5
1387181_at	2.02671	3.68108	1.60461	0.162754	0.584316	-5.19975	Myf6
1385249_at	-2.02588	3.6082	-3.52867	0.0136859	0.300771	-2.72638	LOC102547720
1385247_at	-2.02167	3.40815	-1.75013	0.133729	0.548316	-5.01557	Ugt2b
1370404_at	-2.01824	3.02444	-2.355	0.0592858	0.441535	-4.21999	Cst12
1370959_at	-2.01485	12.3308	-10.1815	7.59909e-05	0.0673992	2.11957	Col3a1
1370749_at	-1.99958	3.48928	-1.61799	0.159848	0.582029	-5.18303	Vom1r101
1371098_a_at	1.99642	4.18561	2.77373	0.0343744	0.379464	-3.66916	Masp2
1387220_at	-1.99407	2.7012	-1.66249	0.150539	0.571961	-5.12709	Mcpt9
1389834_at	-1.99037	3.68358	-3.36638	0.0165604	0.319176	-2.92194	Nudt8
1368956_at	1.98542	4.75183	4.98914	0.0029431	0.200709	-1.16634	Pcdh8
1388210_at	1.9792	8.98447	5.05317	0.00277029	0.199058	-1.10608	Acot2
1387639_at	1.97588	4.47357	10.9037	5.24462e-05	0.0642386	2.39665	Hpcal4
1373781_a_at	1.97542	8.08377	5.5021	0.00183876	0.171219	-0.701355	Sbsn
1370120_at	1.97503	5.08356	2.37796	0.05751	0.43671	-4.18952	Fstl3
1387164_at	1.97352	4.08641	4.80696	0.00350637	0.213383	-1.34141	Lect1
1368406_at	1.97275	4.75202	2.84712	0.0313148	0.367507	-3.57417	Star
1369193_at	-1.9727	4.89343	-9.60438	0.000104021	0.0687737	1.87516	Cdkn2b
1369692_at	-1.9721	3.77689	-3.2978	0.0179717	0.327253	-3.00583	Tnr
1368112_at	1.963	3.43401	3.63235	0.0121426	0.294365	-2.60369	Sag
1370560_at	-1.96043	4.84342	-2.47232	0.0507841	0.418548	-4.06454	Zfp689
1370667_at	-1.9601	4.08066	-2.38954	0.0566364	0.43385	-4.17417	Slc9a4
1389822_at	1.95612	6.31823	2.90117	0.0292511	0.360355	-3.50459	Stard7
1370626_at	-1.95256	2.57269	-1.5457	0.176162	0.599579	-5.27275	Tspy1
1387147_at	-1.95185	3.02412	-3.77605	0.0103155	0.286469	-2.43663	Rab3c
1376637_at	-1.94979	3.96584	-2.12256	0.0808623	0.482471	-4.52846	Edil3
1376230_at	-1.94675	5.54456	-1.5624	0.172257	0.593178	-5.25216	Tmem82
1370330_at	-1.93846	6.37858	-4.69742	0.00390407	0.215601	-1.44928	Sipa1l1
1375734_at	1.93831	3.208	4.39756	0.00528367	0.237549	-1.75475	Fam65a
1371045_at	-1.93508	5.63635	-1.87221	0.113367	0.523957	-4.85778	Asic1
1370037_at	-1.93215	2.87212	-2.8566	0.0309415	0.36562	-3.56193	Fbn2
1373723_at	1.9316	11.145	4.42232	0.00515077	0.235002	-1.72895	Gpihbp1
1390081_at	1.92315	5.06896	2.38558	0.0569335	0.434797	-4.17942	Irx4
1375132_at	-1.92173	3.88503	-1.93309	0.104406	0.514893	-4.77827	Lypd2
1370139_a_at	1.91981	4.59027	2.61095	0.0423798	0.402874	-3.88179	Trpc6
1374195_at	-1.91485	6.83466	-8.58856	0.000188829	0.0939599	1.38774	Lad1
1369550_at	-1.91477	2.71583	-2.78679	0.0338072	0.378838	-3.65222	Mstn
1368481_at	1.91308	4.9157	1.99508	0.0960152	0.501963	-4.69685	Gipr
1376296_at	-1.90926	5.17566	-2.89362	0.0295302	0.360633	-3.51429	LOC100911217
1373658_at	-1.90608	4.90082	-2.39372	0.0563241	0.433798	-4.16863	Racgap1
1387993_at	1.90452	4.49344	3.00101	0.0258184	0.356156	-3.37701	Cyp2b21
1372208_at	-1.90444	3.76388	-1.75971	0.132008	0.546247	-5.00328	Ppp1r1b
1376561_at	-1.89392	3.92031	-1.65214	0.152656	0.573695	-5.14014	Fbxo16
1369963_at	-1.89333	5.07357	-1.78146	0.12818	0.541549	-4.97532	Pafah1b3
1367650_at	1.89318	9.72169	6.03896	0.00116171	0.152876	-0.256194	Tinagl1
1388231_at	-1.89083	3.18439	-1.51805	0.182813	0.605655	-5.30666	Mcpt3
1371018_at	1.88203	5.31929	6.3913	0.000873924	0.132529	0.0146716	Celsr2
1367792_at	1.88197	5.42276	1.58374	0.167389	0.588894	-5.22573	Bpifa2
1370012_at	-1.88162	8.50288	-3.27394	0.0184938	0.32756	-3.0352	Ptgis
1374899_at	-1.87989	6.55455	-2.3599	0.0589014	0.440558	-4.21348	Tmem255b
1377867_at	-1.87621	4.78854	-4.71825	0.00382462	0.215601	-1.42861	RGD1562284
1392500_at	-1.87455	4.65745	-2.29288	0.0643843	0.450898	-4.30244	LOC102554883
1368748_at	-1.87379	5.70054	-2.68442	0.0385423	0.392826	-3.78553	Tesk2
1388484_at	-1.86765	6.17171	-2.06243	0.087677	0.487806	-4.60802	Ube2c
1370658_a_at	1.86242	5.42451	4.74407	0.0037287	0.215116	-1.4031	St18
1375433_at	-1.86145	3.56825	-2.12794	0.0802794	0.481802	-4.52133	Disp2
1387828_at	1.85994	4.4781	2.10147	0.0831881	0.482727	-4.55639	Agap2
1370727_at	1.85272	5.14203	4.01526	0.007919	0.266299	-2.16634	Pdgfd
1391273_at	1.84813	5.74044	2.8294	0.0320253	0.371777	-3.59704	Naglt1
1387980_at	1.84632	2.57542	8.34834	0.000219402	0.102276	1.26052	Ctsq
1376409_at	-1.84342	4.95424	-2.62809	0.0414495	0.399484	-3.8593	Rab23
1375395_at	-1.84053	4.84706	-2.32715	0.0615169	0.44729	-4.25694	Zfp324
1370768_at	-1.83966	1.99858	-1.57559	0.169231	0.589988	-5.23583	LOC286992
1370153_at	1.83636	4.94255	3.90294	0.00895597	0.276368	-2.29204	Gdf15
1369288_at	1.834	5.21938	6.60954	0.000737174	0.127587	0.174531	Pitx1
1394228_at	1.83392	3.91657	2.53289	0.0469114	0.410943	-3.98454	Tmigd1
1386888_at	1.83371	10.852	9.72131	9.74784e-05	0.0687737	1.92645	Eif4ebp1
1371085_at	-1.83349	3.74763	-1.54894	0.175399	0.598327	-5.26877	Ascl3
1371177_a_at	1.83182	4.10141	2.80372	0.0330866	0.376714	-3.63027	Cask
1368757_at	-1.83182	4.12834	-3.15006	0.0214876	0.342495	-3.18902	Zp3
1389166_at	1.82706	4.69466	4.69465	0.00391474	0.215601	-1.45203	Cib2
1368163_at	-1.82417	7.19385	-6.61317	0.00073512	0.127587	0.17714	Dpp4
1368344_at	1.82264	4.32207	1.42634	0.206612	0.626525	-5.41731	Gad1
1374142_at	1.82163	4.92027	2.05565	0.0884815	0.488064	-4.61698	Prr15
1369789_at	1.82084	4.25137	2.18071	0.074791	0.472371	-4.45135	Glra3
1398298_at	1.81585	3.63073	2.93603	0.0279988	0.35827	-3.4599	Htr1d
1375213_at	-1.81137	6.29566	-1.63654	0.155901	0.577573	-5.15976	Pck2
1368609_at	1.80692	4.94447	4.05574	0.00757903	0.265233	-2.12157	Slc10a1
1368195_at	1.80652	5.00948	2.96768	0.0269125	0.356795	-3.41945	Hspbap1
1370538_at	1.80505	4.16587	3.06201	0.0239398	0.350568	-3.29971	Lama3
1390358_at	1.80424	4.72372	2.34572	0.0600192	0.443473	-4.23229	Cacna2d3
1375367_at	1.80303	8.24117	7.13225	0.000499182	0.119283	0.534418	Pdlim2
1371269_at	-1.79962	4.61079	-2.47706	0.0504692	0.417521	-4.05828	Olr857
1388092_at	1.79674	4.47261	6.80406	0.000635813	0.120524	0.312153	Olr1493
1370732_at	1.79562	4.29728	6.96262	0.000565016	0.119283	0.421056	Vom1r100
1386166_at	1.78959	3.8398	1.86761	0.114075	0.524925	-4.86377	Atp6v1g3
1389076_at	-1.78446	6.80202	-2.68766	0.0383821	0.39206	-3.7813	Pkn3
1388395_at	-1.7833	9.50616	-3.8899	0.00908589	0.277303	-2.30676	G0s2
1388013_at	-1.77843	3.48029	-2.71847	0.0368923	0.3864	-3.74108	Cd80
1369924_at	1.77456	4.33765	3.25265	0.0189736	0.331268	-3.06147	Sncb
1387022_at	-1.77097	9.48598	-7.05562	0.000527756	0.119283	0.4836	Aldh1a1
1387283_at	-1.77025	6.31463	-2.77963	0.0341168	0.379464	-3.6615	Mx2
1388188_at	-1.77002	4.58794	-4.01485	0.00792252	0.266299	-2.16679	Cyp7b1
1367942_at	-1.76104	5.33048	-2.93633	0.0279885	0.35827	-3.45952	Acp5
1386354_at	1.75907	2.74788	2.72131	0.036758	0.385571	-3.73737	Gzmn
1380517_at	-1.75726	4.44507	-5.73777	0.00149715	0.158485	-0.500932	Zmym3
1387838_at	-1.75505	4.77693	-3.88064	0.00917953	0.278411	-2.31725	Lalba
1369365_at	-1.75461	5.39818	-1.33609	0.232814	0.649238	-5.5231	Pde3a
1369246_a_at	-1.75405	3.24432	-1.73788	0.135964	0.552579	-5.03126	Npy5r
1369841_at	1.75245	4.81895	1.42558	0.206822	0.626684	-5.41821	Hspa2
1369404_a_at	1.7521	5.5364	1.61372	0.160769	0.582903	-5.18836	Nrxn1
1368930_at	1.74981	2.76027	2.82226	0.0323168	0.374156	-3.60628	Kcnn4
1374121_at	1.74912	4.6606	1.51406	0.183794	0.606308	-5.31154	Bend4
1371360_at	1.74784	10.2886	7.31519	0.000437939	0.116029	0.653135	Ndrg1
1393221_at	1.74644	3.62277	1.54206	0.177025	0.59998	-5.27723	RGD1564865
1374139_at	-1.74235	7.31163	-8.02071	0.000270903	0.104652	1.07887	Cdr2
1370742_at	1.74125	3.4429	1.58847	0.166327	0.587623	-5.21985	Cabs1
1368107_at	1.73463	4.59983	1.96571	0.099901	0.506439	-4.73547	Prl3c1
1390565_at	1.73432	5.03274	7.80104	0.000313351	0.108678	0.951553	Kctd16
1368749_at	1.73396	5.44283	1.7936	0.126092	0.540244	-4.95968	Kcns1
1370146_at	1.72665	3.63324	2.21692	0.0712519	0.465932	-4.4033	Glrb
1375924_at	-1.72563	4.91074	-3.03696	0.0246923	0.354212	-3.33139	Fabp12
1387873_at	-1.72426	9.13158	-4.28012	0.00596929	0.2453	-1.87852	Wfdc1
1387118_at	1.7213	4.69595	2.78863	0.0337282	0.378806	-3.64984	Cyp3a23/3a1
1370967_at	1.72126	4.73737	2.69977	0.0377889	0.389963	-3.76548	LOC680329
1368682_at	-1.72101	3.55897	-1.99943	0.0954529	0.501782	-4.69113	Sv2a
1375775_at	-1.71731	2.77474	-2.02525	0.0921839	0.495207	-4.6571	Odf3b
1386948_at	-1.71356	6.75996	-3.53925	0.0135188	0.300771	-2.71378	Nes
1372516_at	-1.70851	5.41434	-4.57267	0.00442103	0.225901	-1.57453	Kif22
1389307_at	1.70846	5.39708	2.2012	0.0727668	0.468694	-4.42417	Aplp1
1370096_at	1.70456	4.5053	1.98926	0.0967736	0.502995	-4.70452	Prf1
1384598_at	-1.70453	3.18894	-1.29959	0.244245	0.657612	-5.56491	LOC102552654
1374902_at	-1.70274	4.5765	-4.98799	0.00294631	0.200709	-1.16743	Iqgap3
1370206_at	1.70248	4.22127	2.40806	0.0552672	0.430898	-4.14961	Asic4
1370148_at	1.69782	6.07551	11.2383	4.45043e-05	0.0590535	2.5152	Hp
1368858_at	1.69687	4.51579	2.31773	0.0622916	0.44891	-4.26945	Ugt8
1368465_at	-1.69637	3.65813	-2.61599	0.0421042	0.401693	-3.87519	Asic2
1389724_at	-1.69362	5.41307	-2.47642	0.0505118	0.417566	-4.05913	Dolpp1
1374594_at	1.69135	4.16062	2.69005	0.0382642	0.39206	-3.77817	Plet1
1370132_at	1.69101	3.0437	3.30808	0.0177519	0.326025	-2.99321	Fkbp1b
1369418_at	1.68903	5.59545	4.27248	0.00601726	0.2453	-1.88665	Kcnj9
1370379_at	-1.6877	4.35169	-2.8222	0.0323194	0.374156	-3.60636	Prss8
1371280_at	1.68734	5.26415	2.34306	0.0602316	0.443594	-4.23583	Krtap1-5
1371082_at	1.68418	5.5391	5.89686	0.0013078	0.153939	-0.370098	Arr3
1370466_at	1.68417	3.50055	2.30057	0.0637292	0.450604	-4.29223	Lhx5
1387833_at	-1.68414	5.30897	-4.44545	0.0050301	0.234373	-1.70495	Tmprss2
1369062_at	1.68035	5.15939	2.38352	0.0570886	0.435297	-4.18215	Madcam1
1370416_at	-1.67787	4.95662	-2.39308	0.0563719	0.433798	-4.16948	Mxd3
1371285_at	1.67633	4.82146	3.65071	0.0118901	0.294365	-2.58215	Hoxc4
1371268_at	-1.67503	5.00789	-2.5343	0.0468254	0.4108	-3.98269	Olr1641
1373224_at	-1.67449	5.14281	-2.15518	0.0773962	0.47815	-4.48522	St3gal4
1370019_at	1.66953	10.7622	3.53334	0.0136119	0.300771	-2.72081	Sult1a1
1387275_at	1.66034	2.55605	1.33984	0.231669	0.648369	-5.51878	Sox11
1387881_at	-1.66009	3.65031	-2.21598	0.071342	0.466164	-4.40455	Kcnv1
1370480_at	-1.65956	2.64935	-2.06242	0.0876783	0.487806	-4.60803	Prl5a1
1369324_at	-1.65721	3.95774	-1.89369	0.11012	0.520419	-4.82978	Sval2
1389202_at	-1.65158	4.73316	-1.47369	0.193985	0.615637	-5.36055	Rpe
1367749_at	-1.64434	10.2962	-6.69313	0.000691482	0.125119	0.23422	Lum
1374119_at	1.64389	5.80605	4.26318	0.0060763	0.2453	-1.89657	Elf3
1369918_at	-1.64196	4.39972	-6.63543	0.000722658	0.127587	0.193109	Klrh1
1389632_at	1.64003	9.95446	3.13222	0.0219611	0.343701	-3.21135	Rhobtb1
1377224_at	1.6391	4.3386	4.17293	0.00668426	0.254625	-1.99355	Taf1
1368575_at	1.63878	5.01148	2.2412	0.0689771	0.459357	-4.37106	Slc6a18
1387389_at	-1.63613	5.45896	-2.74476	0.0356705	0.383195	-3.70683	Ramp3
1390433_at	-1.63572	5.58964	-1.91199	0.107427	0.517568	-4.80588	Rcbtb1
1368279_at	1.63202	5.46962	2.64505	0.04055	0.396852	-3.83706	Mllt3
1390389_at	1.62333	4.89867	1.38787	0.21743	0.636406	-5.4628	Mertk
1387762_s_at	-1.62333	3.50369	-2.39539	0.0561998	0.433798	-4.16641	Jund
1376092_at	1.62308	6.43528	3.49955	0.0141579	0.303096	-2.76115	LOC100911992
1368093_at	-1.62265	14.6788	-4.99984	0.00291337	0.200709	-1.15622	Myh6
1369017_at	1.62129	4.43208	3.0023	0.0257771	0.356156	-3.37538	Kcnh6
1369074_at	-1.61979	5.27018	-1.90138	0.10898	0.519457	-4.81974	Slc38a4
1388108_at	1.6152	5.94541	5.59219	0.00169854	0.163988	-0.62379	Elovl6
1370710_at	1.61412	4.49427	1.78411	0.127723	0.54132	-4.97192	Asmt
1369053_at	1.61024	5.4362	2.08005	0.0856213	0.485523	-4.58473	Syt2
1392694_at	1.60762	4.12391	1.69719	0.143651	0.564992	-5.08314	Bcl2l15
1369575_at	-1.60566	3.19583	-2.4604	0.051586	0.42027	-4.08032	Tas2r114
1371327_a_at	-1.60409	12.5979	-6.84748	0.000615454	0.120428	0.34226	Actg1
1390420_at	-1.60271	6.08204	-3.93134	0.00868003	0.273261	-2.26005	Cpxm1
1369314_at	1.60161	3.9736	1.57805	0.168674	0.589988	-5.23279	Fgf5
1374620_at	1.60131	6.59668	1.94005	0.103428	0.513207	-4.76915	Ceacam1
1387073_at	1.60029	3.5752	1.92742	0.105209	0.514979	-4.78569	Snap25
1377051_at	-1.59292	4.79236	-3.14708	0.021566	0.342495	-3.19275	LOC100362572
1370470_at	1.59167	4.77128	3.04729	0.0243789	0.351876	-3.31831	Np4
1387203_at	1.59148	7.51664	2.90196	0.0292219	0.360355	-3.50357	Gckr
1387721_at	1.58847	6.21802	1.97384	0.0988103	0.503941	-4.7248	Adora1
1387251_at	1.58237	3.44482	1.81603	0.122323	0.535471	-4.93071	Msmb
1369055_at	1.57548	3.78578	1.49519	0.188494	0.610285	-5.33452	Lpar3
1370779_x_at	1.57505	2.11988	0.931989	0.389435	0.753745	-5.94626	Mup5
1387575_at	-1.57306	2.88261	-1.17595	0.286778	0.693381	-5.70179	Rbbp9
1374765_at	-1.57202	7.81783	-5.97206	0.00122801	0.153939	-0.30948	Bdh1
1373421_at	1.57056	7.67136	4.23635	0.00625023	0.245734	-1.92526	Tgif1
1387830_at	1.56931	3.99265	2.77278	0.0344161	0.379464	-3.6704	Crp
1388241_at	1.56598	5.54918	1.80536	0.124101	0.537668	-4.9445	Insl3
1370106_at	-1.56494	2.56066	-2.0262	0.0920666	0.494928	-4.65586	Fgf18
1369111_at	1.56455	3.79524	4.91562	0.00315695	0.205176	-1.23635	Fabp1
1387571_at	-1.56402	4.26862	-3.60781	0.0124895	0.294365	-2.63257	Nr2f1
1368810_a_at	-1.56333	5.74024	-1.27424	0.25248	0.665707	-5.59359	Mbp
1369727_at	-1.55751	3.50992	-2.92261	0.0284738	0.360118	-3.47708	Apoa2
1377097_at	1.55676	3.5063	1.88632	0.111224	0.521473	-4.8394	Cox6b2
1392731_at	-1.5551	3.16014	-1.8279	0.120374	0.534172	-4.91535	Tnfrsf1b
1371110_at	1.55284	6.3424	2.01553	0.0934009	0.497731	-4.66992	LOC287004
1375643_at	1.55233	8.81038	7.08503	0.000516571	0.119283	0.503181	Ckap4
1387500_at	1.55117	5.17078	4.13773	0.00693984	0.255327	-2.03176	Mid1
1371043_a_at	1.55025	4.67341	1.82079	0.121537	0.534943	-4.92454	Pou3f3
1370336_at	1.54917	6.56032	1.7356	0.136383	0.552579	-5.03417	Osgin1
1369863_at	1.54603	3.0718	2.14997	0.0779397	0.479534	-4.49214	Adh4
1368725_at	-1.54578	5.70566	-2.14498	0.0784625	0.479976	-4.49874	Jag1
1372156_at	-1.54469	5.71831	-2.20147	0.0727404	0.468694	-4.42381	Tmem97
1389752_at	1.53719	3.61576	1.20725	0.275436	0.684849	-5.66787	Sorcs3
1369208_at	1.53719	4.81883	1.90075	0.109074	0.519457	-4.82057	Il7
1368965_at	1.53641	5.1387	2.37568	0.0576835	0.437379	-4.19254	Slc16a3
1374619_at	1.5358	6.87935	4.9508	0.00305247	0.200845	-1.20274	Tusc5
1369034_at	1.53468	5.95373	1.59798	0.164212	0.585976	-5.20801	Kcnj6
1375557_at	1.53426	3.64692	1.83559	0.119127	0.532949	-4.90537	Otp
1374317_at	-1.53349	5.84256	-4.96939	0.00299886	0.200845	-1.18506	Pik3r6
1375073_at	1.532	4.53285	2.59313	0.0433715	0.403505	-3.90522	LOC102549710
1375485_at	1.52986	4.56561	1.67282	0.148456	0.569886	-5.11404	Prrx1
1370537_at	-1.52271	5.92063	-1.58211	0.167755	0.589317	-5.22775	Xrcc6
1377438_at	-1.52056	4.55182	-2.0802	0.0856033	0.485523	-4.58453	Diras1
1389996_at	-1.52042	5.31957	-1.73168	0.137107	0.552911	-5.03918	Nek1
1373785_at	-1.51947	6.21209	-3.06308	0.0239083	0.350568	-3.29836	Pld4
1389933_at	-1.51905	5.30283	-2.37247	0.0579297	0.437801	-4.19681	Smek1
1374801_at	1.51546	5.43756	2.21183	0.0717389	0.466967	-4.41006	LOC102551541
1390520_at	-1.51492	4.09422	-1.59782	0.164247	0.585976	-5.20821	Dnajb3
1374148_at	1.5144	9.28933	4.41005	0.00521615	0.237305	-1.74172	LOC100912629
1369525_at	1.51423	5.24737	2.08123	0.0854851	0.485523	-4.58317	Gata3
1389284_at	-1.5134	4.12571	-1.97531	0.0986144	0.503927	-4.72287	Nrk
1376313_at	-1.50962	4.73097	-3.23951	0.0192768	0.332739	-3.07772	Tpcn2
1371083_at	1.50793	4.77056	1.6141	0.160687	0.582903	-5.18789	LOC299282
1369080_at	1.50521	3.52986	2.98036	0.0264906	0.356795	-3.4033	Prph2
1369900_at	-1.50245	2.99509	-1.82026	0.121625	0.534983	-4.92524	Fas
1376707_at	1.50005	3.23506	1.59016	0.16595	0.587207	-5.21775	C1qtnf4
1388320_at	1.49917	8.01081	2.19443	0.0734297	0.470254	-4.43316	Spint2
1368478_at	-1.49896	4.05389	-1.78113	0.128238	0.541627	-4.97575	Drd1
1387330_at	-1.49593	4.31704	-2.60572	0.0426683	0.403505	-3.88867	Mepe
1387477_at	1.49325	3.13932	4.2522	0.00614683	0.2453	-1.9083	Kcnk12
1368492_at	-1.48717	5.66875	-1.33945	0.231787	0.64841	-5.51923	Hpgds
1369019_at	-1.48672	4.70758	-3.14944	0.0215038	0.342495	-3.18979	Chrna5
1368378_at	-1.4858	5.26284	-3.15155	0.0214485	0.342495	-3.18715	Aldh1l1
1370647_at	-1.48342	3.30298	-3.57974	0.0128999	0.296002	-2.66572	Impg2
1387197_at	1.48304	8.63107	4.81097	0.00349272	0.213383	-1.3375	Omd
1373805_at	1.48149	1.65907	1.43325	0.204723	0.624028	-5.40908	Ctsr
1368475_at	1.48129	8.81783	3.89678	0.00901706	0.277179	-2.29899	Colq
1387319_at	-1.4782	4.65444	-1.79187	0.126389	0.540244	-4.96192	Ccl11
1371063_at	-1.47782	3.09097	-1.51289	0.184082	0.606308	-5.31297	Sh3gl2
1368337_at	1.47676	6.32012	4.20703	0.00644678	0.249762	-1.95675	Glycam1
1369230_at	1.46902	5.65458	2.00745	0.0944261	0.499081	-4.68058	Gabrr2
1377201_at	1.467	5.78973	1.74938	0.133866	0.548316	-5.01654	Ccsap
1377279_at	1.46305	4.82249	1.41058	0.210984	0.631486	-5.43602	LOC102554881
1367847_at	1.46303	8.05519	6.48168	0.000814003	0.12833	0.0815924	Nupr1
1398388_at	-1.46284	5.72922	-3.06723	0.0237862	0.350568	-3.29312	Unk
1370970_at	-1.46039	4.71634	-2.04679	0.0895455	0.490483	-4.62869	Kcnj14
1369150_at	1.45926	13.0278	2.07849	0.0858013	0.485554	-4.5868	Pdk4
1387750_at	1.45924	5.09178	2.33348	0.061002	0.445976	-4.24854	Twist1
1370140_a_at	1.45907	5.08811	2.11417	0.0817792	0.482727	-4.53957	Pax4
1374904_at	1.45647	4.18809	1.31737	0.238614	0.653277	-5.54461	Six1
1367566_at	-1.45618	4.95371	-1.08724	0.321126	0.716951	-5.79497	Scgb1a1
1370155_at	-1.45523	10.893	-7.00269	0.000548597	0.119283	0.448128	Col1a2
1386993_at	1.45333	14.9015	7.15587	0.000490742	0.119283	0.549947	Myh7
1388259_at	-1.45079	5.78383	-1.95	0.102046	0.511612	-4.7561	Snrpn
1388222_at	-1.44933	4.1697	-1.74541	0.134586	0.549757	-5.02162	Tert
1398405_at	-1.44873	5.3766	-2.54098	0.0464187	0.408559	-3.97388	Sept6
1374274_at	-1.44736	5.43082	-2.0551	0.0885472	0.488064	-4.6177	LOC685574
1376013_at	-1.44669	6.57968	-2.76601	0.0347149	0.37958	-3.6792	Ttc9
1375066_at	-1.44546	5.60853	-1.80482	0.124193	0.537766	-4.9452	Ifitm10
1369603_at	1.44516	4.57992	1.36899	0.222929	0.638895	-5.48492	Kcnip1
1367652_at	1.44366	9.32838	3.47229	0.0146162	0.305425	-2.79383	Igfbp3
1369769_at	-1.4435	4.48155	-1.88526	0.111383	0.521481	-4.84078	Kcne1
1371310_s_at	-1.44039	10.4116	-9.78362	9.4188e-05	0.0687737	1.95341	Serpinh1
1387853_at	1.43927	4.00019	1.71714	0.13983	0.558235	-5.05775	Acr
1387467_at	1.43909	4.5526	1.85293	0.116364	0.527639	-4.88286	Kcnj10
1368584_a_at	1.43724	3.59777	1.53038	0.179819	0.602484	-5.29157	Cplx2
1379537_at	-1.43262	4.87485	-1.69783	0.143527	0.564992	-5.08233	Rftn2
1368527_at	-1.43244	3.85569	-2.31264	0.0627143	0.449213	-4.27621	Ptgs2
1387677_at	-1.43116	4.67039	-1.51091	0.18457	0.606308	-5.31538	Pou3f4
1373188_at	-1.4306	10.3932	-5.65208	0.00161212	0.161446	-0.572876	Scn4b
1368126_at	-1.43023	5.75204	-1.86436	0.114579	0.525374	-4.86801	Aacs
1367612_at	1.42966	11.4001	4.13999	0.00692312	0.255327	-2.0293	Mgst1
1370619_at	-1.42911	5.5292	-4.8169	0.00347263	0.213383	-1.33172	Ccl22
1368409_at	1.42842	8.36143	3.71043	0.0111085	0.291402	-2.51248	Gstt2
1387739_at	1.4281	5.4102	1.35392	0.227409	0.643741	-5.50247	Cd8b
1369462_at	-1.42754	4.42253	-1.14531	0.29827	0.701907	-5.73449	Gad2
1373780_at	1.42634	6.24828	1.83308	0.119532	0.533047	-4.90863	Tspan1
1375964_at	1.42538	5.80469	2.0308	0.0914962	0.493581	-4.64978	Psph
1384931_at	1.42485	2.31284	0.991211	0.362117	0.73688	-5.89044	Col11a1
1376487_at	1.42326	5.4403	1.25994	0.257234	0.668487	-5.60964	Rhcg
1369466_at	-1.42273	3.21746	-1.64292	0.154566	0.575033	-5.15175	Chrna9
1371927_at	1.42121	9.45899	2.79636	0.033398	0.37782	-3.63981	Ankrd23
1389768_at	1.42032	5.81214	2.06889	0.086917	0.487063	-4.59948	Gpr110
1389648_at	1.41871	2.60508	2.64763	0.0404147	0.396714	-3.83367	Ripk4
1371754_at	-1.41869	6.59643	-1.79693	0.125526	0.540214	-4.95539	Slc25a25
1368238_at	-1.41864	5.36904	-1.65236	0.152611	0.573695	-5.13986	Reg3b
1379036_at	-1.4184	5.32789	-1.02165	0.348686	0.732024	-5.86082	Trdmt1
1369859_at	1.41418	2.68063	1.26073	0.25697	0.668394	-5.60875	Nr5a1
1369845_at	-1.41389	5.78507	-2.03055	0.0915274	0.493581	-4.65011	Chrna6
1369542_at	-1.41374	4.4216	-4.27961	0.0059725	0.2453	-1.87907	Prokr1
1388750_at	-1.41198	9.28249	-1.49578	0.188343	0.610171	-5.33379	Tfrc
1375062_at	1.40701	5.01309	3.42058	0.0155318	0.312264	-2.85616	Ap1m2
1372660_at	-1.40252	5.45159	-1.72823	0.13775	0.554778	-5.0436	Tubgcp3
1375937_a_at	-1.4013	4.3652	-1.44748	0.200882	0.621941	-5.39206	Cenpt
1376482_at	-1.39733	3.26451	-4.9372	0.00309237	0.202633	-1.21571	Zfp667
1387889_at	1.39627	6.34125	4.2839	0.00594569	0.2453	-1.8745	Folr1
1390591_at	-1.39557	4.23042	-1.25346	0.259413	0.669382	-5.61687	Slc17a3
1370520_at	1.39523	5.30067	2.33723	0.0606993	0.445194	-4.24357	LOC257650
1370806_at	1.39522	10.6646	3.55997	0.013198	0.299204	-2.68915	Retsat
1368187_at	1.39399	8.15776	5.3634	0.0020815	0.183409	-0.823123	Gpnmb
1387494_at	1.39269	5.30943	1.53878	0.177805	0.600459	-5.28126	Slco6b1
1367894_at	1.39256	10.3075	7.29831	0.000443208	0.116029	0.642334	Insig1
1387660_at	1.392	4.20501	2.94442	0.0277064	0.35827	-3.44917	Iapp
1387151_at	-1.39146	4.23391	-2.1057	0.0827154	0.482727	-4.55078	Nup107
1387162_at	1.39059	5.39062	1.30148	0.243643	0.657201	-5.56276	Tpsab1
1369538_at	1.38935	3.40997	1.26563	0.255332	0.667376	-5.60326	Cdk5r1
1390665_at	-1.38848	3.73038	-1.29141	0.246877	0.660196	-5.5742	Tmem72
1390059_at	1.38656	5.27743	1.79194	0.126376	0.540244	-4.96182	Usp25
1369874_at	1.38206	4.26763	1.04773	0.337503	0.727109	-5.83496	Gpr1
1373931_at	-1.38109	5.73993	-1.79036	0.126646	0.54041	-4.96385	Pianp
1368119_at	-1.37613	7.1372	-5.01572	0.00286991	0.199058	-1.14125	Inpp5j
1368493_at	-1.37442	4.75878	-2.30358	0.0634742	0.450604	-4.28823	Lim2
1368487_at	1.37404	2.33664	1.17919	0.285587	0.692101	-5.69831	Serpinb2
1387249_at	1.37291	3.9779	2.28715	0.0648774	0.4517	-4.31005	Bik
1389857_at	1.36961	10.9598	7.9973	0.000275093	0.104652	1.06552	Wbp5
1367930_at	-1.36933	4.61621	-4.39727	0.00528521	0.237549	-1.75505	Gap43
1375305_at	1.36923	4.5358	2.09106	0.0843609	0.483708	-4.57016	Snhg11
1398771_at	1.36922	10.5797	6.20598	0.00101348	0.140104	-0.125783	Slc3a2
1368270_at	-1.3676	5.12278	-2.74365	0.035721	0.383195	-3.70827	Apobec1
1389651_at	-1.36302	7.53418	-3.34247	0.017038	0.320252	-2.95111	Apln
1370272_x_at	-1.36283	6.25408	-2.33084	0.0612162	0.446108	-4.25205	Grpca
1368884_at	-1.36232	5.82426	-6.27903	0.000955596	0.135857	-0.0698886	Entpd1
1387670_at	-1.3587	7.66382	-4.51498	0.00468618	0.22889	-1.63334	Gpd2
1372870_at	-1.35848	7.76909	-5.80589	0.00141244	0.157275	-0.444478	Kdelr3
1388901_at	1.35784	10.2481	2.98802	0.0262389	0.356516	-3.39354	Fkbp5
1376018_at	-1.35698	5.55708	-2.20808	0.0720995	0.467421	-4.41503	Lmnb2
1390363_at	1.35498	5.07056	1.10732	0.313059	0.710339	-5.77427	Map6d1
1369353_at	-1.35379	4.36959	-3.00003	0.0258498	0.356156	-3.37826	Erbb4
1388224_at	1.35167	4.14852	1.33016	0.234639	0.650815	-5.52994	Sec14l3
1389419_at	-1.35144	5.37485	-2.97473	0.0266769	0.356795	-3.41047	LOC102553917
1387454_at	1.3498	4.93675	2.03047	0.0915371	0.493581	-4.65022	Fam129a
1389861_at	1.34849	3.786	2.36324	0.0586418	0.440035	-4.20905	Dvl2
1368639_at	-1.3452	4.37885	-1.72009	0.139274	0.557201	-5.05399	Kcnip2
1369890_at	1.34449	3.82958	3.25865	0.0188371	0.330334	-3.05406	Sval1
1369730_a_at	-1.33945	5.3285	-1.86755	0.114085	0.524925	-4.86385	Gfra4
1388433_at	1.33874	4.5838	1.30672	0.241974	0.656166	-5.55679	Krt19
1388146_at	1.33825	5.02896	1.62801	0.157703	0.578909	-5.17047	LOC100912222
1389421_at	-1.33612	5.74373	-1.47868	0.192697	0.614854	-5.35452	Pole
1387543_at	-1.33556	4.18645	-1.53716	0.178193	0.600642	-5.28326	Slc5a7
1369360_at	1.33482	4.43508	3.61446	0.0123943	0.294365	-2.62473	Gucy2e
1370399_at	1.33401	10.3521	7.41046	0.000409521	0.116029	0.713554	Cyp4b1
1388081_at	-1.33369	5.49108	-1.33081	0.234438	0.650815	-5.52919	Olr1867
1373333_at	1.33251	4.94574	2.46091	0.0515511	0.42027	-4.07964	MGC109340
1369835_at	1.33239	6.1814	1.94702	0.102457	0.511615	-4.76001	Omp
1368269_at	1.33164	4.77477	1.39096	0.216542	0.636064	-5.45917	Lgals4
1389034_at	-1.32941	8.35281	-3.22787	0.0195497	0.332739	-3.09214	Usp18
1371014_at	-1.32934	6.88828	-3.61597	0.0123729	0.294365	-2.62295	Plcb1
1368393_at	-1.32706	7.70102	-3.96167	0.00839586	0.271868	-2.22604	Cd93
1389696_at	1.32622	3.76406	0.93406	0.388453	0.752933	-5.94435	March1
1376258_at	1.32497	5.90025	1.61387	0.160737	0.582903	-5.18818	LOC102555109
1387705_at	1.32446	3.83701	1.79165	0.126425	0.540244	-4.96219	Sstr4
1368698_at	-1.32439	6.36781	-1.20942	0.274665	0.684119	-5.6655	Atp2b2
1368794_at	-1.32378	6.56622	-2.05349	0.0887395	0.488064	-4.61983	Haao
1376319_at	-1.32266	8.78603	-4.51968	0.00466389	0.22889	-1.62852	Sema3c
1389058_at	1.32217	4.85217	1.13916	0.300624	0.703325	-5.74099	Trim29
1387461_at	-1.32194	5.8027	-2.22685	0.0703128	0.462462	-4.39012	Oprm1
1369458_at	1.31991	6.5177	1.89482	0.109952	0.520333	-4.82831	Gab2
1392877_at	-1.31941	4.13618	-1.36485	0.224153	0.640327	-5.48976	LOC102552880
1387805_at	1.31885	12.7313	5.95865	0.00124181	0.153939	-0.320229	Bnip3
1388223_at	1.31762	4.90003	1.55593	0.17376	0.595264	-5.26015	Gnat3
1371421_at	-1.31759	13.1111	-8.02787	0.000269635	0.104652	1.08295	Oxct1
1371291_at	-1.31645	2.54107	-0.807917	0.451805	0.787468	-6.05487	Creb1
1374198_at	-1.31611	6.93927	-1.80214	0.124643	0.538734	-4.94866	Cd276
1373637_at	-1.31377	4.59882	-2.29196	0.0644632	0.450898	-4.30366	LOC100910903
1376831_at	-1.31346	5.31028	-2.05405	0.0886726	0.488064	-4.61909	Fam64a
1369739_at	1.31247	5.52966	3.91034	0.0088831	0.276368	-2.28369	Lepr
1368396_at	-1.31244	2.82641	-4.554	0.00450493	0.225901	-1.5935	Cel
1375945_at	1.31134	6.00841	1.94228	0.103117	0.513102	-4.76623	Plxdc2
1376074_at	1.31102	5.2442	2.79708	0.0333673	0.37782	-3.63888	Rab11fip4
1376751_at	1.30998	5.38641	1.43581	0.204027	0.623675	-5.40602	Stk19
1370812_at	1.30996	8.15898	4.81546	0.00347749	0.213383	-1.33312	Bcl2l1
1368926_at	1.30993	5.56395	2.94238	0.027777	0.35827	-3.45177	Sema4f
1369661_at	1.30809	7.37716	2.60305	0.0428167	0.403505	-3.89218	Dnm2
1367888_at	-1.30767	4.54843	-2.40891	0.0552054	0.430898	-4.14849	Cdhr1
1375038_at	-1.30672	4.50948	-1.92243	0.105921	0.515966	-4.79222	Rd3
1387751_at	1.30159	4.38987	1.35928	0.225805	0.641708	-5.49623	Wap
1389755_at	-1.30094	5.04812	-1.32439	0.236425	0.651654	-5.53657	Cdca7l
1393976_at	1.30025	3.37271	0.848737	0.430514	0.777461	-6.02044	Slbp
1369687_at	-1.30014	5.48892	-2.79142	0.0336086	0.378707	-3.64622	Kcnab3
1369719_at	1.29938	3.81872	1.51264	0.184143	0.606308	-5.31327	Phex
1398840_at	1.29913	9.87281	6.94214	0.000573624	0.119283	0.407155	Vamp5
1369356_at	-1.29771	3.30026	-1.90368	0.108641	0.519457	-4.81673	Gucy2f
1371200_at	1.29685	3.73499	2.6398	0.0408259	0.397372	-3.84394	Kcnc2
1368333_at	1.29582	4.49982	1.77218	0.1298	0.543658	-4.98727	Umod
1387627_at	1.29404	5.22625	1.25295	0.259587	0.669484	-5.61744	Cd86
1370444_at	1.29101	4.77586	2.64397	0.0406066	0.397126	-3.83847	Cacna1b
1368577_at	1.291	3.4529	1.00922	0.354122	0.733536	-5.87299	Gjb6
1370042_at	-1.29019	5.32986	-1.34538	0.229983	0.646915	-5.51237	Stmn2
1368327_at	-1.29016	6.31993	-2.23325	0.0697141	0.461508	-4.38163	Slc12a9
1370161_at	-1.28805	10.6227	-6.82997	0.00062357	0.120428	0.330148	Ccdc80
1371089_at	-1.28767	2.03892	-4.76808	0.00364196	0.214858	-1.37947	Gsta3
1370788_at	1.28721	3.4878	2.25632	0.0675988	0.456258	-4.35098	Fgf4
1387122_at	-1.28686	4.45487	-1.37474	0.221241	0.63796	-5.4782	Plagl1
1371142_at	1.28645	5.24191	1.42953	0.20574	0.625703	-5.41352	Cyp2g1
1368543_at	-1.28631	4.21626	-1.56821	0.170919	0.591511	-5.24498	Nox4
1389425_at	-1.28528	5.28945	-1.60407	0.162871	0.584316	-5.20042	Nt5c
1369232_at	1.28495	5.55129	1.53863	0.177841	0.600459	-5.28145	Kcnk10
1372795_at	1.28385	6.49968	1.86083	0.115127	0.525936	-4.87259	Txnl4b
1368347_at	-1.28271	7.27933	-2.63746	0.0409498	0.397783	-3.84701	Col5a3
1373614_at	-1.28025	5.06903	-1.52351	0.181482	0.604036	-5.29999	Chat
1387156_at	1.27978	3.77815	2.19868	0.0730127	0.469161	-4.42751	Hsd17b2
1369322_at	-1.27642	5.72197	-2.54929	0.0459182	0.407513	-3.96293	Kcne2
1369883_at	1.27583	4.53297	1.07024	0.328088	0.721579	-5.81229	Pth
1390042_at	1.27295	11.1383	2.16097	0.0767978	0.47612	-4.47755	Tmem140
1373218_at	-1.27256	5.57814	-2.30854	0.0630569	0.449846	-4.28165	Fam81a
1371242_at	1.27206	6.26976	3.2659	0.0186735	0.329046	-3.04512	Grm8
1368519_at	1.27183	8.39726	2.23754	0.0693152	0.460645	-4.37592	Serpine1
1370397_at	1.27115	5.58794	1.17304	0.287852	0.693993	-5.70492	Cyp4a3
1370640_a_at	1.27065	4.4321	1.20395	0.276616	0.686068	-5.67148	Cacna1d
1389775_at	-1.2705	4.03984	-1.25456	0.259042	0.669347	-5.61564	RGD1304622
1368788_at	-1.27022	3.09807	-1.82651	0.1206	0.534545	-4.91714	Chad
1367949_at	1.27022	13.3576	2.39174	0.0564714	0.433798	-4.17125	Penk
1377163_at	1.27017	7.17818	2.75048	0.0354102	0.381899	-3.69938	Inhbb
1368495_at	1.26962	5.89295	2.17541	0.0753243	0.472945	-4.45839	Rln1
1370133_at	1.26814	4.91964	1.93621	0.103965	0.514325	-4.77417	Rgs19
1368607_at	1.26716	5.10132	1.64945	0.153211	0.574288	-5.14353	Cyp4a8
1389067_at	-1.26154	5.20631	-1.83505	0.119215	0.532949	-4.90608	Slco4a1
1388336_at	1.26089	10.2015	5.53799	0.00178136	0.168837	-0.670313	Atg13
1370182_at	-1.26054	5.44363	-1.55685	0.173546	0.59504	-5.25901	Ptprn2
1370570_at	-1.25811	10.8837	-7.73074	0.000328537	0.108678	0.909836	Nrp1
1390391_at	1.25681	7.73567	4.59137	0.00433876	0.22358	-1.55559	Pfkfb3
1388583_at	-1.25627	10.4729	-2.95552	0.0273244	0.357476	-3.43498	Cxcl12
1371100_at	-1.25403	3.65323	-1.24771	0.26136	0.672098	-5.62327	Ces1c
1370810_at	-1.25333	10.869	-7.35384	0.000426143	0.116029	0.677759	Ccnd2
1372510_at	1.25235	8.48028	1.41035	0.211047	0.631554	-5.43629	Srxn1
1387329_at	1.25158	4.95542	1.23411	0.266021	0.676207	-5.63836	Rnf38
1372016_at	1.2492	8.56783	2.94407	0.0277185	0.35827	-3.44962	Gadd45b
1368958_at	1.24915	3.68939	1.86083	0.115127	0.525936	-4.87259	Pacsin1
1369118_a_at	1.24869	5.48876	1.75676	0.132536	0.546709	-5.00707	Gnrhr
1387592_at	-1.2479	3.96086	-1.44272	0.20216	0.623007	-5.39777	Akt3
1368226_at	1.24754	5.34803	1.12709	0.305287	0.705017	-5.75367	Dnph1
1368021_at	-1.24592	7.60276	-2.33944	0.0605217	0.444557	-4.24064	Adh1
1388116_at	-1.24559	10.6762	-5.25564	0.00229567	0.188468	-0.919726	Col1a1
1387831_at	-1.24496	3.92613	-2.52751	0.0472423	0.411284	-3.99164	Xcl1
1389852_at	-1.24481	5.64178	-1.77745	0.128879	0.542556	-4.98049	Cenpm
1372248_at	1.24346	11.015	5.58478	0.0017096	0.163988	-0.630128	Sesn1
1369100_at	-1.24214	3.6793	-1.17702	0.286383	0.69302	-5.70064	Nlrp6
1374698_at	-1.24096	10.5168	-5.05815	0.00275733	0.199058	-1.10141	LOC687508
1387994_at	1.24068	3.95267	1.04276	0.339611	0.728109	-5.83992	Hsd17b6
1370334_at	-1.24036	6.7417	-2.70065	0.0377462	0.389963	-3.76433	Plekhb1
1374574_at	1.23926	7.29662	5.89051	0.00131481	0.153939	-0.375257	Fam214a
1371067_at	1.23686	2.72856	1.20793	0.275195	0.684464	-5.66713	Adam6
1368535_at	1.23641	5.55564	1.22599	0.268839	0.678431	-5.64732	Hrk
1368250_at	1.23626	5.20491	2.61674	0.0420629	0.401693	-3.87419	Tekt1
1373266_at	1.23619	9.21904	4.97787	0.00297477	0.200709	-1.17701	Fam107a
1377035_at	-1.23606	4.06912	-1.78027	0.128387	0.542113	-4.97686	Mospd4
1387618_at	1.23551	5.2733	0.962855	0.375001	0.745305	-5.91747	Bcl2l10
1367555_at	-1.23517	4.97912	-2.07287	0.0864531	0.486618	-4.59423	Alb
1370701_at	1.23319	5.19184	2.1494	0.0779984	0.479646	-4.49288	Gabrq
1389936_at	-1.23242	3.57899	-1.43817	0.203389	0.623655	-5.40321	LOC687035
1377286_at	-1.2324	8.43538	-3.73311	0.010827	0.289397	-2.48619	Gimap4
1373544_at	-1.23117	7.24411	-2.11148	0.082076	0.482727	-4.54314	Cxcl9
1369250_at	1.22958	5.29277	1.07966	0.324216	0.719829	-5.80272	Slc28a1
1377351_at	1.22854	5.25889	1.18342	0.284037	0.691442	-5.69375	Susd3
1370586_a_at	-1.22794	5.16998	-2.40314	0.055628	0.431383	-4.15615	Cacna1e
1398412_at	1.22667	4.13591	1.09714	0.317128	0.713427	-5.7848	Rnf182
1368148_at	-1.22657	3.9187	-2.05324	0.0887704	0.488064	-4.62017	Ngfr
1369873_at	-1.22522	5.81077	-1.99533	0.0959836	0.501963	-4.69653	Avpr2
1393071_at	1.22477	3.87958	1.79028	0.126661	0.54041	-4.96396	Tulp1
1369158_at	1.22474	4.24691	1.37057	0.222463	0.638751	-5.48307	Casr
1374924_at	1.2243	3.77271	1.03694	0.342092	0.728849	-5.84571	LOC100910237
1387002_at	1.22409	11.1923	7.70762	0.000333717	0.108678	0.896009	Bud31
1374185_at	1.22371	6.33205	1.49595	0.1883	0.610171	-5.33359	Txndc11
1369611_at	-1.22245	4.18174	-1.45635	0.198522	0.619127	-5.38142	Bcl2l2
1394323_at	1.21991	4.45912	1.69858	0.143381	0.564959	-5.08137	Cdk5r2
1373747_at	1.21946	5.59762	2.07068	0.0867077	0.487063	-4.59711	Cnih2
1387999_at	1.21794	3.16269	1.48837	0.190218	0.612507	-5.34279	Slc18a1
1387180_at	1.2167	3.28937	0.99038	0.36249	0.73688	-5.89124	Il1r2
1375861_at	1.21617	7.97701	1.11242	0.31104	0.708845	-5.76899	Nap1l5
1390326_at	1.21404	7.09497	4.25557	0.00612504	0.2453	-1.90469	Ang
1387744_at	1.21389	4.7123	1.92405	0.10569	0.515751	-4.7901	Nppc
1376456_at	1.21337	6.34482	1.42959	0.205722	0.625703	-5.41344	Nmnat2
1369799_at	-1.21258	5.10012	-1.75697	0.132499	0.546709	-5.00681	Abat
1369315_at	1.21233	4.12086	1.18876	0.282089	0.690075	-5.68797	Il12a
1390141_at	1.21199	3.16882	1.51453	0.183678	0.606308	-5.31097	Mthfd1l
1368574_at	-1.21142	10.2579	-6.78188	0.000646515	0.121111	0.296687	Adra1b
1387289_at	1.21072	4.85771	1.29833	0.24465	0.658035	-5.56635	Apba2
1369770_at	1.20963	4.33389	1.48087	0.192134	0.613958	-5.35187	Sstr1
1372264_at	-1.20841	5.54122	-2.23667	0.0693961	0.460911	-4.37708	Pck1
1370405_at	-1.20655	5.673	-1.07898	0.324492	0.719922	-5.8034	Mcpt1l1
1372843_at	-1.20579	7.05996	-3.69537	0.0113	0.293188	-2.53	Smco4
1370400_at	1.20509	5.14912	0.921032	0.394662	0.756317	-5.95631	RT1-N3
1393907_at	-1.20476	2.56401	-3.58164	0.0128716	0.296002	-2.66347	Pyy
1388299_at	-1.20444	6.23479	-1.3207	0.237576	0.652161	-5.54081	Dnal1
1372159_at	-1.20272	10.9692	-6.56217	0.000764613	0.128036	0.140335	Jph2
1369805_at	1.20193	6.2089	1.18646	0.282925	0.690848	-5.69046	Leprel4
1384028_at	1.2006	6.27047	1.68765	0.145512	0.566279	-5.09525	LOC102556170
1368915_at	-1.20059	4.10327	-1.18947	0.281832	0.689997	-5.68721	Kmo
1370116_at	1.20038	3.98255	1.34811	0.229157	0.64603	-5.50921	Sept3
1368352_at	1.19959	3.17148	1.68476	0.146082	0.566917	-5.09892	Stx1b
1370709_at	1.19903	4.35392	1.54916	0.175348	0.598327	-5.2685	Lrrc15
1368697_at	-1.19889	4.65651	-1.23963	0.26412	0.674062	-5.63224	Fabp6
1388720_at	1.19888	9.97292	7.65557	0.000345731	0.110102	0.864689	Rnf144b
1371542_at	-1.19737	11.2537	-2.83621	0.0317503	0.36998	-3.58825	Tuba4a
1377429_at	1.19701	4.45966	1.76103	0.131773	0.546194	-5.00159	Lpo
1388453_at	-1.19478	10.3041	-6.25545	0.000973854	0.137227	-0.0878553	Myadm
1387333_at	1.19396	5.93204	1.66726	0.149574	0.571279	-5.12106	Il5ra
1368746_a_at	-1.19385	5.35151	-2.06359	0.08754	0.487645	-4.60649	Atp12a
1369301_at	-1.19319	6.94339	-5.02035	0.00285736	0.199058	-1.13688	Aplnr
1387729_at	-1.19296	6.32826	-1.85363	0.116254	0.527639	-4.88195	Ggt5
1371947_at	-1.1922	5.66718	-2.66019	0.039765	0.395812	-3.81723	Ndn
1390469_at	1.18824	5.62694	1.64832	0.153445	0.574495	-5.14495	Nrm
1369342_at	-1.1876	4.72602	-2.37009	0.0581124	0.438334	-4.19997	Atp7a
1376788_at	1.1847	9.08854	6.32866	0.000918452	0.135412	-0.0323118	Dapk1
1376150_at	-1.18345	8.98273	-8.34873	0.000219348	0.102276	1.26073	S1pr3
1369801_at	-1.18295	5.38439	-1.09184	0.319262	0.715384	-5.79025	Sell
1367602_at	1.18112	11.1044	8.04981	0.000265797	0.104652	1.0954	Cited2
1376943_at	-1.17913	5.43699	-1.40656	0.212113	0.632573	-5.44078	Evi2b
1393061_at	-1.17868	4.46718	-0.991373	0.362045	0.73688	-5.89028	Ttc36
1368458_at	1.17798	4.42651	1.96765	0.0996407	0.50528	-4.73293	Cyp7a1
1369834_at	-1.17655	3.60027	-0.862504	0.423504	0.772782	-6.00853	Foxa1
1371058_at	-1.17563	4.87658	-2.12079	0.0810547	0.482471	-4.5308	Klrb1c
1387591_at	-1.17552	5.05097	-1.55154	0.174788	0.597245	-5.26556	Il2ra
1367777_at	1.1738	13.4367	5.09678	0.00265922	0.196943	-1.0654	Decr1
1387243_at	1.17215	4.05574	2.54342	0.0462711	0.408559	-3.97066	Cyp1a2
1368514_at	-1.17179	7.53085	-6.82108	0.000627739	0.120428	0.323983	Maob
1371383_at	1.17114	11.0103	5.81565	0.00140077	0.157073	-0.436442	Drap1
1377146_at	1.17103	5.56723	4.30841	0.00579536	0.2453	-1.8485	Vip
1386239_at	1.17051	4.12731	1.31011	0.240901	0.655581	-5.55292	Dmrta1
1369921_at	1.17043	4.3874	1.14243	0.299367	0.702465	-5.73753	Gstm3
1369310_at	-1.16875	3.87596	-1.09702	0.317175	0.713431	-5.78492	Basp1
1367998_at	-1.16852	6.21586	-1.32506	0.236217	0.651424	-5.5358	Slpi
1369742_at	-1.16806	4.33345	-1.16885	0.289407	0.695772	-5.70942	Herc1
1389018_at	-1.16775	7.84839	-6.52331	0.000788012	0.128036	0.112075	Ndufa4l2
1386912_at	-1.16639	7.74374	-5.44216	0.00193943	0.178009	-0.753625	Pcolce
1385807_at	1.1661	3.53112	2.35394	0.0593686	0.441535	-4.22139	Gpr125
1388238_at	-1.16472	5.15904	-1.96095	0.100546	0.508691	-4.74172	Defa24
1376102_at	1.16324	8.81183	5.99704	0.00120276	0.153939	-0.289512	Tmbim1
1388936_at	-1.16265	7.75684	-4.02294	0.00785321	0.266299	-2.15782	Cdh11
1369864_a_at	-1.16098	4.94739	-1.88147	0.111956	0.522473	-4.84572	Sds
1370084_at	-1.16074	4.61524	-1.48684	0.190608	0.612606	-5.34464	Cpb1
1369618_at	-1.1604	5.66008	-1.77956	0.128512	0.542344	-4.97778	Il13
1387493_at	1.15884	3.57952	0.84792	0.430933	0.777535	-6.02114	Akap5
1376976_at	1.1587	4.39388	1.85652	0.1158	0.526522	-4.8782	Sectm1b
1373629_at	1.15695	8.91225	6.2416	0.000984764	0.137547	-0.0984408	Slc7a6
1371186_at	-1.15627	8.17288	-3.72635	0.01091	0.289534	-2.49401	Itga6
1390307_at	1.15567	4.89664	1.50333	0.186453	0.609107	-5.32462	RGD1561672
1391573_at	1.15515	5.58942	1.30376	0.242915	0.657063	-5.56017	Tnfrsf21
1387572_at	1.15262	2.41342	2.04848	0.0893414	0.489709	-4.62645	Psd
1387533_at	-1.15062	6.36771	-1.87556	0.112855	0.52348	-4.85342	Pspn
1389185_at	-1.15024	10.7381	-2.06466	0.0874137	0.487641	-4.60507	Ak1
1369300_at	-1.14944	4.63363	-1.99439	0.0961051	0.501963	-4.69777	Ncr1
1370903_a_at	-1.14895	6.62135	-1.25652	0.25838	0.669089	-5.61345	Ndrg3
1390496_at	-1.14834	6.11537	-1.76341	0.13135	0.545728	-4.99854	Elfn2-ps1
1368694_at	-1.14777	5.48829	-1.31406	0.239656	0.654216	-5.54841	Psgb1
1383065_at	1.14748	10.9015	4.13017	0.00699616	0.255327	-2.03999	Nicn1
1369481_at	-1.1471	4.64655	-1.84636	0.117404	0.530443	-4.8914	Tnfsf4
1368692_a_at	1.14676	7.64277	3.46142	0.0148036	0.306524	-2.8069	Chka
1390282_at	-1.14576	5.17942	-1.32185	0.237215	0.652161	-5.53948	Cyp2s1
1368938_at	1.14549	4.126	1.66097	0.15085	0.571961	-5.12901	Dll1
1371731_at	-1.14373	5.31744	-1.35333	0.227586	0.643897	-5.50315	Mest
1368716_at	-1.14235	7.72062	-2.27785	0.0656865	0.454136	-4.3224	Ppp1r14c
1390146_at	-1.14109	5.21172	-1.47022	0.194885	0.616576	-5.36474	Tmem150c
1386256_at	-1.13964	5.24731	-1.19353	0.280361	0.688932	-5.68281	LOC102547047
1374338_at	-1.13614	5.63555	-1.30679	0.24195	0.656166	-5.55671	Them5
1387727_at	-1.13461	3.60978	-1.41387	0.210064	0.62991	-5.43212	Chrng
1375209_at	1.13423	9.45981	5.3048	0.00219498	0.187907	-0.875438	Osbpl11
1368452_at	-1.13419	5.40739	-1.50928	0.184974	0.606308	-5.31737	Abcc6
1368969_at	-1.13399	4.39484	-1.94065	0.103344	0.513137	-4.76836	Sost
1388133_at	1.13388	8.46208	3.20975	0.0199831	0.335644	-3.11462	Csdc2
1380322_at	-1.13315	6.65734	-3.59953	0.0126089	0.295348	-2.64233	LOC102549032
1387241_at	1.13103	4.31674	1.41592	0.209493	0.62927	-5.42969	Gpr88
1387688_at	-1.13061	4.76129	-0.899198	0.40524	0.763445	-5.97609	Htr6
1387303_at	-1.13024	5.0169	-0.979455	0.367415	0.740857	-5.90171	Slc22a2
1369781_at	-1.12886	2.79142	-0.865333	0.422074	0.772526	-6.00607	Grm7
1387452_a_at	1.12862	3.7019	1.0383	0.341513	0.728259	-5.84436	Nfyb
1387195_at	-1.12838	6.01004	-1.3718	0.222103	0.638524	-5.48164	St14
1388914_at	1.12658	6.02214	2.13273	0.0797649	0.480571	-4.51499	Ybx2
1370270_at	-1.12632	6.35688	-3.51647	0.0138814	0.301389	-2.74092	Tcam1
1378350_at	-1.12609	3.90056	-1.33594	0.23286	0.649238	-5.52327	LOC102547703
1372583_at	1.12408	10.6202	4.6421	0.0041243	0.218904	-1.5045	Tmtc1
1375976_a_at	1.12348	6.48724	2.18233	0.0746287	0.472371	-4.4492	Mus81
1398306_at	1.12289	7.03201	2.51089	0.0482806	0.412875	-4.01358	Ampd1
1383855_at	-1.12237	4.32885	-1.30732	0.241785	0.656166	-5.55611	Degs2
1386928_at	-1.11856	9.61075	-5.95055	0.00125025	0.153939	-0.32674	Bcat2
1375374_at	1.11833	8.87683	3.91653	0.00882266	0.275457	-2.27671	LOC102555400
1383713_at	1.11816	3.83263	0.883601	0.412929	0.766732	-5.99	LOC100361147
1370850_at	1.11708	6.14641	1.52902	0.180147	0.602484	-5.29324	Scn3b
1376345_at	1.11694	4.98656	1.05983	0.332416	0.723774	-5.82282	Caly
1389440_at	1.11646	4.52386	1.73606	0.136299	0.552579	-5.03359	LOC686151
1376027_at	1.11638	4.10569	1.54015	0.17748	0.600315	-5.27958	Bend6
1387091_at	-1.11547	6.64526	-1.34682	0.229549	0.6467	-5.5107	Padi2
1375228_at	1.1151	6.76429	2.28378	0.0651694	0.452212	-4.31453	LOC102554695
1376008_at	1.11503	5.54623	1.9869	0.0970829	0.503317	-4.70763	Cbx8
1369658_at	-1.1146	3.0844	-1.36289	0.224732	0.641201	-5.49203	Cebpa
1369790_at	-1.11439	2.56408	-1.80904	0.123486	0.537085	-4.93975	Tat
1368791_at	-1.11352	5.07568	-5.89313	0.00131191	0.153939	-0.373123	Oprd1
1368921_a_at	-1.11315	7.19051	-5.76404	0.00146381	0.158485	-0.479084	Cd44
1369172_at	-1.11269	5.74857	-1.12945	0.304369	0.70459	-5.7512	Pde1a
1387960_at	1.11265	3.41184	1.95493	0.101367	0.509556	-4.74962	Defb4
1387809_at	-1.11231	7.06062	-2.92383	0.0284302	0.360118	-3.47552	Map2k6
1390221_at	1.11168	6.09371	1.6563	0.151803	0.572328	-5.13491	Prdm1
1387819_at	1.10936	2.96595	2.02954	0.0916526	0.494037	-4.65145	Cela1
1370355_at	1.10857	4.88179	1.00235	0.357152	0.734713	-5.87967	Scd1
1368764_at	1.10837	1.76868	2.55242	0.0457311	0.406977	-3.9588	Hist1h2ba
1369701_at	1.10773	5.37156	3.06198	0.0239405	0.350568	-3.29974	Lipc
1388270_at	1.10703	4.03451	2.74944	0.0354577	0.381899	-3.70074	Hbe1
1374735_at	-1.10572	3.91418	-2.80114	0.0331955	0.377174	-3.63362	Arhgap4
1368964_at	1.10469	2.3751	1.1189	0.308487	0.706622	-5.76223	Lrrn3
1389591_at	-1.10463	6.90561	-1.86786	0.114037	0.524925	-4.86345	Hs1bp3
1368795_at	1.10359	6.50248	3.61367	0.0124057	0.294365	-2.62567	Nmur1
1388385_at	1.10334	5.37413	1.6438	0.154383	0.574757	-5.15064	Cryba2
1385333_at	1.10282	5.28989	1.60706	0.162217	0.584309	-5.19669	Aatk
1387672_at	-1.10105	5.59602	-1.40299	0.213117	0.632898	-5.44499	Gnmt
1388724_at	1.0996	7.30192	4.49025	0.00480531	0.231272	-1.65871	Cdc40
1386903_at	1.09887	6.03788	2.88024	0.030032	0.360633	-3.53149	S100b
1389214_at	-1.09854	9.33507	-4.73529	0.00376103	0.215601	-1.41177	Lama4
1367779_at	-1.09843	6.48288	-1.14681	0.297696	0.70181	-5.73289	Bin1
1370438_at	1.09786	6.35645	1.10998	0.312004	0.710126	-5.77152	Nos1ap
1371602_at	-1.09606	9.83354	-4.22165	0.00634794	0.246532	-1.94103	Tspan9
1398307_at	-1.09508	3.70535	-1.47881	0.192663	0.614854	-5.35436	Cyp3a18
1376497_a_at	1.09444	7.7597	2.60401	0.0427631	0.403505	-3.89091	Mettl17
1372053_at	1.09378	4.06851	1.24425	0.26254	0.673057	-5.62712	LOC100910179
1390481_a_at	-1.09162	3.32632	-1.81558	0.122397	0.535471	-4.93129	Ube2t
1368700_at	1.09067	7.2469	3.06412	0.0238775	0.350568	-3.29704	Plcl1
1368329_at	1.09054	5.25254	1.46043	0.197446	0.618244	-5.37652	Slc22a6
1369836_at	1.08783	7.42747	3.19041	0.0204575	0.338111	-3.13867	Ifit1
1369191_at	-1.08704	3.71654	-0.914882	0.39762	0.758967	-5.96192	Il6
1369027_at	1.08635	3.98646	1.36268	0.224796	0.641201	-5.49228	A4galt
1387255_at	-1.08625	5.86286	-2.06824	0.0869941	0.487063	-4.60035	Aanat
1387530_a_at	1.08358	6.27169	4.61753	0.00422661	0.221623	-1.52919	Fosl2
1368650_at	1.08021	9.30518	3.9963	0.00808413	0.267172	-2.1874	Klf10
1368762_at	1.07953	7.44531	2.97855	0.0265502	0.356795	-3.4056	Ubd
1367725_at	1.07818	10.3663	4.76201	0.00366368	0.215116	-1.38544	Pim3
1393459_at	-1.07723	4.08716	-0.868153	0.420653	0.771701	-6.0036	Fmr1
1390736_at	-1.07581	3.71399	-1.4817	0.191922	0.613905	-5.35087	Zfp668
1367789_at	1.07548	11.3239	2.9828	0.02641	0.356785	-3.40018	Slc27a1
1387075_at	1.07542	5.45884	1.26501	0.255539	0.667589	-5.60396	Th
1372042_at	-1.0714	7.66467	-3.8641	0.00934938	0.279306	-2.336	Cmtm3
1390045_at	-1.07122	3.832	-3.77236	0.0103584	0.286846	-2.44088	Arx
1388525_at	1.06941	10.3013	5.24587	0.00231632	0.189142	-0.928575	Pik3ip1
1384612_at	1.069	3.59267	1.74836	0.13405	0.548316	-5.01784	Pomc
1369153_at	1.06857	3.75702	0.917	0.396599	0.758098	-5.95999	Nphs1
1373727_at	1.06769	8.37791	2.58241	0.0439797	0.404156	-3.91931	Fibin
1374217_at	1.06765	10.7104	6.55062	0.000771487	0.128036	0.13195	Cdip1
1388276_at	1.06647	4.24126	1.62125	0.159148	0.580818	-5.17895	Hist1h3a
1370457_at	1.06609	5.34289	2.41869	0.0544974	0.429612	-4.13553	Testin
1369185_a_at	1.06525	4.94077	1.24783	0.26132	0.672098	-5.62314	Syt7
1388103_at	1.06501	5.42335	1.01568	0.351287	0.732875	-5.86668	Tmem37
1373138_at	1.06493	5.66169	1.51199	0.184303	0.606308	-5.31406	Nudt5
1373149_at	1.06469	10.8977	4.48093	0.00485115	0.231272	-1.66831	Ypel3
1387735_at	-1.06452	4.00986	-1.73193	0.137061	0.552911	-5.03886	Mmp8
1369848_at	-1.06426	4.85007	-3.14906	0.0215138	0.342495	-3.19027	Kcns2
1389020_at	-1.06287	8.12555	-3.07808	0.0234703	0.349722	-3.27943	Islr
1387155_at	1.06217	3.85312	1.57434	0.169517	0.589988	-5.23739	Pcsk2
1371817_at	-1.06189	7.07005	-1.46947	0.195081	0.616739	-5.36565	Isyna1
1379747_at	-1.06166	2.9369	-0.801525	0.455207	0.789141	-6.06014	Prss35
1377039_at	1.06082	2.18358	2.06829	0.0869873	0.487063	-4.60027	LOC102547155
1387487_a_at	1.06024	5.20611	1.55406	0.174197	0.596119	-5.26245	Calcr
1373915_at	-1.05893	12.2384	-5.7166	0.00152464	0.158485	-0.518605	Dmpk
1368934_at	1.05787	4.54818	1.3799	0.219738	0.637545	-5.47216	Cyp4a1
1369808_at	1.0577	5.18088	1.19374	0.280283	0.688932	-5.68258	Ccr3
1370401_at	-1.05768	4.04857	-1.22225	0.270143	0.679647	-5.65144	Ly6i
1388547_at	1.05602	2.92269	3.16356	0.0211368	0.341204	-3.17215	Cldn4
1367989_at	-1.05526	11.1394	-5.11917	0.00260418	0.194678	-1.04462	Slc2a4
1372211_at	1.05507	9.80403	4.27626	0.00599352	0.2453	-1.88264	Mafk
1375908_at	1.05495	3.68991	1.07023	0.328093	0.721579	-5.8123	Mpzl2
1368736_at	1.05485	5.80923	5.69871	0.00154834	0.158485	-0.533594	Tsx
1375486_at	1.05476	6.40008	3.18773	0.0205241	0.338308	-3.142	LOC102552920
1369908_at	-1.05387	3.77385	-0.729992	0.494536	0.811971	-6.11682	Crhbp
1388795_at	-1.05367	9.01351	-3.8495	0.00950228	0.280016	-2.35259	Tppp
1370295_at	-1.05314	7.49374	-3.74118	0.0107288	0.288392	-2.47685	Nme1
1368738_at	1.05295	3.88703	1.10685	0.313246	0.710414	-5.77476	Cyp11b1
1374309_at	-1.05288	6.41444	-2.30239	0.0635745	0.450604	-4.28981	Radil
1368605_at	1.05197	5.19132	1.8105	0.123242	0.537011	-4.93786	Sh2b2
1370798_a_at	1.05121	5.53723	1.43376	0.204584	0.623939	-5.40846	Ngb
1370963_at	-1.04746	7.82369	-2.95943	0.0271911	0.356795	-3.42998	Gas7
1375826_at	1.04476	3.25096	1.02114	0.348906	0.732024	-5.86132	Gpr61
1369566_at	-1.04399	4.61579	-1.04353	0.339284	0.728109	-5.83916	Tas2r119
1370410_at	-1.04376	8.12092	-4.8471	0.00337239	0.212671	-1.30238	Igsf1
1371135_at	1.04328	5.51064	1.71639	0.139971	0.558235	-5.0587	Xylt1
1370597_at	-1.04322	4.83229	-1.27802	0.251237	0.665521	-5.58933	Stx17
1373724_at	1.04205	4.52816	1.02767	0.346076	0.73065	-5.85489	Krt4
1387764_at	-1.04042	4.97372	-1.38199	0.21913	0.637545	-5.46971	Cebpe
1388521_at	-1.04001	7.09952	-5.84628	0.00136483	0.155824	-0.411309	Aldh18a1
1373386_at	1.03937	4.33472	1.31107	0.240597	0.655211	-5.55182	Gjb2
1374048_at	1.03933	7.74664	6.17945	0.00103549	0.140924	-0.146246	Nrtn
1369878_at	-1.03879	5.58043	-2.76699	0.0346714	0.37958	-3.67792	Olr1654
1382762_at	1.03868	5.89013	1.25558	0.258698	0.669186	-5.6145	Pgm3
1371031_at	1.03765	6.46809	2.52762	0.0472354	0.411284	-3.99149	Mat1a
1378658_at	-1.03609	3.63789	-1.04216	0.339866	0.728109	-5.84052	Clca4
1371271_at	-1.03606	2.87323	-1.23114	0.267048	0.676672	-5.64164	Olr416
1368196_at	1.03471	5.44018	2.8953	0.0294677	0.360633	-3.51213	Clps
1369607_at	-1.03395	5.20726	-1.75859	0.132208	0.546488	-5.00472	Fgf6
1387269_s_at	-1.03365	5.35304	-0.8926	0.408479	0.765707	-5.982	Plaur
1390566_a_at	-1.033	4.12183	-0.977513	0.368296	0.741388	-5.90357	Ckmt1b
1373530_at	-1.03287	3.49546	-2.08031	0.0855905	0.485523	-4.58438	Ccne1
1376964_at	1.03237	5.47827	0.98148	0.366498	0.740202	-5.89978	Ofd1
1376719_at	-1.03177	4.22207	-1.09447	0.318202	0.714315	-5.78755	Tmem38b
1387133_at	-1.02971	5.30776	-1.00463	0.356146	0.73456	-5.87746	Calb2
1369330_at	1.02916	5.05955	2.01358	0.0936469	0.498209	-4.67249	Unc13a
1388025_at	1.02886	4.37077	1.00998	0.353788	0.733536	-5.87225	Opn1sw
1387173_at	1.02849	6.42294	2.14069	0.0789159	0.479976	-4.50443	Cma1
1371120_s_at	1.02805	6.44056	2.96895	0.02687	0.356795	-3.41784	Bdkrb2
1369006_at	-1.02736	7.27232	-2.90348	0.0291663	0.360355	-3.50163	Hk2
1387936_at	1.02702	3.708	0.728623	0.495311	0.812322	-6.11787	Sult2a2
1374165_at	1.02687	7.94405	2.17586	0.0752794	0.47285	-4.4578	Rasa4
1369183_at	-1.02624	5.47526	-1.18995	0.281657	0.689997	-5.68669	Mapk13
1372277_at	-1.02585	9.83042	-6.7659	0.000654354	0.121154	0.285511	Aldh4a1
1368160_at	-1.02547	3.36613	-1.27086	0.253597	0.666561	-5.59739	Igfbp1
1369137_at	1.02475	4.81269	2.51135	0.0482515	0.412875	-4.01297	Chrne
1369213_at	-1.02344	5.91023	-1.27502	0.252222	0.665707	-5.59271	L1cam
1368342_at	1.02335	10.2045	3.49929	0.0141621	0.303096	-2.76146	Ampd3
1398302_at	-1.02324	4.63078	-1.37666	0.220679	0.637545	-5.47595	Prl7a3
1374515_at	1.02314	12.0463	4.52839	0.00462296	0.22889	-1.61962	Spryd7
1374753_at	-1.02311	5.44338	-2.90094	0.0292595	0.360355	-3.50489	Papd4
1371501_at	1.02298	2.51495	1.29753	0.244907	0.658464	-5.56726	Iqck
1370061_at	-1.0229	10.6088	-1.68499	0.146037	0.566917	-5.09862	Rab3b
1389966_at	-1.02188	10.0946	-4.46703	0.00492037	0.232484	-1.68264	Col6a3
1373743_at	-1.02178	6.39639	-2.6133	0.042251	0.402611	-3.87871	Rwdd2b
1393891_at	-1.0216	8.00475	-3.10117	0.0228132	0.346286	-3.25035	Col8a1
1369527_at	1.02091	5.78531	1.72605	0.138155	0.555043	-5.04637	Cx3cr1
1376225_at	-1.02036	6.41052	-1.38108	0.219394	0.637545	-5.47078	Kcnip3
1387518_at	-1.02014	1.87585	-1.42129	0.208005	0.628053	-5.42332	Crisp2
1387351_at	-1.02013	9.52293	-4.39322	0.00530734	0.237549	-1.75928	Fbn1
1389747_at	-1.01999	5.34418	-1.94911	0.102168	0.511615	-4.75726	Slc26a8
1370964_at	-1.01997	5.78374	-2.5205	0.0476772	0.412332	-4.00089	Ass1
1370359_at	-1.01984	3.31338	-1.06248	0.33131	0.723659	-5.82015	Amy1a
1371408_at	1.01975	2.96713	1.20321	0.276881	0.68637	-5.67228	Cryba1
1390574_at	-1.01939	5.4216	-1.95506	0.101349	0.509556	-4.74945	Mtf1
1372685_at	-1.01794	3.89456	-1.08635	0.321487	0.717455	-5.79588	Cdkn3
1370744_at	1.01764	6.06524	2.70087	0.0377354	0.389963	-3.76404	Gpr26
1376970_at	-1.01527	6.14409	-1.70976	0.141232	0.560966	-5.06715	Ybey
1370013_at	-1.01427	4.67887	-3.33039	0.0172852	0.321158	-2.96588	Cnga1
1387573_a_at	-1.01372	3.86231	-0.917386	0.396414	0.758098	-5.95964	Nr5a2
1368253_at	-1.0126	8.29882	-4.15541	0.00681011	0.255327	-2.01254	Gamt
1388000_at	-1.01193	3.60583	-0.935059	0.38798	0.752629	-5.94342	Slc24a2
1377183_at	-1.01175	5.20512	-1.39631	0.215015	0.634251	-5.45288	Wwox
1387297_at	-1.00998	5.0889	-1.69338	0.144391	0.56516	-5.08798	Klrg1
1390397_at	-1.00952	6.63862	-3.05236	0.0242265	0.351218	-3.31189	Syndig1
1398282_at	-1.00937	5.18582	-1.43434	0.204426	0.623939	-5.40777	Kynu
1387631_at	-1.00897	4.50331	-1.8786	0.112392	0.523079	-4.84947	Hpgd
1368705_at	-1.00879	4.76592	-2.75134	0.0353716	0.381899	-3.69827	S1pr5
1398646_at	-1.00865	4.66945	-1.25178	0.25998	0.670299	-5.61874	Rgs22
1370843_at	1.00751	4.83108	1.4309	0.205364	0.625002	-5.41188	Gng8
1370244_at	1.00741	12.5199	4.7011	0.00388987	0.215601	-1.44562	Ctsl
1376054_at	1.00736	6.38208	0.735617	0.49136	0.810245	-6.11252	Clasrp
1368688_at	-1.00632	5.78783	-0.903594	0.403093	0.762826	-5.97214	Ntsr2
1371527_at	-1.00596	9.28671	-3.25965	0.0188144	0.3303	-3.05283	Emp1
1369761_at	-1.00485	3.82817	-1.19691	0.27914	0.688574	-5.67914	Pou1f1
1371056_at	-1.00464	6.26494	-2.09986	0.0833686	0.482845	-4.55852	Neo1
1369282_at	-1.0044	3.1842	-0.709087	0.506461	0.81822	-6.13257	Tnfsf11
1368460_at	1.00302	5.40385	1.49344	0.188935	0.610541	-5.33664	Slc2a5
1368128_at	1.00269	10.832	1.48985	0.189843	0.611691	-5.34099	Pla2g2a
1387540_at	1.00237	5.57252	3.74023	0.0107402	0.288392	-2.47795	Brca1
1371155_at	-1.00219	3.34192	-2.12009	0.0811311	0.482471	-4.53173	Klrc1
1373886_at	-1.00206	8.01221	-3.17758	0.020779	0.340272	-3.15465	Reep1
1369671_at	1.00023	2.62189	1.31175	0.240382	0.655074	-5.55104	Otc
1388199_at	-0.99966	3.96373	-1.02447	0.347464	0.731641	-5.85805	Epcam
1388191_at	-0.999478	3.32632	-0.936821	0.387147	0.752324	-5.9418	Chrm4
1374626_at	0.997792	10.1671	2.97138	0.0267886	0.356795	-3.41474	Lrg1
1376231_at	-0.997269	5.38318	-1.26256	0.256355	0.66789	-5.6067	Gins1
1398283_at	0.996482	3.6974	1.18365	0.283951	0.691442	-5.6935	Pag1
1387969_at	-0.995739	6.37554	-2.10689	0.0825832	0.482727	-4.54921	Cxcl10
1373447_at	-0.995052	7.69382	-4.69158	0.00392667	0.215601	-1.45509	Hn1l
1367721_at	0.994826	10.1974	2.54647	0.0460877	0.40815	-3.96665	Sdc4
1375615_at	-0.993321	5.4696	-2.37813	0.0574975	0.43671	-4.1893	Ntrk1
1389230_at	0.993314	9.57735	2.69408	0.0380661	0.391389	-3.7729	Arrdc3
1372374_at	-0.993071	2.82217	-1.13378	0.302692	0.703691	-5.74664	Ca1
1375427_at	-0.993039	5.7324	-1.64517	0.154098	0.574495	-5.14892	Ranbp1
1398874_at	0.992873	10.8491	3.66283	0.0117267	0.294365	-2.56797	Atxn10
1388911_at	-0.991974	3.97606	-1.38617	0.217921	0.63675	-5.4648	Prim2
1387509_at	-0.99058	5.32332	-2.04982	0.0891805	0.489494	-4.62469	Dio3
1386964_at	0.990316	4.13974	1.97315	0.0989018	0.503941	-4.7257	Bpifa2f
1370214_at	0.98916	4.19305	0.976746	0.368645	0.741808	-5.9043	Pvalb
1368170_at	0.988394	2.36127	1.35963	0.225701	0.641708	-5.49583	Slc6a1
1387246_at	0.987823	4.76541	0.926684	0.391959	0.754793	-5.95114	Vegp1
1377086_at	-0.987743	5.24938	-1.64478	0.15418	0.574495	-5.14942	C1qtnf3
1371897_at	-0.98774	10.4679	-4.67651	0.00398569	0.216601	-1.47009	Ppapdc3
1389756_at	-0.98753	4.77519	-1.1902	0.281566	0.689997	-5.68641	Melk
1368416_at	0.986498	2.75587	1.47881	0.192664	0.614854	-5.35437	Ibsp
1387396_at	0.985804	8.57634	3.71173	0.0110922	0.291402	-2.51098	Hamp
1368734_at	-0.985574	6.04649	-1.49973	0.187352	0.609677	-5.329	Chrnd
1374012_at	-0.98553	4.2616	-1.34655	0.229629	0.6467	-5.51101	Sypl2
1367693_at	-0.985241	11.7184	-5.28073	0.00224363	0.188468	-0.897076	Ywhah
1368564_at	0.983785	5.11779	1.06502	0.330251	0.723246	-5.81757	Slc17a6
1377363_at	-0.98366	5.12325	-1.03618	0.342417	0.728849	-5.84646	Rab25
1394007_at	0.983272	3.6466	1.30174	0.243559	0.657201	-5.56246	Prm1
1376845_at	-0.982971	9.50514	-1.60403	0.16288	0.584316	-5.20047	Ifi27l2b
1375992_at	-0.982367	5.4782	-2.4315	0.0535852	0.426405	-4.11856	RGD1564114
1387444_at	0.981796	6.57445	3.14677	0.021574	0.342495	-3.19313	Ptprh
1375764_at	-0.981739	3.25678	-0.818149	0.446397	0.785992	-6.04636	Chmp2b
1367986_at	-0.978871	8.30199	-4.08864	0.0073149	0.261155	-2.0854	Ptgfrn
1371270_at	-0.977119	4.83705	-1.49782	0.187831	0.609876	-5.33132	Olr442
1387103_s_at	0.976518	7.18778	2.96854	0.0268838	0.356795	-3.41837	Slc25a14
1370110_at	-0.97549	3.02889	-1.77024	0.130142	0.544185	-4.98977	Kcnk4
1369564_at	0.97443	4.75059	0.896018	0.406799	0.764103	-5.97894	Rem2
1368638_at	0.97407	6.76037	1.31317	0.239934	0.654414	-5.54942	Npffr1
1390085_at	-0.973748	4.04277	-0.78563	0.463747	0.794775	-6.0731	LOC102549900
1389435_at	-0.971576	8.13326	-4.05615	0.00757568	0.265233	-2.12112	Fam114a1
1369290_at	-0.971138	4.24106	-1.08812	0.320768	0.71669	-5.79406	Ccr5
1371680_at	0.969881	11.0676	4.87697	0.00327646	0.210367	-1.2735	Gabarapl1
1387644_at	-0.968957	5.22309	-2.28167	0.0653524	0.453226	-4.31732	Btc
1380262_at	-0.96831	4.41263	-1.01451	0.3518	0.732875	-5.86783	Sgk2
1375099_at	0.967679	4.74363	0.879209	0.415113	0.767806	-5.99389	LOC102551863
1394247_x_at	0.967249	6.48472	1.62318	0.158734	0.580141	-5.17653	Lmbr1l
1387137_at	0.967174	5.07903	2.04108	0.0902371	0.492107	-4.63622	Comp
1368615_a_at	-0.96714	3.9062	-2.04901	0.0892776	0.489709	-4.62575	Slc18a3
1377001_at	0.966609	5.49754	2.58791	0.0436666	0.403505	-3.91208	Nrcam
1370471_at	-0.966127	4.59818	-1.40489	0.212583	0.632668	-5.44275	Prl6a1
1387621_at	0.965757	6.54213	4.03093	0.00778545	0.266299	-2.14898	Tnfrsf4
1387937_at	0.964732	4.89966	1.14131	0.2998	0.702636	-5.73872	Tpbpa
1369828_at	0.963868	6.074	1.6274	0.157834	0.578909	-5.17124	Csf2rb
1389356_at	-0.96375	5.15379	-1.31451	0.239512	0.653982	-5.54789	LOC102551085
1371382_at	-0.962501	10.1174	-5.86654	0.00134164	0.154804	-0.394757	Flna
1389930_at	-0.961912	6.03657	-1.12408	0.306461	0.705783	-5.75683	Hspa9
1370282_at	0.961485	7.71433	3.28062	0.0183459	0.32756	-3.02697	Csrp2
1369351_at	-0.961449	5.18199	-1.11795	0.30886	0.706634	-5.76323	Cntn3
1372906_at	-0.961315	7.53797	-6.99891	0.000550123	0.119283	0.445579	RGD1309540
1371009_at	0.960986	4.00734	1.03906	0.341189	0.728109	-5.84361	Muc5ac
1386870_at	0.960033	11.6961	4.66568	0.00402872	0.216661	-1.4809	Glul
1387380_at	0.960027	4.69159	0.679311	0.523778	0.827282	-6.15434	Slc32a1
1369747_at	0.959192	5.21697	1.21975	0.271018	0.680596	-5.65418	Nat2
1370265_at	0.958667	6.50231	2.02751	0.0919038	0.494554	-4.65413	Arrb2
1390126_at	0.958336	8.11926	3.94829	0.0085199	0.271868	-2.24102	LOC679342
1370546_at	0.95811	5.01633	1.58734	0.166579	0.587731	-5.22125	Unc13c
1369051_at	0.957775	7.93121	5.68337	0.001569	0.159128	-0.546483	Insr
1372708_at	-0.957768	8.21698	-2.82919	0.032034	0.371777	-3.59732	Thsd4
1389436_at	0.957406	6.16803	1.23907	0.264312	0.674138	-5.63287	Mss51
1388900_at	0.957389	8.66246	5.12479	0.00259058	0.194678	-1.03942	LOC102549726
1370561_at	-0.956078	6.24015	-1.88692	0.111133	0.521473	-4.83861	A3galt2
1370774_at	-0.955472	4.67677	-1.28613	0.248589	0.661808	-5.58018	Dcm5
1387239_a_at	-0.955176	3.95846	-0.82166	0.444553	0.785795	-6.04342	Padi4
1376291_at	-0.955007	3.85652	-1.52759	0.180493	0.602765	-5.29499	Wdr4
1367471_at	0.954777	10.035	2.25086	0.0680932	0.456421	-4.35823	Polr2e
1371438_at	0.953964	9.80845	5.66183	0.00159854	0.161099	-0.564638	RGD1305422
1367952_at	-0.953924	6.01166	-1.3864	0.217855	0.63675	-5.46453	Lrp2
1377523_at	-0.953858	6.444	-1.64765	0.153584	0.574495	-5.1458	Skida1
1377018_at	-0.95278	3.86948	-0.811864	0.449713	0.786229	-6.05159	Pamr1
1371092_at	-0.951478	4.74798	-0.858782	0.425391	0.773638	-6.01176	LOC286960
1386907_at	-0.95137	11.547	-2.5584	0.045376	0.405891	-3.95092	Eno3
1369827_at	-0.951363	4.52035	-1.06417	0.330605	0.723246	-5.81844	Clstn3
1389086_at	0.951332	6.20294	2.39027	0.0565812	0.43385	-4.1732	Susd4
1368161_a_at	-0.951193	5.42159	-2.18877	0.0739882	0.471169	-4.44067	Ahsg
1374930_at	-0.950793	4.70716	-2.09412	0.0840151	0.483299	-4.56612	Shisa9
1368468_at	-0.950088	8.65588	-4.30743	0.0058013	0.2453	-1.84954	Cyp11a1
1387480_at	-0.949673	5.98477	-1.44364	0.201913	0.623007	-5.39667	Notch2
1389503_at	-0.949627	3.14312	-1.83785	0.118764	0.532242	-4.90244	Upk3bl
1368131_at	0.948705	1.86788	1.75868	0.132193	0.546488	-5.00461	Capn6
1391125_at	-0.948695	6.53425	-3.65747	0.0117985	0.294365	-2.57423	Ap1s3
1371653_at	-0.94771	10.6537	-5.13416	0.00256807	0.194678	-1.03076	Tpm4
1382962_at	0.947599	3.20646	1.49578	0.188343	0.610171	-5.33379	Lpar2
1375756_at	-0.947177	4.34662	-1.55869	0.173117	0.594596	-5.25674	Aif1l
1392841_at	0.94707	5.18504	1.30352	0.242991	0.657063	-5.56044	LOC102553383
1373181_at	-0.946976	8.95309	-3.15345	0.0213989	0.342495	-3.18478	Afap1l1
1368373_at	-0.946749	5.75224	-2.10049	0.0832973	0.482845	-4.55768	Rgs7
1382059_at	0.945883	6.91779	3.59201	0.0127187	0.296002	-2.65121	Fbxo30
1368570_at	-0.94496	5.50455	-1.18321	0.284113	0.691478	-5.69397	Lrat
1367909_at	-0.944895	8.76628	-3.13538	0.0218765	0.343701	-3.2074	Dcxr
1368304_at	0.944442	9.91204	3.27606	0.0184467	0.32756	-3.03258	Fmo3
1387278_at	-0.944148	6.03433	-1.12162	0.30742	0.706053	-5.75939	Ppara
1375968_at	-0.943951	4.70278	-0.865297	0.422092	0.772526	-6.0061	Ctnna2
1370117_at	-0.942694	4.34577	-1.51158	0.184405	0.606308	-5.31456	Fgf8
1369311_at	-0.942687	2.464	-1.74841	0.134042	0.548316	-5.01778	Scn2b
1372059_at	-0.942658	4.8143	-1.24238	0.263179	0.673629	-5.6292	Cmss1
1370059_at	-0.942386	4.29493	-0.589428	0.578363	0.855245	-6.21519	Nefl
1387725_at	0.941754	5.47841	1.25552	0.258717	0.669186	-5.61457	Gulo
1374634_at	0.941687	3.54983	0.800093	0.455972	0.789823	-6.06131	Pih1d2
1375991_at	0.941279	6.54196	3.40116	0.0158918	0.315518	-2.87967	Wdr73
1369369_at	0.941169	2.70973	1.92728	0.105229	0.514979	-4.78588	Kcnb2
1368680_a_at	-0.940635	5.99238	-1.44362	0.201919	0.623007	-5.39669	Slc34a1
1387626_at	0.940544	5.22624	1.40712	0.211954	0.632573	-5.44011	Dck
1389324_at	-0.940494	9.43379	-5.13478	0.0025666	0.194678	-1.03019	Tie1
1387669_a_at	0.940426	8.66641	4.56081	0.00447411	0.225901	-1.58658	Ephx1
1369379_at	-0.940201	3.59207	-1.4198	0.208415	0.628164	-5.42508	Epha3
1387052_at	-0.939518	8.7782	-4.68043	0.00397024	0.2165	-1.46619	Gpt
1389695_at	-0.939305	6.36564	-1.39685	0.21486	0.634251	-5.45224	Fam20c
1385713_at	0.939037	9.63787	4.42918	0.00511465	0.234844	-1.72182	Akap8l
1369155_at	0.939031	4.02381	1.0793	0.324364	0.719922	-5.80309	Cntn4
1371762_at	0.93827	3.32356	0.949695	0.381103	0.7495	-5.92983	Rbp4
1372588_at	0.937734	9.83055	4.71387	0.00384118	0.215601	-1.43296	Bles03
1371039_at	-0.937463	3.15077	-0.969085	0.37214	0.743949	-5.91158	Cacnb4
1387901_at	0.937116	9.5702	3.96716	0.00834551	0.271195	-2.2199	Ptprs
1373827_at	-0.937109	2.51129	-0.654021	0.538789	0.835767	-6.17221	Prl7a4
1375080_at	-0.936999	7.90218	-2.8938	0.0295234	0.360633	-3.51405	Slc25a45
1384787_at	-0.936838	6.08608	-1.05067	0.336259	0.726099	-5.83202	Cd3g
1388471_at	0.936634	11.7766	2.76932	0.0345685	0.37958	-3.67489	Tcp11l2
1387087_at	0.936543	9.22315	1.48171	0.191918	0.613905	-5.35085	Cebpb
1369090_at	0.936385	5.08001	3.02938	0.0249252	0.354701	-3.34099	Prkg2
1376080_at	-0.936113	5.0442	-0.946678	0.382513	0.749824	-5.93264	LOC102554884
1387145_at	0.93531	2.96844	2.1883	0.0740346	0.471169	-4.44129	Gjb1
1376222_at	-0.93489	8.59969	-4.47555	0.00487779	0.231848	-1.67385	Sdr39u1
1387053_at	0.934704	9.75897	5.10816	0.00263109	0.19577	-1.05483	Fmo1
1387811_at	0.93431	6.58856	2.3842	0.0570372	0.435172	-4.18125	Agt
1388032_a_at	0.933788	6.24901	2.01878	0.0929921	0.49599	-4.66563	Cxcl3
1387472_at	0.933675	4.60383	0.916237	0.396967	0.758265	-5.96069	Cd3d
1376847_at	0.933392	7.0554	3.02318	0.0251175	0.354701	-3.34886	Marc1
1368763_at	0.933164	6.10829	3.508	0.0140191	0.301389	-2.75104	Il3
1379434_at	-0.932834	7.46315	-3.61594	0.0123733	0.294365	-2.62299	LOC102555067
1387242_at	-0.932318	6.95046	-2.55238	0.0457333	0.406977	-3.95885	Eif2ak2
1389645_at	-0.932016	5.28153	-0.901373	0.404177	0.762977	-5.97414	Prodh2
1370629_at	-0.931985	4.39035	-2.66404	0.0395679	0.395298	-3.81219	Art2b
1369214_a_at	-0.93189	6.56826	-1.40075	0.213752	0.633201	-5.44764	Ciita
1376765_at	0.931783	5.70257	1.25636	0.258436	0.669119	-5.61364	Mro
1367992_at	0.930748	5.17894	1.26979	0.253949	0.666663	-5.59859	Scg5
1387834_at	0.928286	4.8196	0.741608	0.487994	0.808699	-6.10791	Matk
1376639_at	-0.928187	6.79805	-1.30344	0.243017	0.657063	-5.56053	Rnf126
1398331_at	0.928101	1.74746	2.35643	0.0591735	0.441493	-4.21809	Iws1
1369717_at	-0.928005	3.98365	-1.29018	0.247275	0.660382	-5.57559	Nmu
1373106_at	0.926508	9.49266	4.49238	0.00479491	0.231272	-1.65652	Zfp36l2
1390454_at	-0.926247	5.79075	-1.74877	0.133975	0.548316	-5.01731	Nipsnap1
1369526_at	-0.92622	7.92657	-2.00978	0.0941295	0.498768	-4.6775	Acadsb
1388746_at	0.925889	5.43825	1.18439	0.283681	0.69121	-5.6927	Serpine3
1369907_at	-0.925202	5.20763	-1.39298	0.215965	0.635311	-5.4568	Alpi
1374935_at	-0.924589	9.97018	-2.54953	0.045904	0.407513	-3.96261	Fsd1l
1387595_at	0.923064	6.31742	1.80663	0.123889	0.537668	-4.94286	Gif
1387492_at	-0.923026	5.42512	-3.33704	0.0171486	0.320252	-2.95774	Slco2a1
1398393_at	-0.922577	4.39913	-1.58748	0.166549	0.587731	-5.22108	Mapk11
1373482_at	-0.921724	7.5402	-2.57794	0.0442366	0.404156	-3.9252	Traf3
1375148_at	0.921475	7.26178	1.66451	0.15013	0.571961	-5.12454	Zfpm1
1367755_at	0.92093	8.44101	2.81436	0.0326426	0.375826	-3.6165	Cdo1
1390269_at	0.920237	6.8152	2.59281	0.0433898	0.403505	-3.90564	Tbc1d25
1369058_at	0.918892	5.50852	1.92758	0.105186	0.514979	-4.78548	Syt3
1371079_at	-0.918824	4.91841	-0.923179	0.393633	0.755789	-5.95435	Fcgr2b
1385065_at	0.918675	4.33576	1.55718	0.173469	0.594905	-5.2586	LOC102553264
1370328_at	0.917949	11.1348	6.19724	0.00102067	0.140104	-0.13251	Dkk3
1387804_at	0.916324	10.5881	5.98312	0.00121675	0.153939	-0.300625	Trim63
1387138_at	-0.916295	3.32315	-2.16239	0.0766515	0.475837	-4.47566	Tac3
1367703_at	0.916275	4.85574	0.848388	0.430693	0.777461	-6.02074	Crygd
1371162_at	-0.916128	4.83802	-1.29483	0.245774	0.659413	-5.57032	Mrgprx3
1368522_at	-0.91606	5.37897	-1.13668	0.301575	0.703429	-5.7436	Timeless
1370657_at	-0.915883	5.64047	-2.79554	0.0334326	0.37782	-3.64087	Cdh6
1369520_a_at	0.915762	6.60183	1.94154	0.10322	0.513137	-4.7672	Bcat1
1375032_at	0.91538	5.54231	1.61857	0.159723	0.581852	-5.1823	Kndc1
1367973_at	0.915133	6.37537	3.44086	0.0151653	0.309932	-2.83166	Ccl2
1399030_at	0.914318	10.5722	3.8337	0.00967102	0.280495	-2.3706	Wdr45
1370654_at	0.914224	4.24935	1.03551	0.342705	0.728849	-5.84713	Slc6a17
1368437_at	-0.914099	9.52808	-3.63663	0.0120832	0.294365	-2.59867	Car4
1390001_at	-0.913549	6.62582	-2.29656	0.0640696	0.450898	-4.29755	Rhobtb2
1379438_at	-0.91333	6.04578	-3.71928	0.0109977	0.291003	-2.50221	Smarcad1
1371180_a_at	-0.913313	5.73931	-1.52968	0.179989	0.602484	-5.29244	Grm1
1376485_at	0.91272	4.59026	0.891376	0.409082	0.765977	-5.98309	Traip
1371119_at	0.912711	6.29038	0.84572	0.432062	0.777984	-6.02303	LOC360231
1387139_at	0.912644	4.00508	1.88331	0.111678	0.522138	-4.84332	Hao2
1387376_at	0.912596	7.67199	2.54018	0.0464674	0.408559	-3.97494	Aox1
1371849_at	0.911754	6.80843	3.49347	0.0142587	0.303938	-2.76843	Nt5dc2
1370490_at	0.911667	5.5286	1.52966	0.179994	0.602484	-5.29246	Pcdhb12
1389682_at	0.91119	4.55384	1.12785	0.304989	0.704758	-5.75287	Chac2
1369532_at	-0.910694	3.74956	-1.00365	0.356577	0.73471	-5.87841	Prokr2
1387511_at	0.910249	5.16674	1.27523	0.252153	0.665707	-5.59247	Cyp2a1
1387742_at	-0.910124	5.15427	-1.30399	0.242842	0.657055	-5.5599	Ccr2
1376605_at	0.909732	6.31273	2.25009	0.0681637	0.456421	-4.35926	Slc17a5
1372002_at	-0.907793	13.1379	-3.12198	0.0222382	0.344482	-3.2242	Gja1
1377412_at	0.905307	4.09011	1.02581	0.34688	0.731281	-5.85672	Chic1
1389825_at	-0.905229	4.86716	-0.888497	0.410503	0.766113	-5.98566	Tlx2
1370185_at	-0.90505	4.92715	-1.41006	0.211128	0.631561	-5.43663	Cntnap1
1368630_at	-0.903707	3.51946	-0.876837	0.416297	0.768723	-5.99598	Fabp9
1387069_a_at	-0.90245	4.04351	-1.27412	0.25252	0.665707	-5.59372	Tbxa2r
1369003_at	-0.901968	5.29228	-0.944736	0.383422	0.75049	-5.93445	Dedd
1398256_at	0.901826	5.60575	0.901973	0.403884	0.762826	-5.9736	Il1b
1369614_at	0.901809	5.96859	1.07467	0.326263	0.720512	-5.8078	Rap2b
1370465_at	0.901618	6.54438	2.76108	0.0349342	0.380477	-3.6856	Abcb1a
1380134_at	0.900981	3.62881	0.814299	0.448426	0.786229	-6.04957	Vtcn1
1390070_at	0.900753	7.18009	4.81171	0.00349021	0.213383	-1.33678	LOC100911253
1369548_at	0.89979	6.30873	1.16635	0.290336	0.697288	-5.71209	Gtf2a1
1388042_at	0.899695	4.02317	0.880701	0.414371	0.76748	-5.99257	Kcnh8
1387694_at	-0.898601	5.80118	-1.97003	0.0993199	0.505026	-4.7298	Cnga4
1375206_at	-0.897771	7.49706	-2.44947	0.0523323	0.421917	-4.09477	Wscd1
1375055_at	0.897074	5.47612	1.88009	0.112166	0.522531	-4.84752	Jsrp1
1369305_at	-0.896752	6.34834	-2.42263	0.0542151	0.429059	-4.13031	Rab3il1
1374540_at	-0.89664	5.15633	-0.77822	0.467767	0.796836	-6.07907	Cdca7
1370664_a_at	0.896482	5.13914	0.871093	0.419174	0.771085	-6.00103	Vom2r75
1387250_at	0.896458	6.15279	1.61764	0.159924	0.582029	-5.18347	Pla2g10
1370281_at	-0.896349	10.2738	-5.20645	0.00240178	0.192178	-0.964415	Fabp5
1369814_at	-0.896198	3.57082	-1.9482	0.102293	0.511615	-4.75845	Ccl20
1369858_at	-0.89613	5.51891	-2.26366	0.0669404	0.454724	-4.34124	Grpr
1392939_at	0.89569	11.7303	3.88631	0.00912204	0.277303	-2.31082	Slc41a3
1389519_at	0.895566	10.7973	3.83796	0.0096252	0.280263	-2.36574	Psmd8
1368632_at	-0.894738	3.55555	-0.96281	0.375022	0.745305	-5.91751	Foxg1
1388074_at	-0.894335	5.63772	-1.10075	0.31568	0.711922	-5.78107	Krt20
1370673_at	0.894253	1.83021	1.98487	0.0973483	0.503405	-4.71029	Zfp382
1369440_at	0.894225	5.59372	2.80503	0.0330318	0.376714	-3.62858	Abcg8
1371000_at	0.894046	2.85391	3.58288	0.0128532	0.296002	-2.662	Cacna1s
1369054_at	-0.893867	5.11589	-2.98543	0.0263236	0.356516	-3.39683	Rph3a
1369228_at	0.893654	6.75561	1.42586	0.206746	0.626573	-5.41789	Lifr
1377453_at	0.893097	5.77252	1.86112	0.115081	0.525936	-4.87221	RGD1309108
1373282_at	0.892651	8.00092	5.35552	0.00209636	0.183409	-0.83013	Slc25a33
1368190_at	0.892315	4.69126	1.01131	0.3532	0.733486	-5.87095	Ren
1375001_at	0.89229	9.52137	2.36452	0.058542	0.439813	-4.20735	Cytl1
1369905_at	0.89176	4.03814	0.926909	0.391852	0.754793	-5.95093	Gabra4
1387028_a_at	0.891708	11.451	2.81219	0.0327324	0.376317	-3.6193	Id1
1370996_at	0.89123	5.04252	0.884529	0.412468	0.766363	-5.98918	Rasgrf1
1370436_at	0.890231	5.09648	0.834205	0.438007	0.781693	-6.03284	Acsm2a
1398431_at	-0.889505	8.05411	-4.03221	0.00777465	0.266299	-2.14756	Car8
1370796_at	0.888872	2.65678	1.3792	0.219941	0.637545	-5.47298	Foxi2
1387987_at	-0.888497	5.00946	-0.946698	0.382503	0.749824	-5.93262	Slc22a24
1387504_at	0.888149	5.9403	1.13551	0.302028	0.703521	-5.74483	Il1rl2
1387034_at	-0.888107	4.22979	-0.847631	0.431081	0.777538	-6.02139	Pah
1369266_at	0.887947	6.14397	4.02157	0.00786491	0.266299	-2.15934	Il13ra2
1376663_at	-0.885455	6.23892	-1.22284	0.269936	0.679449	-5.65078	Dcaf15
1374728_at	-0.884952	5.32145	-3.35366	0.0168126	0.31984	-2.93744	Arhgap28
1376801_at	0.884645	6.00569	1.31888	0.238142	0.652993	-5.54288	RGD1564450
1390442_at	0.884485	6.09467	2.11526	0.0816597	0.482727	-4.53813	Urb2
1372500_at	-0.884425	8.44152	-4.25635	0.00612006	0.2453	-1.90387	Tmod3
1376733_at	-0.884312	4.40809	-0.849582	0.430081	0.776966	-6.01971	Igsf11
1370080_at	0.884143	9.25028	1.39613	0.215066	0.634283	-5.45309	Hmox1
1390393_at	-0.88361	5.10282	-1.08902	0.320402	0.716237	-5.79314	Cntnap2
1368239_at	0.88348	4.9125	1.45274	0.199481	0.61966	-5.38577	Lrp3
1367741_at	0.883379	11.3888	3.01884	0.0252531	0.354701	-3.35437	Herpud1
1368169_at	0.883079	7.07905	1.87551	0.112862	0.52348	-4.85349	Pick1
1390472_at	-0.883063	6.9669	-2.06407	0.087484	0.487641	-4.60586	Naaa
1368442_at	-0.882822	4.76981	-0.623448	0.557302	0.845997	-6.19304	F2
1368403_at	0.882007	9.43452	5.04114	0.00280183	0.199058	-1.11734	Rbl2
1388494_at	-0.881501	10.9272	-4.42578	0.00513255	0.234844	-1.72536	Col4a2
1370062_at	-0.88076	12.1094	-5.53003	0.0017939	0.16902	-0.677178	Higd1a
1390155_at	0.87978	7.74426	2.10075	0.0832684	0.482845	-4.55734	Abhd6
1373810_at	0.879514	9.1904	1.77805	0.128773	0.542556	-4.97971	Pla2g12a
1376328_at	-0.878582	4.21457	-1.22713	0.268439	0.677919	-5.64606	RGD1310819
1376533_at	-0.878394	5.20717	-0.730133	0.494456	0.811971	-6.11672	Baz2b
1390557_at	-0.878329	5.99917	-2.91594	0.0287132	0.360355	-3.48564	Gca
1388243_at	0.878314	6.79547	3.12235	0.022228	0.344482	-3.22373	Gpr176
1370211_at	0.878166	7.11339	2.55166	0.0457762	0.406977	-3.9598	Nrgn
1398584_at	0.877998	4.50098	1.15521	0.294513	0.70007	-5.72398	Krt36
1375792_at	0.87796	6.31591	3.48024	0.0144809	0.30478	-2.78429	Zfp532
1387473_at	-0.877694	3.09493	-1.13722	0.301367	0.703429	-5.74302	Tnp1
1389326_at	-0.877092	6.94344	-3.51878	0.0138441	0.301389	-2.73817	Rfc3
1368134_a_at	0.876544	8.09434	3.5592	0.0132098	0.299204	-2.69007	Il4r
1386995_at	0.876437	10.9433	1.48812	0.190283	0.612542	-5.3431	Btg2
1369286_at	0.875424	2.55983	1.80312	0.124479	0.538171	-4.9474	Proc
1387124_at	-0.874915	8.0792	-3.791	0.0101438	0.284869	-2.41945	Inha
1388591_at	0.874446	5.66379	0.946588	0.382555	0.749824	-5.93273	Dclre1b
1368709_at	0.87422	4.94776	0.827442	0.441526	0.783858	-6.03856	Fut1
1388856_at	-0.874069	9.44735	-3.64398	0.0119819	0.294365	-2.59004	Kitlg
1391864_at	-0.872983	3.35959	-0.807512	0.45202	0.787474	-6.0552	Enpp6
1367809_at	-0.872972	5.5978	-1.61719	0.16002	0.582029	-5.18403	Prl4a1
1393516_at	-0.871679	5.54117	-1.05315	0.335215	0.725905	-5.82953	Slc16a12
1389797_at	0.871584	6.5484	4.11389	0.00711921	0.257583	-2.05776	Lrp8
1390127_at	0.871301	5.0539	1.06057	0.332107	0.723709	-5.82207	Dixdc1
1376037_at	0.871196	6.44699	3.52441	0.0137538	0.301113	-2.73145	Aaas
1369401_at	-0.870373	2.84109	-0.559051	0.597569	0.865212	-6.23404	Slco1a6
1371376_at	0.869949	6.53113	1.91052	0.107641	0.518068	-4.8078	H1fx
1389281_at	-0.869855	10.2088	-4.34288	0.00559108	0.241786	-1.81208	Kank2
1379863_at	-0.869569	7.30326	-3.87881	0.0091982	0.278447	-2.31932	Kcnd2
1367648_at	-0.869018	5.61343	-1.71042	0.141105	0.560966	-5.06631	Igfbp2
1371628_at	-0.868196	2.45326	-1.0348	0.343008	0.72891	-5.84783	Ceacam11
1369877_at	-0.86811	4.29982	-0.852596	0.42854	0.775803	-6.01711	Cd8a
1390519_at	0.867965	6.6539	3.35449	0.0167959	0.31984	-2.93643	Gltscr1
1368872_a_at	-0.867953	6.79623	-3.78344	0.0102303	0.286287	-2.42814	Homer2
1387877_at	0.867501	2.74061	1.84237	0.118039	0.531807	-4.89658	Ftcd
1374384_at	-0.867459	3.59323	-0.832171	0.439063	0.782277	-6.03457	Cryga
1373973_at	0.867343	6.09356	1.52461	0.181214	0.603739	-5.29864	Sap30bp
1368455_at	-0.866192	6.61089	-2.48808	0.0497446	0.415994	-4.0437	Nkg7
1371756_at	0.86555	5.02384	2.63442	0.0411114	0.39818	-3.851	LOC683313
1367961_at	-0.865178	5.67701	-1.14425	0.298673	0.702028	-5.7356	Klk1
1388425_at	-0.864732	8.80292	-3.6181	0.0123427	0.294365	-2.62045	Oaf
1374450_at	0.863885	6.1344	0.981677	0.366409	0.740202	-5.89959	Ino80b
1369259_at	-0.863544	4.20122	-0.552487	0.601768	0.866739	-6.238	Dio1
1388706_at	-0.862997	6.70166	-2.25621	0.0676085	0.456258	-4.35113	RGD1308923
1373669_at	0.862626	5.17674	1.36251	0.224846	0.641201	-5.49248	Gnpda2
1371595_at	0.861504	12.6618	1.91877	0.106447	0.515966	-4.79701	LOC100912446
1370829_at	0.861393	8.05235	4.24716	0.00617949	0.2453	-1.91369	Fntb
1368328_at	-0.861339	2.89851	-1.40027	0.213888	0.633201	-5.4482	Gys2
1369279_at	-0.861096	4.68674	-2.29503	0.0642	0.450898	-4.29958	Dhrs9
1369602_at	-0.860507	5.07506	-1.19926	0.278294	0.687828	-5.67658	Fgf17
1369888_at	0.860031	2.1168	1.79176	0.126407	0.540244	-4.96205	Gcg
1387217_a_at	-0.859785	3.55053	-0.812531	0.44936	0.786229	-6.05104	Ghrh
1376908_at	-0.859533	7.40506	-2.09675	0.0837181	0.483299	-4.56264	Ifit3
1372299_at	0.859384	8.64478	2.64728	0.0404332	0.396714	-3.83414	Cdkn1c
1369216_a_at	0.859305	5.77414	1.24506	0.262262	0.673057	-5.62622	Flt4
1368381_at	0.859251	3.81	0.859181	0.425188	0.773638	-6.01142	Crtac1
1371353_at	0.858426	13.3829	2.48879	0.0496983	0.415994	-4.04277	Sqstm1
1389127_at	0.857617	8.08349	4.66256	0.00404122	0.216661	-1.48402	Smad3
1369948_at	0.857088	10.6224	4.95372	0.003044	0.200845	-1.19997	Ngfrap1
1369697_at	-0.857057	3.83789	-1.19778	0.278826	0.68812	-5.67819	Cxcr2
1389135_at	0.856905	7.91819	5.87768	0.00132909	0.154475	-0.385682	Ctps2
1376490_at	0.856577	5.91086	1.6072	0.162188	0.584309	-5.19651	Sgtb
1368550_at	0.856044	6.07286	1.52916	0.180114	0.602484	-5.29307	Foxq1
1368422_at	-0.85592	8.60838	-3.37812	0.0163314	0.317825	-2.90765	Meox2
1372748_at	-0.855849	8.55956	-3.95012	0.00850278	0.271868	-2.23897	Tbc1d2b
1369616_at	0.855806	4.73586	1.24877	0.261002	0.671721	-5.6221	Fgf22
1375385_at	-0.855641	6.55594	-3.04366	0.0244887	0.352243	-3.32291	LOC500007
1373097_at	0.85542	6.78038	2.51543	0.0479942	0.412582	-4.00758	Ercc6
1376823_at	0.855257	5.27368	1.18278	0.284271	0.691478	-5.69444	Fndc3a
1389464_at	-0.85524	9.10569	-3.37216	0.0164472	0.317825	-2.9149	Lnx1
1375394_at	-0.855165	4.52431	-1.17131	0.288495	0.694931	-5.70678	Otx2
1376185_at	-0.854889	6.19139	-2.37349	0.0578509	0.437801	-4.19545	Kifc1
1398791_at	0.854578	10.4031	3.67548	0.0115587	0.294365	-2.55319	Txnrd1
1373975_at	-0.854467	6.15512	-1.33019	0.234628	0.650815	-5.52989	Inmt
1376932_at	0.854331	5.37225	0.90861	0.400654	0.761572	-5.96761	Cysrt1
1373484_at	-0.853433	8.49468	-3.01541	0.0253609	0.354965	-3.35872	Klhl13
1367917_at	-0.852714	4.49352	-0.814756	0.448185	0.786125	-6.04919	Cyp2d2
1369706_at	-0.852621	2.84195	-0.826135	0.442209	0.784022	-6.03966	Cacng1
1375773_at	0.852546	4.50699	2.54583	0.0461258	0.408261	-3.96748	LOC100912503
1393280_at	-0.852546	6.58728	-1.10446	0.314198	0.710708	-5.77724	Ly86
1388177_at	-0.852069	7.19759	-2.02453	0.0922739	0.495207	-4.65806	Ddn
1369490_at	0.850783	6.20838	3.44052	0.0151714	0.309932	-2.83207	Glp2r
1376990_at	0.849958	8.91888	4.15235	0.00683238	0.255327	-2.01587	Khnyn
1376081_at	-0.849042	5.32406	-1.389	0.217106	0.63615	-5.46148	Lcmt2
1369561_at	0.848923	4.73143	1.35859	0.226013	0.641959	-5.49704	Cysltr1
1392209_at	-0.848783	6.64337	-3.01461	0.025386	0.354965	-3.35973	Gcnt3
1375504_at	0.847836	8.11089	2.80818	0.0328998	0.376609	-3.6245	Polg2
1377325_a_at	0.847717	6.41358	2.54933	0.0459159	0.407513	-3.96288	Pgm2l1
1376935_at	-0.847339	6.06817	-1.29255	0.246508	0.660196	-5.5729	LOC100911553
1371131_a_at	0.847224	14.2144	2.90087	0.029262	0.360355	-3.50497	Txnip
1367767_at	0.847051	10.9624	3.12855	0.0220601	0.343701	-3.21596	Hmgcl
1369083_at	0.846568	7.87091	3.37769	0.0163397	0.317825	-2.90818	Cirbp
1374926_at	0.845487	8.16809	3.87565	0.00923042	0.278892	-2.3229	Dmwd
1389617_at	-0.844272	9.31662	-3.53551	0.0135775	0.300771	-2.71822	Elk3
1388020_a_at	-0.844087	6.40312	-2.0431	0.0899913	0.491403	-4.63355	Pde1c
1369224_at	0.843588	5.34083	0.930185	0.390292	0.754293	-5.94792	Cdh17
1380599_at	0.843272	5.66603	1.38082	0.219468	0.637545	-5.47108	LOC102556485
1377336_at	-0.842983	6.40358	-1.31029	0.240843	0.655581	-5.55272	Sema3b
1390738_at	-0.842963	9.98355	-3.1152	0.0224237	0.345646	-3.23271	Bst2
1388589_at	-0.8423	7.66566	-3.7658	0.0104351	0.288392	-2.44843	Dot1l
1387095_at	0.841808	3.03318	0.589555	0.578284	0.855245	-6.21511	Gnaz
1383322_at	0.841582	8.18499	1.88089	0.112043	0.522531	-4.84647	Rasl11b
1370894_at	0.841546	2.29828	2.22971	0.0700445	0.461767	-4.38632	Cldn7
1380979_a_at	0.841201	8.72533	5.03219	0.00282559	0.199058	-1.12575	Zswim8
1375036_at	-0.840714	6.55549	-0.970317	0.371576	0.743853	-5.91041	LOC100911627
1374122_at	0.840682	5.65412	3.12694	0.0221035	0.343705	-3.21797	Myo5c
1368285_at	-0.840526	5.47788	-1.76599	0.130892	0.545632	-4.99523	Shbg
1371035_at	0.840191	7.32992	3.53223	0.0136294	0.300771	-2.72213	Gtf3a
1374925_at	0.839927	6.24297	0.863106	0.4232	0.772639	-6.00801	Nab2
1369350_at	-0.839738	6.00835	-0.985868	0.364517	0.739296	-5.89558	Kcnq2
1369767_a_at	-0.839481	4.99854	-0.940983	0.385185	0.751371	-5.93794	Kcnmb1
1370668_a_at	-0.838659	4.56901	-1.12889	0.304588	0.704729	-5.75179	Cnksr2
1369018_at	-0.838175	3.28337	-0.935997	0.387537	0.752505	-5.94256	Foxm1
1374311_at	-0.837958	9.65596	-4.15282	0.00682891	0.255327	-2.01535	Rnf207
1371400_at	-0.837922	6.07997	-1.82705	0.120511	0.534364	-4.91644	Thrsp
1373296_a_at	-0.837675	6.76603	-1.84493	0.117631	0.531058	-4.89326	Anapc15
1369518_at	-0.837558	7.44841	-3.29119	0.0181147	0.32756	-3.01396	Pik3r3
1368711_at	-0.837333	5.48532	-1.70894	0.141387	0.561226	-5.06819	Foxa2
1373605_at	-0.837305	9.05557	-3.90414	0.00894404	0.276368	-2.29067	Trak1
1387923_at	-0.837296	6.05531	-1.69336	0.144396	0.56516	-5.08801	Rnf112
1371292_at	0.835867	5.42708	1.16108	0.292307	0.698953	-5.71773	Msx2
1376554_at	-0.834837	5.20507	-0.955966	0.378185	0.74752	-5.92395	LOC690068
1370676_at	-0.8345	2.47889	-0.697939	0.512899	0.822062	-6.14081	RGD1564614
1370516_at	-0.833431	6.54686	-4.35188	0.00553915	0.241786	-1.80262	Slc15a3
1369417_a_at	-0.833405	6.83418	-2.25189	0.0679994	0.456421	-4.35686	Opcml
1369211_at	-0.832797	6.2895	-1.38359	0.218665	0.63746	-5.46783	Cacna1i
1389807_at	0.832692	5.23672	2.77484	0.0343259	0.379464	-3.66772	RGD1308065
1375960_at	-0.832441	7.49044	-3.93158	0.00867771	0.273261	-2.25978	Gmcl1
1389640_at	-0.832429	6.78409	-2.96423	0.0270287	0.356795	-3.42386	LOC102554622
1373368_at	0.831676	9.22045	4.06764	0.00748232	0.264171	-2.10847	PCOLCE2
1376689_at	-0.831573	3.56397	-0.837239	0.436435	0.780604	-6.03027	Ikbip
1390766_at	-0.831008	10.9324	-2.79806	0.0333255	0.377681	-3.6376	Tuba8
1392720_at	-0.830933	5.28932	-0.829501	0.440453	0.783443	-6.03682	Cyp4f17
1371439_at	0.830185	9.66091	3.05699	0.0240886	0.350568	-3.30605	Epb4.1
1370578_at	0.829991	8.90672	3.23249	0.0194408	0.332739	-3.08641	RGD621098
1390413_at	-0.828753	4.50217	-0.752936	0.481671	0.805706	-6.09911	RGD1310371
1371298_at	0.828746	9.11854	3.05633	0.024108	0.350568	-3.30688	H19
1372485_at	-0.82784	6.80873	-0.743089	0.487164	0.80824	-6.10677	Pcbd1
1370729_at	0.827477	2.86623	1.21945	0.271124	0.680596	-5.65451	Ss18l1
1398540_at	-0.827395	4.66981	-0.604826	0.568771	0.85198	-6.2053	Rgs1
1369973_at	0.82701	11.4753	4.57499	0.00441073	0.225901	-1.57218	Xdh
1372462_at	-0.826987	4.89108	-2.55837	0.0453781	0.405891	-3.95097	Acat2
1375478_at	-0.826187	4.32995	-0.842903	0.433511	0.778815	-6.02544	Zfp362
1375556_at	-0.824796	5.79954	-0.951498	0.380262	0.748909	-5.92814	Tbx2
1375384_at	-0.82477	3.60337	-0.590819	0.577493	0.855173	-6.21431	Sp3
1398270_at	0.824465	6.7909	2.92928	0.0282366	0.359402	-3.46854	Bmp2
1369795_at	-0.824353	5.19475	-2.41603	0.0546896	0.429823	-4.13906	Kcnj12
1375081_at	0.824325	6.70815	0.99832	0.358944	0.735285	-5.88358	Nt5m
1370095_at	-0.823857	5.50685	-1.58949	0.166098	0.587207	-5.21857	Ltb4r
1373659_at	-0.823545	7.19729	-2.90327	0.029174	0.360355	-3.5019	Smim5
1387643_at	-0.823507	4.55586	-1.3096	0.241062	0.655581	-5.5535	Fgf21
1370118_at	-0.82315	3.74094	-3.41695	0.0155983	0.312934	-2.86054	Ccl17
1376106_at	-0.822851	5.32866	-1.50928	0.184974	0.606308	-5.31737	Tmem178a
1387545_at	-0.822699	4.55934	-1.26275	0.256292	0.66789	-5.60648	Mtr
1387021_at	-0.821609	7.32955	-4.1496	0.00685246	0.255327	-2.01886	Zmat3
1370141_at	0.821266	10.3161	2.92222	0.0284879	0.360118	-3.47759	Mcl1
1377434_at	0.821243	5.37318	1.19503	0.279819	0.688932	-5.68118	Mfrp
1374679_at	-0.821171	7.57572	-2.21163	0.0717579	0.466967	-4.41032	Higd1b
1369951_at	0.820743	2.63866	1.71621	0.140006	0.558235	-5.05894	Ctrb1
1375799_at	0.820526	5.65723	3.60766	0.0124916	0.294365	-2.63274	Tmem121
1369475_x_at	-0.820466	3.17325	-1.45939	0.19772	0.618244	-5.37778	P2rx2
1377145_at	0.820409	7.96425	2.89313	0.0295485	0.360633	-3.51492	RGD1562101
1368760_at	0.819515	5.52577	2.16137	0.0767565	0.476117	-4.47702	Cxcl2
1372056_at	-0.819355	7.25161	-2.68294	0.038616	0.392826	-3.78747	Cmtm6
1388569_at	-0.819274	9.82651	-2.59233	0.0434164	0.403505	-3.90626	Serpinf1
1375493_at	-0.819099	4.93778	-0.856675	0.426462	0.77394	-6.01359	Vangl2
1387276_at	-0.818967	6.90504	-4.39255	0.00531102	0.237549	-1.75998	Dclk1
1371027_at	0.818559	9.22717	3.95757	0.00843366	0.271868	-2.23063	Cblb
1368182_at	-0.818553	8.1419	-2.73071	0.0363176	0.384243	-3.72511	Acsl6
1368690_a_at	0.81841	4.6941	1.06011	0.332297	0.723774	-5.82253	Grm4
1372093_at	0.817889	10.7698	2.87643	0.0301767	0.361728	-3.53639	Mxi1
1373823_at	-0.81765	5.80277	-1.90361	0.108652	0.519457	-4.81683	Cks2
1384420_at	-0.817398	3.73294	-0.888073	0.410713	0.766113	-5.98603	Lgr5
1387929_at	-0.817336	8.58722	-3.99798	0.00806936	0.267172	-2.18554	Pmf31
1389847_at	0.816715	7.48121	2.88863	0.0297161	0.360633	-3.5207	Notch4
1368349_at	-0.81656	5.43996	-0.991502	0.361987	0.73688	-5.89016	Fgfbp1
1370424_at	0.815486	4.26228	1.41879	0.208697	0.628302	-5.42629	Prpmp5
1368024_at	0.815077	8.67016	1.57353	0.169702	0.589993	-5.23839	Qsox1
1369660_at	-0.81499	5.16612	-0.651821	0.540109	0.836631	-6.17374	Defb1
1367841_a_at	0.814725	5.11449	1.9015	0.108962	0.519457	-4.81958	Prl8a9
1369141_at	0.814591	3.44543	0.856462	0.42657	0.773955	-6.01377	Prl3d1
1368902_at	0.814333	5.63484	1.3736	0.221575	0.638285	-5.47954	Pak3
1387517_at	0.814062	5.01289	1.19916	0.278333	0.687828	-5.6767	Syt13
1369046_at	0.813463	4.95443	1.53638	0.178379	0.600642	-5.28422	Syt6
1375876_at	0.813059	5.49608	1.1804	0.285143	0.692101	-5.69701	Sac3d1
1369128_at	0.812929	5.78953	1.26453	0.2557	0.667679	-5.6045	Grik5
1384934_at	-0.811194	5.9909	-1.68801	0.145442	0.566279	-5.09479	Slc41a2
1370387_at	0.811071	5.13182	1.13642	0.301676	0.703429	-5.74387	Cyp3a9
1372440_at	-0.810904	8.32463	-2.77612	0.0342698	0.379464	-3.66606	Serpine2
1375582_at	0.810405	2.97308	0.815451	0.447818	0.786125	-6.04861	Zfhx4
1376079_at	-0.810239	8.25871	-2.35298	0.0594441	0.441657	-4.22266	LOC100360412
1371367_at	-0.809326	8.34757	-2.20743	0.0721621	0.467421	-4.41589	Tardbp
1367904_at	-0.809322	4.77613	-1.37763	0.220397	0.637545	-5.47482	Resp18
1373926_at	0.809202	4.92201	1.1128	0.31089	0.708705	-5.76859	LOC102556495
1370794_at	0.808631	5.99075	1.89007	0.110661	0.521397	-4.83451	Spag11b
1376893_at	-0.808307	5.47571	-1.1114	0.311441	0.709379	-5.77004	Nrsn1
1391059_at	0.807609	2.60228	2.26668	0.0666717	0.454324	-4.33723	Npw
1374098_at	-0.80754	7.25201	-3.70137	0.0112234	0.293188	-2.52302	Egfl8
1387629_at	0.806817	4.42238	0.695358	0.514397	0.822199	-6.14271	Bspry
1368249_at	0.806614	10.4747	3.5553	0.0132696	0.299281	-2.6947	Klf15
1371441_at	-0.806594	9.15432	-3.78561	0.0102054	0.286094	-2.42565	Pea15
1377368_at	0.80562	5.13157	1.03417	0.343279	0.729014	-5.84846	Ncam1
1377439_at	0.805536	4.98278	0.983814	0.365443	0.739834	-5.89754	RGD1310081
1368028_at	-0.803864	6.53429	-1.72621	0.138126	0.555043	-5.04618	Prph
1370672_a_at	0.803596	7.45286	2.67139	0.0391947	0.395298	-3.80257	Dnm3
1370674_at	0.80235	4.42423	0.680983	0.522796	0.826457	-6.15314	Vom2r53
1370582_a_at	0.802211	3.36255	0.534829	0.613148	0.873051	-6.24844	Amelx
1389318_at	-0.802169	9.16451	-5.70754	0.00153659	0.158485	-0.526187	Daam1
1367708_a_at	-0.802095	6.00719	-1.21592	0.272365	0.681898	-5.65838	Fasn
1398314_at	0.802075	3.48882	2.09222	0.0842296	0.483708	-4.56863	Hoxd3
1370645_at	-0.802039	4.66321	-1.32176	0.237245	0.652161	-5.53959	Vom2r18
1368348_at	0.801933	4.45375	1.03867	0.341354	0.728109	-5.844	Slc6a4
1398404_at	-0.801317	3.96691	-0.72526	0.497218	0.813137	-6.12042	Ctsql2
1369088_at	-0.801136	5.38345	-1.01965	0.349556	0.732467	-5.86279	Erbb3
1370164_at	0.801053	13.3907	5.08052	0.00270003	0.199039	-1.08053	Hadha
1389179_at	0.80057	12.52	5.5193	0.00181099	0.169626	-0.686456	Cidea
1388621_at	-0.800197	6.71321	-2.81836	0.032477	0.375004	-3.61132	Med11
1374828_at	0.799676	6.7162	1.96073	0.100576	0.508691	-4.74201	Pdia5
1368828_at	0.79947	7.82297	3.10281	0.0227672	0.346121	-3.24828	LOC102554525
1369855_at	0.79943	4.0641	1.03425	0.343245	0.729014	-5.84838	Hrh1
1374083_at	-0.798941	7.55706	-4.45585	0.00497686	0.234145	-1.69418	B3galtl
1373988_at	0.798407	6.72292	2.17193	0.0756764	0.474105	-4.463	Nbas
1387745_at	0.798071	5.65019	2.09699	0.083691	0.483299	-4.56232	Cd200r1
1390807_at	-0.797889	6.15664	-2.1093	0.0823169	0.482727	-4.54602	Car5b
1389378_at	-0.797684	7.03734	-2.9478	0.0275896	0.35827	-3.44485	Cdc42ep5
1375200_at	0.797283	7.99584	3.24513	0.0191466	0.332739	-3.07077	Irf2bpl
1372294_at	-0.796945	10.6316	-3.60207	0.0125722	0.295262	-2.63934	Pxdn
1377452_at	-0.796562	6.24203	-1.49328	0.188975	0.610541	-5.33684	LOC100912012
1388091_at	-0.795862	5.01522	-1.23762	0.26481	0.674868	-5.63447	Olr1500
1379430_at	0.795633	5.53951	1.38795	0.217407	0.636406	-5.46271	Rassf2
1372046_at	-0.795627	6.44166	-1.17158	0.288395	0.694828	-5.70649	Gtf3c3
1373179_at	-0.795482	6.35529	-1.62975	0.157336	0.578909	-5.1683	LOC100364240
1376758_at	0.79531	9.64804	5.63221	0.00164023	0.16222	-0.589715	Ing1
1376770_at	-0.79503	8.6932	-2.85476	0.0310139	0.36562	-3.56432	Efhd1
1371294_at	0.794754	2.93158	4.28647	0.00592977	0.2453	-1.87178	Hbz
1368459_at	0.794189	4.00844	0.897076	0.406279	0.763833	-5.97799	Gdf10
1388139_at	0.794172	5.83435	2.37416	0.0578001	0.437801	-4.19457	Myh2
1386919_at	0.793983	0.910428	0.992575	0.361507	0.736619	-5.88913	Prl8a4
1391536_at	0.793786	5.01792	1.31362	0.239794	0.654284	-5.54891	Mios
1390695_at	0.793334	5.90877	1.80932	0.123439	0.537085	-4.93939	Scyl3
1376099_at	-0.792383	9.0501	-4.35409	0.00552646	0.241786	-1.80029	Col5a1
1367659_s_at	0.792072	13.2679	5.43883	0.00194521	0.178009	-0.756546	Eci1
1387829_at	0.791482	3.96001	1.0104	0.353603	0.733536	-5.87184	Slc24a1
1367940_at	-0.791269	10.1711	-4.81112	0.0034922	0.213383	-1.33736	Cxcr7
1373769_at	-0.791077	7.0129	-3.16799	0.021023	0.340538	-3.16662	Pgm2
1368157_at	-0.791031	5.66556	-0.943749	0.383885	0.750621	-5.93537	Stmn3
1388661_at	-0.790962	8.4183	-2.59794	0.0431013	0.403505	-3.89889	Mtfp1
1388780_at	0.790912	9.17414	4.3848	0.00535365	0.238785	-1.76809	Terf2ip
1371775_at	-0.790855	10.3874	-4.55479	0.00450132	0.225901	-1.5927	LOC100912409
1370078_at	0.788861	4.9412	1.84404	0.117773	0.531245	-4.89441	Lin7b
1374978_at	0.78845	4.24673	0.867628	0.420917	0.771794	-6.00406	Cbx2
1376305_at	0.78783	3.72967	1.87681	0.112664	0.523343	-4.85179	Dnajb13
1368421_at	0.78754	3.22052	1.23461	0.265847	0.676103	-5.6378	Ptpn5
1387734_at	0.787508	3.91967	0.909712	0.400119	0.761274	-5.96661	Bmp15
1368397_at	-0.787446	2.82906	-0.55098	0.602735	0.867183	-6.2389	Ugt2b15
1388047_at	0.787365	3.24072	0.749403	0.483637	0.807228	-6.10187	Vom2r-ps45
1373839_at	-0.787281	9.14625	-2.33586	0.0608093	0.445462	-4.24538	Igdcc4
1370125_at	-0.787133	4.98699	-1.54841	0.175523	0.598596	-5.26941	Hapln1
1372844_at	0.786981	8.25095	2.90843	0.0289853	0.360355	-3.49527	Efna1
1374345_at	0.78676	4.31679	1.17327	0.287768	0.693993	-5.70467	Psca
1375942_at	0.786348	5.12794	1.01471	0.351714	0.732875	-5.86763	LOC102551360
1371691_at	-0.786236	9.27583	-3.23441	0.0193958	0.332739	-3.08403	Rarres2
1367977_at	-0.785556	5.15892	-0.95596	0.378188	0.74752	-5.92396	Snca
1368625_at	-0.785427	3.49706	-0.967528	0.372853	0.744122	-5.91305	Prap1
1387935_at	0.785315	6.50079	4.13158	0.00698558	0.255327	-2.03845	Il3ra
1375170_at	-0.78519	10.8037	-4.76772	0.00364325	0.214858	-1.37983	S100a11
1387702_at	0.784348	1.72753	1.45868	0.197908	0.618494	-5.37863	Galr1
1372195_at	-0.784127	4.72234	-0.863871	0.422813	0.772639	-6.00734	Tnnc2
1387128_at	-0.783013	6.47615	-0.993372	0.36115	0.7365	-5.88836	Adcy3
1387754_at	0.782878	2.39649	1.20628	0.275783	0.685038	-5.66893	Tacr2
1388100_at	-0.782837	6.89356	-1.80078	0.124873	0.539435	-4.95042	Cdk5rap2
1387315_at	0.782784	4.78667	0.71434	0.503446	0.81636	-6.12865	Sftpd
1377966_at	0.782734	8.11895	2.89066	0.0296403	0.360633	-3.51809	Paqr7
1369205_at	0.782429	6.9831	3.6912	0.0113538	0.293188	-2.53486	Neurog1
1387311_at	0.782361	4.10489	1.14785	0.297302	0.701533	-5.7318	Nox1
1387296_at	-0.780686	7.40783	-2.255	0.0677177	0.456421	-4.35273	Cyp2j4
1368305_at	-0.780622	5.91504	-0.77071	0.471867	0.799527	-6.08508	Casp6
1368171_at	0.780049	8.31165	3.11281	0.0224896	0.345659	-3.23572	Lox
1388155_at	0.779866	4.04433	1.16358	0.291371	0.698406	-5.71506	Krt18
1373248_at	0.779804	8.48539	2.72254	0.0367	0.385471	-3.73576	Vsig10
1389204_at	-0.779763	7.36501	-2.97206	0.0267659	0.356795	-3.41387	Fam208b
1376506_at	-0.779691	3.83804	-0.702652	0.510171	0.820213	-6.13734	Prdm11
1367753_at	0.779621	9.76007	2.81501	0.0326153	0.375784	-3.61565	Sec31a
1388102_at	0.779116	11.2694	5.92739	0.0012747	0.153939	-0.345394	Ptgr1
1370712_at	0.77869	4.25699	0.998112	0.359036	0.735285	-5.88378	Vom1r102
1375859_a_at	-0.778663	8.21253	-2.4536	0.0520488	0.421125	-4.08931	LOC102547059
1370938_at	0.778636	5.30139	0.754422	0.480846	0.805469	-6.09795	Pdxp
1388461_at	-0.777953	3.82344	-2.30468	0.0633818	0.450604	-4.28678	Shd
1390593_at	-0.777693	5.5136	-2.1112	0.0821067	0.482727	-4.54351	Zfp653
1387552_at	-0.777105	3.60989	-0.737315	0.490405	0.810011	-6.11122	Dlgap2
1398376_at	0.776974	6.5928	1.67016	0.14899	0.57037	-5.1174	LOC100365921
1387569_at	0.776534	5.69679	1.1986	0.278531	0.687911	-5.6773	Sv2c
1375621_at	-0.776415	6.74395	-2.88213	0.0299605	0.360633	-3.52906	Sfxn5
1368922_at	-0.776244	4.31951	-0.98483	0.364985	0.739774	-5.89657	Ecel1
1369903_at	0.776148	4.19113	0.906676	0.401593	0.762082	-5.96936	Gabrb3
1373043_at	-0.77566	8.26379	-4.28763	0.00592257	0.2453	-1.87054	Sdf2l1
1371679_at	0.775632	12.3045	3.38908	0.0161207	0.317825	-2.89433	Synpo2
1373596_at	-0.772774	6.12982	-1.94652	0.102527	0.511615	-4.76066	Vstm4
1398453_at	-0.772672	5.78794	-1.16136	0.292202	0.698953	-5.71743	Klhl36
1387216_at	0.772403	4.47324	0.736959	0.490605	0.810011	-6.11149	Ldhc
1371107_a_at	0.772374	5.67372	1.68248	0.146533	0.567562	-5.10181	Tp63
1368907_at	-0.772302	3.2042	-0.796077	0.458121	0.791371	-6.0646	Scamp5
1373667_at	-0.772292	7.90191	-3.5968	0.0126486	0.295748	-2.64555	Ccbl1
1369988_at	0.771822	6.60557	1.51927	0.182516	0.605422	-5.30517	Epor
1369867_at	0.771141	5.43929	1.33312	0.233725	0.650271	-5.52652	St8sia1
1387603_at	-0.771133	3.69423	-0.905614	0.402109	0.762421	-5.97032	Klrc2
1387716_at	0.771118	7.66997	3.15115	0.0214591	0.342495	-3.18766	Utrn
1375153_at	0.771102	3.90802	1.06321	0.331004	0.723524	-5.8194	Sox2
1389844_at	-0.76961	10.5395	-4.62627	0.00418989	0.220913	-1.5204	Fkbp4
1373037_at	-0.769491	7.30286	-3.54966	0.0133566	0.30039	-2.70139	Ube2l6
1375568_at	0.769278	4.42001	0.945964	0.382847	0.749824	-5.93331	Socs1
1375053_at	-0.768854	7.40843	-4.40391	0.00524922	0.237453	-1.74813	Pknox2
1368332_at	-0.768588	7.76971	-2.4145	0.0548	0.429842	-4.14109	Gbp2
1368865_at	-0.768213	2.73255	-0.795184	0.4586	0.791622	-6.06533	Synpr
1373011_at	0.767	12.2454	3.23563	0.0193673	0.332739	-3.08253	Fam134b
1388084_at	-0.766992	5.45925	-1.56746	0.171091	0.591847	-5.2459	Klra22
1370342_at	-0.766841	7.39203	-1.77285	0.129683	0.543658	-4.98641	Kcnk2
1375098_at	0.766386	3.69815	0.608542	0.566471	0.849669	-6.20288	Pate4
1369750_at	-0.76628	4.82543	-0.766321	0.474275	0.800596	-6.08857	Tshb
1387590_at	0.766146	1.98818	1.68737	0.145568	0.566279	-5.0956	Hrh4
1370698_at	0.766142	4.70086	0.885879	0.411799	0.766113	-5.98798	Ugt2b1
1387580_at	-0.765971	4.8653	-1.5866	0.166745	0.587797	-5.22217	Srd5a2
1368627_at	-0.765905	5.12399	-1.1847	0.283568	0.69121	-5.69236	Rgn
1388149_at	-0.76573	7.67979	-1.99425	0.0961239	0.501963	-4.69796	Tap1
1368156_at	-0.764626	6.34519	-2.71633	0.0369934	0.386767	-3.74386	Camkk1
1370077_at	0.764262	5.52289	0.997502	0.359308	0.735285	-5.88437	Ins2
1372180_at	-0.763854	8.37001	-1.58735	0.166577	0.587731	-5.22124	Sdc3
1367570_at	-0.76385	8.22541	-1.78591	0.127412	0.54132	-4.9696	Tagln
1376041_at	0.76372	4.41204	2.32981	0.0612996	0.446512	-4.25341	Epn3
1376837_at	0.763288	7.11487	1.83991	0.118433	0.532242	-4.89977	H6pd
1367885_at	-0.763032	10.8494	-3.96724	0.00834484	0.271195	-2.21982	Pxmp2
1386890_at	-0.762973	10.0413	-3.80373	0.0100003	0.28384	-2.40486	S100a10
1368681_at	-0.762886	6.34766	-1.91544	0.106927	0.516417	-4.80136	Pthlh
1369954_at	0.762741	11.7408	2.16391	0.0764954	0.475424	-4.47365	Idh1
1370000_at	0.762353	8.7795	4.12867	0.00700735	0.255327	-2.04162	Nucb2
1374359_at	-0.762305	2.87653	-0.892994	0.408285	0.765559	-5.98165	Ccne2
1374551_at	-0.761233	7.7628	-4.40452	0.00524591	0.237453	-1.74749	Ifi35
1370625_at	0.761024	2.86344	1.21244	0.273596	0.682833	-5.6622	Faim2
1368768_at	-0.760856	4.06731	-1.04917	0.336895	0.726389	-5.83352	Scn11a
1369530_at	0.760479	5.67284	2.13423	0.0796042	0.480571	-4.513	Isl2
1367751_at	-0.760277	7.28108	-1.69323	0.144419	0.56516	-5.08816	Dpm2
1389521_at	0.760181	12.3139	2.9141	0.0287795	0.360355	-3.488	Ivns1abp
1370360_at	-0.760153	10.1999	-5.26805	0.00226976	0.188468	-0.908509	Cep19
1370361_at	0.759895	5.39736	0.982033	0.366248	0.740202	-5.89925	Cgref1
1374043_at	0.759635	10.2761	2.46957	0.0509678	0.418762	-4.06818	Gramd3
1369949_at	-0.759571	10.2202	-4.56528	0.004454	0.225901	-1.58203	Bcam
1375729_at	-0.759191	7.75528	-3.17619	0.0208142	0.340272	-3.15639	Epha4
1389206_at	-0.758892	6.24147	-3.05776	0.0240657	0.350568	-3.30508	Efr3b
1368130_at	0.75778	7.15426	1.60925	0.16174	0.583968	-5.19395	Aldh3a1
1376420_at	-0.757482	6.3442	-1.00524	0.355877	0.73456	-5.87687	Prrt4
1374614_at	-0.757378	7.28978	-1.49856	0.187644	0.609876	-5.33042	Kbtbd4
1368283_at	0.75728	8.1342	2.11573	0.0816077	0.482727	-4.5375	Ehhadh
1398436_at	-0.756516	6.40261	-2.22279	0.0706954	0.463088	-4.39551	Usp42
1367586_at	-0.756474	13.6747	-4.71925	0.00382085	0.215601	-1.42762	Ldha
1382320_at	0.756196	3.35283	1.07989	0.324122	0.719829	-5.80248	RGD1307315
1373302_at	0.755627	7.6622	3.38516	0.0161957	0.317825	-2.8991	Acer2
1370855_at	0.755519	13.0204	3.1896	0.0204775	0.338111	-3.13967	Cst3
1387516_at	0.755499	4.33113	0.638773	0.547973	0.840757	-6.18271	Pnliprp2
1376692_at	0.755351	10.7378	3.55676	0.0132472	0.299281	-2.69296	Hipk2
1368339_at	0.754665	5.60908	2.68757	0.0383861	0.39206	-3.7814	S100g
1389115_at	-0.754093	5.47841	-1.65831	0.151391	0.572315	-5.13236	Evpl
1387320_a_at	0.754038	5.71047	1.36041	0.225469	0.641446	-5.49492	Lrrc7
1377384_at	-0.753817	7.62998	-2.35757	0.0590841	0.441481	-4.21658	Plekhh3
1368268_at	-0.753663	7.20083	-2.03335	0.091183	0.493581	-4.64643	Tdg
1388145_at	-0.75339	9.42831	-3.49536	0.0142273	0.303938	-2.76617	Tnxb
1369016_at	0.753343	5.92348	2.25863	0.0673906	0.456153	-4.34791	Cdon
1379451_at	-0.753324	6.01862	-1.60873	0.161854	0.584001	-5.1946	Ssbp2
1376538_at	-0.753293	3.40301	-1.6006	0.163635	0.585339	-5.20475	Btbd17
1387748_at	0.753083	3.76308	0.878105	0.415664	0.76819	-5.99486	Lep
1375547_at	0.753048	7.9314	3.18444	0.0206062	0.33896	-3.1461	Thap11
1387098_at	0.752978	9.35047	3.1075	0.0226365	0.346121	-3.24238	Polr1a
1390464_at	-0.752648	5.08105	-0.804477	0.453634	0.788388	-6.05771	Frmd4b
1371566_at	-0.752639	8.80187	-1.64176	0.154808	0.575535	-5.15321	Fbxl22
1373506_at	-0.752357	6.17124	-1.09231	0.319073	0.715175	-5.78977	Fam102a
1375600_at	-0.752301	6.71309	-2.80949	0.0328451	0.37658	-3.62281	Pigo
1385405_at	-0.75221	3.93807	-1.95625	0.101187	0.509556	-4.7479	Adam23
1388411_at	0.751789	8.24264	2.39072	0.0565479	0.43385	-4.1726	Ints3
1371672_at	0.751314	7.08384	2.77894	0.0341468	0.379464	-3.6624	Cbx7
1369412_a_at	-0.750724	5.82481	-0.729242	0.494961	0.812313	-6.1174	Slc19a1
1370235_at	0.750673	11.4891	3.79892	0.0100542	0.284698	-2.41036	Dbi
1388123_at	0.750409	4.05578	0.7439	0.48671	0.807952	-6.10614	Psbpc2
1386851_a_at	-0.74978	8.17994	-3.32877	0.0173185	0.321401	-2.96785	Ppt2
1372852_at	-0.749366	5.74328	-0.84844	0.430667	0.777461	-6.02069	Ptprcap
1376263_at	-0.749176	6.29498	-1.0625	0.331303	0.723659	-5.82013	Metrn
1374303_at	0.748612	7.12641	1.41768	0.209005	0.628514	-5.42761	Alkbh2
1398408_at	0.748145	3.41428	0.854697	0.427469	0.774885	-6.0153	Armc3
1372664_at	0.748072	6.5538	3.10233	0.0227806	0.346121	-3.24888	Traf2
1387635_at	0.74791	4.12418	1.57648	0.16903	0.589988	-5.23473	Hmga2
1374940_at	0.747809	9.97958	4.74875	0.00371161	0.215116	-1.39849	Usp36
1374993_at	0.747789	4.9352	0.968077	0.372601	0.744122	-5.91253	Rpusd1
1367771_at	0.747668	10.5222	3.13325	0.0219336	0.343701	-3.21007	Tsc22d3
1376493_at	0.747446	7.16058	0.903336	0.403219	0.762826	-5.97237	Commd7
1369588_a_at	0.747202	10.9859	2.41617	0.0546789	0.429823	-4.13887	Atpif1
1387063_at	0.746879	8.39352	3.66408	0.0117099	0.294365	-2.5665	Ip6k2
1388418_at	-0.746835	6.69405	-2.92166	0.0285079	0.360118	-3.47831	Bcl9
1382473_at	0.746808	4.23523	0.703188	0.509861	0.820085	-6.13695	LOC100910554
1370500_a_at	0.746142	4.55711	2.15078	0.0778549	0.479383	-4.49106	Mobp
1387191_at	0.746024	4.28903	0.873009	0.418213	0.769803	-5.99935	Pbsn
1371010_at	-0.746018	5.03883	-0.88147	0.413988	0.767306	-5.99189	Nkx2-1
1373521_at	-0.745821	6.44017	-1.81354	0.122736	0.53558	-4.93393	Sh3tc2
1369020_at	0.745692	5.43843	2.14297	0.0786753	0.479976	-4.50141	Slc5a5
1387614_at	0.745582	5.1732	1.58174	0.167839	0.589436	-5.22821	Sycp3
1389654_at	0.745473	4.84536	0.853969	0.42784	0.775292	-6.01593	Pls1
1367816_at	-0.745353	9.09123	-3.81871	0.00983412	0.282095	-2.38771	Hopx
1367860_a_at	0.744926	9.69759	2.85457	0.0310213	0.36562	-3.56456	Mmp14
1370432_at	0.744056	3.68158	0.694104	0.515126	0.822592	-6.14362	Pou3f1
1372219_at	-0.744026	8.57102	-3.23302	0.0194284	0.332739	-3.08576	Tpm2
1370315_a_at	-0.744018	5.80859	-0.805648	0.45301	0.788164	-6.05674	Stmn4
1367994_at	0.743143	6.50873	1.46742	0.195614	0.616934	-5.36811	Dpyd
1371303_at	-0.743101	4.01516	-0.809367	0.451036	0.78728	-6.05367	Tdh
1370553_at	0.742769	5.61274	1.24167	0.263423	0.673705	-5.62999	Stx2
1368210_at	0.741744	4.511	1.22302	0.269875	0.679449	-5.65059	Il24
1373290_at	-0.741433	5.66694	-0.9506	0.380681	0.749371	-5.92898	Ezh2
1368715_s_at	0.741345	3.45702	0.744273	0.486501	0.807859	-6.10585	Prl8a2
1372410_at	-0.741225	7.5045	-1.7714	0.129937	0.543658	-4.98827	C1qtnf6
1388037_at	-0.740684	5.87433	-1.1054	0.313823	0.710708	-5.77626	Atp2b3
1371479_at	0.740322	9.92854	1.89895	0.10934	0.520172	-4.82292	Mettl7a
1369793_a_at	-0.740248	8.22573	-2.88438	0.0298759	0.360633	-3.52617	Mcam
1390306_at	-0.739892	5.0788	-1.21364	0.273171	0.682678	-5.66088	Flrt2
1387202_at	0.73876	7.89341	2.48985	0.0496293	0.415994	-4.04137	Icam1
1370024_at	-0.738755	2.01179	-0.741432	0.488092	0.808699	-6.10805	Fabp7
1371020_at	0.738695	8.18002	2.17713	0.0751513	0.472604	-4.45611	Rimbp2
1369140_at	0.738681	4.64346	0.914782	0.397668	0.758968	-5.96201	Rcvrn
1372111_at	-0.738532	12.0873	-3.34595	0.0169676	0.320252	-2.94686	Cav1
1374546_at	-0.738396	7.24724	-2.19549	0.0733247	0.470217	-4.43174	Pcdh17
1382683_a_at	-0.738126	3.88437	-0.613791	0.563232	0.848284	-6.19944	LOC102547664
1373856_at	0.738051	9.29869	2.57481	0.0444167	0.404156	-3.92931	RGD1305627
1369165_at	0.738014	6.71066	1.83964	0.118476	0.532242	-4.90012	Trpc3
1398418_at	-0.737615	4.52101	-0.741206	0.488219	0.808699	-6.10822	Rasl10b
1369764_at	0.737613	2.10831	2.64022	0.0408042	0.397372	-3.8434	C4bpa
1370977_at	-0.736574	4.41108	-0.884595	0.412435	0.766363	-5.98912	Dpf1
1370495_s_at	-0.734934	4.37386	-0.887043	0.411223	0.766113	-5.98695	Cyp2c13
1376910_at	0.734799	5.37115	0.818736	0.446088	0.785911	-6.04587	Zfp536
1368622_at	0.733977	6.51958	3.37787	0.0163362	0.317825	-2.90796	Fbp2
1368661_at	-0.733909	5.57321	-1.24115	0.263598	0.673807	-5.63056	Slc13a2
1398290_at	0.733635	4.73843	0.821606	0.444581	0.785795	-6.04347	Kcnk13
1368115_at	0.733614	6.87473	1.37645	0.220742	0.637561	-5.4762	Cldn3
1369886_a_at	-0.733486	5.92488	-1.00745	0.354902	0.734157	-5.87472	Cabp1
1389457_at	-0.733363	6.36721	-3.18296	0.0206434	0.339221	-3.14794	Mybl2
1367577_at	-0.733084	12.14	-3.68434	0.0114427	0.293188	-2.54285	Hspb1
1370279_at	0.732912	5.43342	2.32894	0.0613709	0.446826	-4.25457	Cryaa
1369030_at	-0.73288	5.13039	-0.906455	0.401701	0.762082	-5.96956	Prss1
1372639_at	0.732306	12.3846	3.75362	0.0105793	0.288392	-2.46248	Trim54
1384417_at	0.732115	4.46283	1.45478	0.198939	0.619418	-5.38331	Apoc4
1379331_at	0.731858	3.12071	2.76707	0.0346677	0.37958	-3.67781	Tnn
1389362_at	-0.731457	10.3015	-3.71226	0.0110855	0.291402	-2.51036	Ptpn3
1389874_at	0.731335	8.09596	1.32972	0.234773	0.650815	-5.53044	Zrsr1
1389690_at	-0.731152	5.58961	-0.903995	0.402898	0.762826	-5.97178	Ooep
1387501_at	0.730955	8.84813	3.00236	0.0257749	0.356156	-3.37529	Synpo
1379281_at	-0.730793	6.60299	-2.59686	0.0431618	0.403505	-3.90031	Sostdc1
1386454_at	-0.73039	4.7095	-2.30318	0.0635084	0.450604	-4.28877	Slc23a3
1369608_at	-0.730211	7.03013	-1.73711	0.136106	0.552579	-5.03225	Fgf16
1368756_at	0.729938	6.33894	0.785168	0.463997	0.794775	-6.07347	Olah
1376939_at	-0.729752	5.73384	-2.36809	0.0582659	0.439076	-4.20261	LOC102553701
1387991_at	-0.729564	6.24419	-2.88082	0.0300099	0.360633	-3.53074	Capn8
1367982_at	-0.729474	11.1286	-1.90972	0.107758	0.518269	-4.80885	Alas1
1376239_at	-0.729377	5.4387	-1.32983	0.234741	0.650815	-5.53032	Atp6v1c2
1372600_at	0.729148	9.35897	3.3518	0.0168499	0.320168	-2.93972	Fbxo31
1372622_at	-0.729103	5.27076	-1.98438	0.0974133	0.503405	-4.71094	Fam212a
1387184_at	-0.728964	4.97146	-0.603803	0.569406	0.852303	-6.20596	Axin2
1377537_at	-0.72796	2.69593	-1.21947	0.271117	0.680596	-5.65449	Ccdc179
1389151_at	-0.727704	10.3027	-4.06793	0.00747993	0.264171	-2.10814	Adam19
1368351_at	-0.727245	6.21966	-0.746039	0.485514	0.807735	-6.10448	Scn10a
1380431_at	0.727182	9.28691	5.05056	0.00277709	0.199058	-1.10851	Vwa8
1375159_at	0.726843	5.58395	1.20072	0.277771	0.68754	-5.67499	LOC102551899
1371545_at	0.72678	9.44972	2.58864	0.043625	0.403505	-3.91111	Pecam1
1388436_at	0.725914	5.06057	0.858699	0.425433	0.773638	-6.01183	Snrpa
1369169_at	-0.725244	5.8463	-2.57638	0.0443263	0.404156	-3.92725	Slc23a1
1387551_at	0.725208	4.33097	0.868858	0.420298	0.771637	-6.00299	Kcnh7
1367813_at	-0.725079	7.19196	-1.33783	0.232281	0.648939	-5.52109	Ppp1r14a
1373685_at	0.725007	4.61226	0.668754	0.530011	0.831792	-6.16187	Ankrd37
1374287_at	-0.724769	8.06597	-3.4843	0.0144122	0.30478	-2.77941	Pald1
1375880_at	-0.724646	7.35315	-2.57648	0.0443206	0.404156	-3.92712	Appbp2
1376394_at	-0.724458	4.22557	-0.703685	0.509574	0.820085	-6.13658	Clec9a
1388235_at	-0.724395	5.43151	-0.876531	0.41645	0.768828	-5.99625	Smr3a
1387131_at	0.724275	3.41912	0.802158	0.454869	0.788972	-6.05962	Serpini1
1387983_at	0.724254	7.74104	3.2114	0.0199431	0.335326	-3.11256	Thrb
1370585_a_at	-0.724223	6.75072	-3.71695	0.0110268	0.291003	-2.50492	Prkcb
1388956_at	0.723998	7.05347	2.98658	0.0262861	0.356516	-3.39538	Xpo5
1390728_at	0.723764	9.41148	2.99101	0.0261413	0.356516	-3.38973	Limd1
1389758_at	-0.723523	7.31801	-4.29261	0.00589178	0.2453	-1.86525	Tada2a
1388733_at	0.723291	10.9671	2.98485	0.0263428	0.356516	-3.39758	Bfar
1386955_at	-0.723285	6.45138	-3.87371	0.00925033	0.278964	-2.3251	Sept5
1372699_at	0.723241	6.68231	1.34868	0.228986	0.64603	-5.50855	Zfp775
1390513_at	-0.722754	4.4457	-0.74198	0.487785	0.808642	-6.10762	Rhof
1369546_at	-0.722678	4.42321	-0.91501	0.397558	0.758967	-5.9618	Bbox1
1369519_at	0.722372	6.96994	2.57341	0.0444978	0.404156	-3.93116	Edn1
1368996_at	-0.722347	5.6449	-0.872964	0.418235	0.769803	-5.99939	Ceacam3
1370895_at	-0.722038	10.168	-4.52535	0.00463719	0.22889	-1.62272	Col5a2
1373432_at	-0.721317	8.90578	-2.95927	0.0271968	0.356795	-3.4302	Marcks
1370868_at	-0.72101	6.15329	-1.02245	0.348338	0.732024	-5.86003	Krt1
1370232_at	-0.720171	11.1869	-5.26562	0.00227482	0.188468	-0.910708	Ivd
1376249_at	-0.719555	9.03958	-4.26852	0.00604233	0.2453	-1.89088	Fuca2
1389875_at	0.719384	4.85666	1.17925	0.285563	0.692101	-5.69824	Znrf2
1387795_at	-0.718967	8.94831	-1.87112	0.113535	0.52431	-4.85921	Pola2
1368496_at	-0.718864	4.34121	-1.50575	0.18585	0.608156	-5.32167	Odf1
1374123_at	0.718571	9.2318	3.56939	0.013055	0.297349	-2.67797	Lgr6
1372629_at	-0.718263	7.47509	-3.83608	0.00964542	0.280263	-2.36789	Coro2b
1370946_at	-0.718241	9.73874	-2.35707	0.0591234	0.441493	-4.21724	Nfix
1371157_at	-0.718229	5.10309	-0.914949	0.397588	0.758967	-5.96186	Apob
1392701_at	0.718117	6.44509	1.92984	0.104864	0.514979	-4.78252	Gmppb
1375420_at	-0.717868	7.89121	-2.65458	0.0400539	0.396135	-3.82457	Tp53i11
1371061_at	0.717795	2.80529	3.40276	0.0158619	0.315518	-2.87773	Pou3f2
1387640_at	-0.717448	4.3964	-0.93118	0.389819	0.753745	-5.947	Fgf19
1369179_a_at	0.717375	7.30522	2.0314	0.0914232	0.493581	-4.649	Pparg
1372939_at	-0.717343	6.06989	-1.61423	0.160659	0.582903	-5.18773	Nudcd2
1375622_at	0.717319	5.81632	2.1767	0.0751946	0.47269	-4.45668	Zfyve20
1368224_at	-0.717219	4.239	-1.25561	0.258687	0.669186	-5.61447	Serpina3n
1377172_at	0.71659	5.36909	1.54229	0.176971	0.59998	-5.27695	Gpsm2
1390865_at	-0.716243	4.86137	-0.686412	0.519614	0.824988	-6.14922	Cadps2
1370115_at	0.71608	5.0617	0.737671	0.490205	0.810011	-6.11095	Slc7a10
1388098_at	-0.715934	4.79268	-2.2704	0.0663417	0.454302	-4.33229	LOC246267
1389649_at	0.715781	7.26946	1.83361	0.119446	0.533047	-4.90794	Acss3
1367857_at	-0.715433	7.59767	-2.62838	0.0414338	0.399484	-3.85892	Fads1
1390639_at	-0.715396	5.63486	-0.602091	0.570468	0.852837	-6.20707	Neurl1
1376894_at	0.715323	8.76134	4.48316	0.00484012	0.231272	-1.66601	Bloc1s6
1369832_at	-0.715013	6.06283	-0.788571	0.462158	0.794326	-6.07072	Adam3a
1388960_at	-0.715009	10.8627	-3.60919	0.0124696	0.294365	-2.63094	Ppa1
1369861_at	-0.71472	3.53013	-0.62512	0.556279	0.845356	-6.19192	Gabra6
1369479_at	-0.714248	5.155	-0.978467	0.367863	0.740857	-5.90266	Doc2b
1389785_at	-0.714188	6.30089	-4.24177	0.00621464	0.2453	-1.91945	Acy3
1368469_at	0.713833	3.96228	0.728162	0.495572	0.812389	-6.11822	Aqp5
1374906_at	-0.713686	5.42274	-0.992879	0.361371	0.736619	-5.88883	Rnf113a1
1389389_at	-0.713462	5.99613	-1.37011	0.222599	0.638751	-5.48361	Ddx56
1392467_at	0.713071	8.67011	2.17024	0.0758488	0.474244	-4.46525	Impa2
1369549_at	-0.712779	6.98813	-3.48545	0.0143929	0.30478	-2.77804	Klrk1
1387710_at	0.712374	3.66979	1.30037	0.243996	0.657201	-5.56402	Oxtr
1392019_at	0.712326	4.94979	1.83056	0.119941	0.533162	-4.91189	Asap1
1376110_at	0.712127	6.45861	3.16882	0.0210017	0.340538	-3.16558	Rpp25
1388021_at	0.71212	6.02649	1.93368	0.104322	0.514893	-4.77749	Sfrp4
1386911_at	-0.712002	11.6335	-4.64365	0.00411793	0.218904	-1.50295	Atp1a2
1373399_at	-0.711912	9.09423	-2.97908	0.0265328	0.356795	-3.40493	Wdr6
1370381_at	0.711797	10.0858	3.54601	0.0134132	0.300771	-2.70573	Pnrc1
1369280_at	0.711037	5.24085	1.65609	0.151846	0.572328	-5.13517	Kcnk9
1369188_at	0.71098	8.12927	3.92002	0.00878884	0.27494	-2.27278	Fbxo32
1368598_at	0.710852	6.73414	2.56866	0.0447736	0.404156	-3.93741	Sstr3
1369818_at	-0.710147	5.86149	-1.76384	0.131273	0.545728	-4.99799	Gabrb2
1367672_at	0.710062	11.2974	4.29075	0.00590325	0.2453	-1.86723	Hsd17b4
1387037_at	0.70978	3.6572	1.56912	0.170711	0.591464	-5.24386	Cubn
1370261_at	-0.709437	6.79967	-2.3227	0.0618814	0.44788	-4.26285	Rps6ka1
1373554_at	0.709345	8.12224	2.29354	0.0643278	0.450898	-4.30156	Spsb1
1390422_at	0.709316	8.62633	3.12393	0.0221852	0.344482	-3.22175	Pxk
1368380_at	-0.70922	9.13447	-4.88625	0.0032473	0.21019	-1.26456	Vtn
1369347_s_at	-0.708475	5.31275	-1.82575	0.120724	0.53456	-4.91813	Prom2
1388744_at	0.708443	8.47167	2.95756	0.027255	0.356893	-3.43238	Mcm7
1388340_at	-0.708117	5.75315	-1.6657	0.14989	0.571571	-5.12304	Ns5atp9
1390710_x_at	0.707929	7.25253	2.12444	0.0806574	0.48224	-4.52596	Sorl1
1388218_at	-0.706434	5.62017	-0.879484	0.414977	0.767798	-5.99365	Ldlr
1368796_at	0.705797	4.13107	0.569421	0.590971	0.861646	-6.22771	Kiss1r
1371746_at	-0.705352	11.3934	-4.24128	0.00621782	0.2453	-1.91997	Srl
1367990_at	0.705168	6.07268	1.43524	0.204183	0.623793	-5.40671	Crybb3
1375163_at	0.705117	11.6785	3.46922	0.0146689	0.305823	-2.79752	Rab11b
1369711_at	-0.704493	4.77985	-1.05709	0.333562	0.724404	-5.82558	Agtr2
1372633_at	-0.704427	7.51335	-2.43261	0.0535071	0.42621	-4.1171	Spg20
1377099_at	0.704195	2.9917	0.676743	0.52529	0.828541	-6.15618	RGD1560559
1377356_at	-0.704009	7.27643	-2.98486	0.0263422	0.356516	-3.39756	Gdpd5
1389975_at	0.703771	4.58761	0.690924	0.516978	0.823533	-6.14595	Elavl4
1372498_at	0.703508	11.5352	2.62666	0.041526	0.399528	-3.86117	Ciapin1
1375089_at	0.70319	7.97561	2.31124	0.062831	0.44949	-4.27806	Filip1
1368731_at	0.702475	7.45178	2.12707	0.0803738	0.48185	-4.52249	Orm1
1370332_at	-0.701883	3.06305	-1.54614	0.176058	0.599579	-5.27221	Unc13d
1369612_at	-0.701401	4.54264	-1.43926	0.203094	0.623636	-5.40191	LOC60591
1376699_at	-0.701223	4.65251	-0.737133	0.490507	0.810011	-6.11136	LOC679158
1372895_at	0.70119	7.63922	3.06502	0.023851	0.350568	-3.2959	RGD1309676
1374630_at	-0.701077	2.28509	-1.3362	0.232781	0.649238	-5.52298	Clic3
1387942_at	0.700613	7.74033	3.97043	0.00831571	0.271195	-2.21624	Slc35e4
1388566_at	-0.700598	9.63644	-2.37884	0.0574431	0.43671	-4.18836	Lasp1
1388287_at	-0.700315	3.80679	-0.888945	0.410282	0.766113	-5.98526	Hoxb7
1368990_at	0.700306	8.61327	3.37373	0.0164165	0.317825	-2.91299	Cyp1b1
1390674_at	0.699842	3.88598	1.30333	0.243051	0.657063	-5.56065	Kcnab2
1379321_at	0.69984	6.27788	2.63977	0.0408278	0.397372	-3.84398	LOC102548944
1373493_at	-0.699713	4.02556	-0.811748	0.449774	0.786229	-6.05169	Slurp1
1387686_at	-0.699217	3.28006	-0.779939	0.466833	0.796206	-6.07769	Mos
1376020_at	0.699078	7.38137	4.08438	0.00734853	0.261378	-2.09007	Dph2
1387439_at	-0.699077	5.09685	-0.88618	0.41165	0.766113	-5.98772	Megf6
1376132_at	0.698531	7.3712	3.71601	0.0110385	0.291003	-2.506	Gtdc1
1390479_at	-0.698529	4.4725	-0.843805	0.433047	0.778613	-6.02467	Tlx3
1369555_at	-0.698514	5.33648	-3.41481	0.0156377	0.312934	-2.86313	Ccr4
1367983_at	0.698067	6.75976	2.33184	0.0611353	0.446021	-4.25072	Fen1
1376872_at	-0.698028	4.19972	-0.549156	0.603906	0.867893	-6.23999	Plxnc1
1368223_at	0.698025	9.43135	2.35162	0.0595515	0.441657	-4.22446	Adamts1
1369313_at	-0.697786	14.0567	-4.88021	0.00326626	0.210367	-1.27038	Fhl2
1388295_s_at	-0.697416	5.27102	-1.18376	0.28391	0.691442	-5.69338	Frs3
1388277_at	-0.69735	6.18648	-3.27803	0.0184032	0.32756	-3.03016	LOC100361706
1376338_at	-0.697177	3.34929	-0.488653	0.643472	0.887561	-6.27428	Mir3593
1368579_at	-0.696948	3.94719	-0.49071	0.642104	0.887288	-6.27317	Prl2a1
1367568_a_at	-0.696553	13.4901	-2.96189	0.0271079	0.356795	-3.42685	Mgp
1386885_at	0.696298	14.1207	4.29299	0.00588945	0.2453	-1.86485	Ech1
1387450_at	0.696268	3.92891	0.644739	0.544368	0.838494	-6.17863	Tgfa
1369935_at	-0.696136	9.74936	-3.66318	0.0117219	0.294365	-2.56755	Ccnd3
1367756_at	-0.696131	10.5548	-3.77744	0.0102994	0.286469	-2.43503	Gfm1
1373592_at	-0.696015	8.1871	-4.84504	0.00337913	0.212671	-1.30438	Serpinb9
1372548_at	0.695883	8.59971	4.53713	0.00458227	0.228726	-1.61069	Cry2
1373542_at	-0.695446	8.22459	-4.26136	0.00608789	0.2453	-1.89851	Sphk2
1368798_at	0.695361	4.82061	0.932104	0.38938	0.753745	-5.94615	Gbgt1
1390209_at	-0.695067	4.89572	-1.13786	0.30112	0.703429	-5.74235	Syngr3
1375455_at	0.694333	4.25325	0.935725	0.387665	0.752505	-5.94281	Guca1a
1387451_at	-0.693865	8.61055	-3.6531	0.0118576	0.294365	-2.57935	Dcbld2
1388012_at	-0.693503	2.1133	-0.948013	0.381888	0.749824	-5.9314	Drgx
1373049_at	0.693318	7.49738	2.5942	0.0433114	0.403505	-3.90381	RGD1562136
1388910_at	0.692466	9.87275	5.26896	0.00226788	0.188468	-0.907691	Urgcp
1373636_at	-0.691946	3.31253	-1.13116	0.303708	0.704025	-5.74941	Spock1
1386053_at	0.691862	5.51547	1.39042	0.216697	0.636064	-5.45981	Fam229a
1373664_at	-0.691663	8.31559	-3.75128	0.0106071	0.288392	-2.46518	Pigc
1382345_at	-0.691539	8.10292	-3.10696	0.0226516	0.346121	-3.24306	Cdk17
1390176_at	-0.691399	4.12813	-0.727583	0.4959	0.81248	-6.11866	Fam84b
1370104_at	-0.691378	5.75931	-1.38555	0.218099	0.63675	-5.46553	Pde6h
1387842_at	0.691068	7.44923	2.37272	0.0579106	0.437801	-4.19648	Syt8
1372492_at	0.690922	3.5375	1.00667	0.355243	0.734424	-5.87547	Cldn10
1393902_at	0.690643	2.62342	2.40458	0.055522	0.431009	-4.15423	Akr1c1
1377397_at	-0.689653	6.8465	-1.83765	0.118796	0.532242	-4.90271	Mroh7
1371824_at	-0.689635	8.94633	-4.02724	0.00781664	0.266299	-2.15306	Ak4
1398255_at	0.689325	5.69434	1.3814	0.219302	0.637545	-5.47041	Slc15a2
1370562_at	0.689094	4.16774	0.589881	0.57808	0.855209	-6.2149	Calcb
1369816_at	-0.688793	8.17941	-4.35486	0.00552205	0.241786	-1.79948	Rab3a
1370143_at	-0.688738	5.89506	-3.37407	0.01641	0.317825	-2.91258	Smo
1368904_at	0.688653	7.01095	2.13958	0.0790344	0.480147	-4.50591	Capn10
1398271_at	0.688535	4.5623	0.725912	0.496848	0.813137	-6.11993	Pclo
1376200_at	0.688428	9.58284	2.5298	0.0471012	0.411284	-3.98862	Mettl20
1370259_a_at	-0.688051	6.45458	-3.39279	0.01605	0.317825	-2.88982	Pth1r
1388519_at	-0.687897	8.64617	-2.97582	0.0266406	0.356795	-3.40907	Sec61b
1371349_at	-0.687702	10.5128	-4.26691	0.00605253	0.2453	-1.89259	Col6a1
1371832_at	-0.687398	5.3902	-1.5336	0.179045	0.601082	-5.28762	Leo1
1388447_at	-0.68716	12.2117	-2.77289	0.0344116	0.379464	-3.67026	Lbh
1390192_at	-0.687158	5.38758	-0.683479	0.521331	0.826015	-6.15134	Slc27a3
1375026_at	-0.687112	3.5504	-0.829495	0.440456	0.783443	-6.03683	Calml4
1387218_at	0.687049	7.24998	2.65576	0.0399931	0.395999	-3.82303	Tff3
1367831_at	-0.686887	8.41422	-3.62322	0.0122704	0.294365	-2.61443	Tp53
1368608_at	0.68685	2.54061	1.75018	0.133722	0.548316	-5.01552	Cyp2f4
1372449_at	-0.686805	10.6933	-3.67126	0.0116144	0.294365	-2.55811	Slc8a1
1391509_at	0.68675	5.92047	1.38164	0.219233	0.637545	-5.47012	Tacstd2
1368313_a_at	0.686354	5.47874	1.47459	0.193751	0.615348	-5.35946	Trpv1
1389350_at	0.686246	5.22431	0.987175	0.363929	0.738291	-5.89432	Apoh
1369374_at	-0.686089	5.3373	-2.05397	0.0886828	0.488064	-4.6192	Selp
1367491_at	0.68577	10.1849	5.01373	0.0028753	0.199058	-1.14312	Api5
1373630_at	0.685632	7.74886	2.23495	0.0695551	0.461085	-4.37936	Iffo1
1373862_at	-0.685565	9.44522	-2.95428	0.0273669	0.357476	-3.43657	Tmed7
1372177_at	-0.68522	9.86334	-4.22831	0.00630345	0.24603	-1.93388	Mocs2
1390403_at	-0.685136	8.03861	-3.30454	0.0178274	0.326657	-2.99756	Fam43a
1387606_at	0.684981	6.03596	2.24186	0.0689166	0.459338	-4.37019	Fgf2
1390286_at	-0.684917	5.1689	-0.663469	0.53315	0.833235	-6.1656	Sap25
1376286_at	0.684876	3.53702	0.650008	0.541197	0.837299	-6.17499	RGD1566083
1371277_at	-0.684098	5.40306	-1.60501	0.162665	0.584316	-5.19924	Cdx1
1390721_at	-0.683846	5.47748	-2.29374	0.0643104	0.450898	-4.30129	LOC100912606
1388940_at	-0.683661	5.3952	-0.834038	0.438093	0.781693	-6.03299	Arhgap25
1373072_at	-0.683609	11.4226	-4.22706	0.00631179	0.24603	-1.93522	Lims1
1369469_s_at	-0.683221	6.39551	-1.56569	0.171498	0.591942	-5.24809	Spdya
1368162_at	-0.683212	4.08748	-0.957765	0.377352	0.747298	-5.92226	Cst6
1390416_at	-0.682562	9.23181	-2.09181	0.0842757	0.483708	-4.56916	Slc25a30
1373128_at	-0.682525	8.47026	-3.18142	0.0206821	0.339506	-3.14986	Rcn3
1374586_at	-0.682148	7.86758	-3.74143	0.0107257	0.288392	-2.47656	Arl15
1388913_at	0.681911	5.26652	0.75725	0.479279	0.803999	-6.09573	Ppap2c
1370048_at	-0.681758	9.12833	-2.75305	0.0352942	0.381899	-3.69604	Lpar1
1388730_at	0.68149	9.43591	2.87317	0.0303011	0.361728	-3.54059	Cdc42ep4
1371643_at	-0.681341	9.13678	-3.51083	0.0139729	0.301389	-2.74766	Ccnd1
1371500_at	-0.681133	11.3802	-2.6917	0.0381829	0.391744	-3.77602	Ltbp4
1375369_at	0.681127	10.5555	3.36029	0.0166806	0.319189	-2.92936	Wbp1l
1372267_at	0.6807	9.32853	5.01675	0.0028671	0.199058	-1.14027	Psmd5
1370816_at	0.680572	9.09586	1.09141	0.319436	0.715384	-5.79069	Nr1d1
1367914_at	-0.68029	8.84329	-4.66972	0.0040126	0.216661	-1.47686	Emp3
1368312_at	0.680227	4.90121	0.697186	0.513336	0.822062	-6.14137	Oxt
1375052_at	-0.680014	4.05709	-0.71604	0.502473	0.81575	-6.12738	C2cd4b
1369295_at	-0.680011	2.83666	-1.01551	0.35136	0.732875	-5.86684	Pgc
1369113_at	-0.679853	1.91111	-1.07472	0.326244	0.720512	-5.80775	Grem1
1371091_at	0.679676	8.98014	1.94061	0.103349	0.513137	-4.76841	Irs2
1376866_at	0.679572	5.61509	0.900633	0.404538	0.763143	-5.9748	Cd3eap
1368316_at	0.679543	6.21489	1.52901	0.180149	0.602484	-5.29325	Aqp8
1373688_at	0.679252	9.11003	3.40354	0.0158472	0.315518	-2.87678	Fam220a
1392819_at	-0.679132	5.81259	-1.9981	0.0956247	0.501963	-4.69288	Ms4a6a
1367774_at	0.678793	9.17226	1.69555	0.143969	0.564992	-5.08523	Gsta1
1389231_at	0.678359	5.58749	1.29866	0.244542	0.658017	-5.56596	Sgip1
1369423_at	-0.678117	3.60104	-2.9009	0.0292608	0.360355	-3.50493	Syn3
1368662_at	0.678098	6.68883	1.65896	0.151258	0.572315	-5.13154	Rnf39
1388961_at	-0.67807	11.0455	-3.68215	0.0114712	0.293188	-2.5454	Itgb1bp2
1374535_at	-0.67769	7.63414	-2.95909	0.0272027	0.356795	-3.43042	Afap1l2
1379759_at	0.677103	7.5936	1.94644	0.102538	0.511615	-4.76077	Carkd
1372576_at	-0.676427	7.63234	-2.6482	0.0403852	0.396714	-3.83293	Exd2
1388161_at	-0.676307	8.29697	-2.54861	0.0459586	0.407513	-3.96382	Adam10
1387317_at	-0.675638	4.95034	-1.0167	0.350842	0.732875	-5.86568	Avp
1371250_at	-0.675431	9.06379	-2.1032	0.0829943	0.482727	-4.55409	Pf4
1375121_at	0.675419	8.28109	2.41354	0.0548695	0.430176	-4.14236	Smad6
1386989_at	-0.675154	8.35391	-2.13381	0.0796487	0.480571	-4.51355	S1pr2
1368369_at	-0.674616	4.75812	-0.614775	0.562626	0.847986	-6.19879	Pnoc
1372207_at	0.674285	7.22004	2.3605	0.0588548	0.440558	-4.21268	Brd8
1390459_at	0.674106	6.17986	1.95146	0.101845	0.510925	-4.75419	Gpr126
1367839_at	0.673921	10.5874	2.40064	0.0558113	0.432029	-4.15945	Fdft1
1375934_at	-0.673269	8.55391	-2.6581	0.0398721	0.395812	-3.81996	Rnf128
1398407_at	-0.672937	6.52472	-2.83768	0.0316911	0.369683	-3.58635	Tnfaip8
1387411_at	-0.672872	5.22749	-0.773111	0.470554	0.799099	-6.08316	Ptprk
1376599_at	-0.672304	7.0318	-2.45824	0.0517321	0.42027	-4.08316	Atad2
1390731_at	0.67214	6.67946	1.85938	0.115353	0.525977	-4.87448	Rasgef1b
1388219_at	-0.672119	4.63694	-0.645897	0.54367	0.838112	-6.17783	Htr5b
1388269_at	0.671934	3.77187	0.640961	0.546649	0.839843	-6.18121	Hbg1
1371455_at	0.671771	8.99937	3.28531	0.018243	0.32756	-3.02119	Pmm1
1368123_at	0.671612	8.04663	3.463	0.0147762	0.306357	-2.805	Igf1r
1376233_at	0.671262	4.39765	0.588108	0.57919	0.855696	-6.21603	Dlgap3
1371861_at	0.670325	7.67464	3.26058	0.0187934	0.330295	-3.05168	Sfrp1
1377055_at	0.670253	3.74059	2.71233	0.0371842	0.387997	-3.74909	LOC100362814
1389517_at	0.669909	6.35663	1.08447	0.322251	0.718178	-5.7978	LOC681186
1374109_at	0.669727	8.03818	2.91725	0.028666	0.360355	-3.48396	Dgkq
1371281_at	-0.66959	4.2247	-0.955737	0.378291	0.74752	-5.92417	Hoxc8
1368153_a_at	-0.669231	7.89422	-2.21062	0.0718554	0.467192	-4.41167	Nsmf
1387990_at	0.669078	4.22689	0.487121	0.644492	0.888121	-6.2751	Nrg2
1386936_at	-0.668748	5.67359	-3.47972	0.0144897	0.30478	-2.78491	Grifin
1387449_at	-0.668471	4.9462	-0.899999	0.404848	0.763242	-5.97537	Tshr
1373118_at	-0.668373	4.67382	-0.785286	0.463933	0.794775	-6.07338	Camsap3
1388052_a_at	0.668307	5.6505	0.861094	0.424218	0.773556	-6.00976	Kcnq3
1386514_at	-0.6683	3.74756	-0.951041	0.380475	0.749234	-5.92857	Hapln4
1367995_at	0.668082	12.2891	4.75326	0.00369523	0.215116	-1.39404	Cat
1372523_at	0.667796	8.20071	3.48174	0.0144555	0.30478	-2.78249	Gclc
1369076_at	-0.667479	6.303	-2.18722	0.0741422	0.471472	-4.44273	Tmem33
1376396_a_at	0.66739	4.15966	0.516895	0.624829	0.879134	-6.25872	Tex40
1376213_at	0.666832	5.41325	0.806053	0.452795	0.787962	-6.05641	Rundc3b
1376281_at	0.66659	6.15136	2.14405	0.0785611	0.479976	-4.49998	Ccdc134
1368735_a_at	-0.666114	5.08893	-0.597375	0.573401	0.853934	-6.21011	Trpv2
1368217_at	0.665922	10.0488	4.03873	0.00771991	0.266299	-2.14035	Ralbp1
1373414_at	0.665921	6.74732	1.65724	0.15161	0.572328	-5.13371	Tmem59l
1369143_at	-0.665693	1.89043	-2.59796	0.0431003	0.403505	-3.89887	Chrnb3
1387306_a_at	-0.665475	6.36282	-1.27566	0.252011	0.665707	-5.59198	Egr2
1369923_at	-0.665383	5.33134	-0.952732	0.379688	0.748516	-5.92699	Sebox
1390623_at	0.664765	5.68473	0.898694	0.405487	0.763524	-5.97654	Gins3
1398819_at	-0.664586	10.2133	-4.12885	0.00700601	0.255327	-2.04143	Dnaja1
1376601_at	-0.663999	8.00869	-3.28765	0.0181919	0.32756	-3.01832	Sema6a
1374789_at	-0.663659	9.27703	-4.34674	0.00556878	0.241786	-1.80803	Dcun1d2
1370263_at	-0.663396	3.38096	-0.884838	0.412315	0.766257	-5.98891	Dll3
1372979_at	-0.663288	10.4673	-2.44243	0.0528196	0.4231	-4.10409	Synpo2l
1370739_x_at	-0.663284	9.69743	-2.28683	0.0649054	0.4517	-4.31048	Trdn
1369135_at	-0.663117	6.47905	-1.50114	0.186999	0.609468	-5.32729	Syt11
1369210_at	0.66248	7.58542	2.40288	0.0556465	0.431383	-4.15648	Scn1a
1393869_at	-0.66235	4.82586	-2.01462	0.0935165	0.497859	-4.67113	LOC102551567
1370456_at	0.662347	4.93264	0.950492	0.380731	0.749371	-5.92908	Fat3
1370944_at	-0.661303	4.94681	-0.968495	0.37241	0.744025	-5.91214	Col10a1
1370256_at	-0.661048	8.81411	-2.49247	0.0494592	0.415821	-4.03791	Fzd1
1392652_at	-0.661022	9.49888	-2.52886	0.0471591	0.411284	-3.98986	Tmem116
1390312_at	-0.660827	7.68651	-2.08085	0.0855289	0.485523	-4.58367	LOC684193
1377046_at	0.660721	7.04459	1.79976	0.125046	0.539506	-4.95173	Ankrd6
1370510_a_at	-0.660667	8.36117	-1.57803	0.168679	0.589988	-5.23281	Arntl
1387713_a_at	0.66066	5.34014	1.02069	0.349101	0.732087	-5.86176	Fcer1a
1373759_at	-0.660194	6.53301	-1.54099	0.177279	0.600315	-5.27855	Fosb
1389688_at	0.659995	6.43772	1.45631	0.198534	0.619127	-5.38148	LOC102554639
1375423_at	0.659861	8.74762	3.27477	0.0184754	0.32756	-3.03418	LOC689959
1398387_at	-0.659701	9.79412	-4.08162	0.00737038	0.261378	-2.0931	Fam198b
1369662_at	-0.659502	2.21735	-0.656217	0.537475	0.8352	-6.17068	Scn2a1
1387846_at	-0.658326	3.55037	-0.886762	0.411361	0.766113	-5.9872	Cacna1f
1387743_at	0.658323	3.18637	2.07353	0.0863764	0.486618	-4.59335	Gpr20
1368877_at	-0.658215	7.04139	-2.54193	0.0463613	0.408559	-3.97263	Zfp354a
1369429_at	-0.658204	1.74078	-0.747203	0.484864	0.807648	-6.10358	Pdha2
1370094_at	-0.657364	5.42887	-1.54247	0.176927	0.59998	-5.27673	Acrv1
1367682_at	0.65733	8.16946	3.66321	0.0117215	0.294365	-2.56752	Mdk
1387788_at	0.657308	9.18339	1.21958	0.271079	0.680596	-5.65437	Junb
1387938_at	-0.656969	8.33077	-1.5118	0.184351	0.606308	-5.3143	Baalc
1372902_at	0.656851	7.78284	3.56849	0.0130686	0.297349	-2.67904	Alg12
1376951_at	-0.656539	5.89421	-1.24569	0.262047	0.672888	-5.62552	Mad2l1
1388110_at	0.656011	13.3587	1.98142	0.0978033	0.503405	-4.71483	Eef1a1
1368407_at	0.655804	7.56175	2.92838	0.0282686	0.359501	-3.4697	Hpse
1373476_at	-0.6558	6.19775	-0.923364	0.393545	0.755719	-5.95418	Hmces
1373625_at	0.65575	7.99045	3.62091	0.0123029	0.294365	-2.61714	Shmt1
1367971_at	-0.655606	11.2285	-3.05896	0.0240299	0.350568	-3.30355	Ptp4a2
1369595_at	0.655398	4.96947	2.2255	0.0704392	0.462708	-4.39191	Fgf23
1374519_at	-0.655164	7.48279	-3.79785	0.0100662	0.284698	-2.41159	Dock7
1388604_at	-0.654602	9.00155	-1.88452	0.111495	0.52185	-4.84175	Casq1
1368896_at	0.654486	7.49613	2.73424	0.0361538	0.383784	-3.72052	Smad7
1387772_at	-0.654396	11.2805	-2.84067	0.0315714	0.368901	-3.58249	Calm1
1369195_at	-0.654371	3.18196	-0.529933	0.616325	0.874395	-6.25128	Fabp2
1371133_a_at	-0.65391	7.0416	-2.07895	0.0857484	0.485552	-4.58619	Prkar2b
1374569_at	0.653805	8.03977	2.46314	0.0514002	0.419747	-4.07668	Grwd1
1381489_at	-0.652976	6.23318	-1.75654	0.132575	0.546709	-5.00735	Sox6
1374375_at	0.652973	4.84052	1.26254	0.256362	0.66789	-5.60672	RGD1560925
1374683_at	0.652945	11.1078	2.96382	0.0270425	0.356795	-3.42438	Sgcg
1376439_at	-0.652853	4.24024	-1.06084	0.331993	0.723659	-5.8218	Lrguk
1369901_at	0.652748	5.38914	1.0614	0.331758	0.723659	-5.82123	Tubb3
1390648_at	-0.652731	8.91432	-4.15867	0.0067865	0.255327	-2.00901	Herc2
1371634_at	-0.652697	11.3925	-4.49811	0.00476711	0.231272	-1.65064	Tmem126a
1372818_at	-0.652604	7.97412	-3.36248	0.0166373	0.319176	-2.92669	Colec12
1374677_at	-0.65222	12.1671	-4.60018	0.00430063	0.22358	-1.54669	Adssl1
1368500_a_at	0.652125	7.67075	2.28416	0.0651361	0.452212	-4.31402	Rgs9
1389863_at	0.65189	4.12565	0.782207	0.465601	0.795469	-6.07586	Kif1b
1387321_at	0.651716	2.46914	0.719251	0.500639	0.815433	-6.12496	Atp1b4
1367608_at	-0.651322	6.12253	-1.19841	0.278602	0.687911	-5.67751	Cryba4
1376854_at	0.651229	4.64328	0.685985	0.519863	0.825154	-6.14953	LOC100911522
1369132_at	0.651207	5.4535	0.691588	0.516591	0.823145	-6.14546	Slc18a2
1374939_at	-0.651066	5.58913	-1.01629	0.351019	0.732875	-5.86608	Cyfip2
1390233_at	-0.650873	5.94312	-1.21009	0.274428	0.683866	-5.66477	Gli2
1368861_a_at	0.650778	6.82181	2.35398	0.0593659	0.441535	-4.22134	Mag
1370719_a_at	0.650504	8.01731	3.60391	0.0125457	0.295073	-2.63717	Clcc1
1370530_a_at	-0.650047	7.15605	-2.48571	0.0498995	0.415994	-4.04684	Pld1
1376039_at	-0.65004	4.47335	-0.547053	0.605257	0.867893	-6.24124	Aurka
1370876_at	-0.649925	10.0796	-4.43169	0.0051015	0.234844	-1.71922	Map7d1
1387006_at	0.649803	2.19522	1.26838	0.254418	0.666663	-5.60018	Sult2a6
1368411_a_at	-0.648876	5.13684	-0.596959	0.57366	0.854	-6.21038	Map2
1370740_at	-0.648852	3.52	-0.578639	0.585142	0.858649	-6.22199	Klra5
1370302_at	0.648105	7.62547	1.8212	0.121471	0.534943	-4.92402	Shroom2
1387544_at	-0.648085	5.01295	-0.615811	0.561988	0.847806	-6.1981	Mk1
1376972_at	0.647963	6.49663	1.57513	0.169338	0.589988	-5.23641	Slc40a1
1398826_s_at	-0.647804	8.44729	-3.90468	0.00893872	0.276368	-2.29007	Nr2f6
1389741_at	-0.647417	5.9382	-1.254	0.259231	0.669382	-5.61627	Cers4
1369849_at	0.647123	4.03897	0.723369	0.498293	0.813935	-6.12185	Cnr2
1376830_at	-0.646847	6.51866	-1.4088	0.211482	0.631907	-5.43813	Exoc3l1
1369196_at	0.646733	6.68468	1.53377	0.179003	0.601069	-5.28741	Ppy
1370158_at	-0.646716	8.2617	-3.1493	0.0215075	0.342495	-3.18997	Myh10
1368822_at	-0.646567	9.37393	-2.75975	0.0349936	0.380863	-3.68733	Fstl1
1389341_at	-0.646246	8.75234	-2.9694	0.0268548	0.356795	-3.41726	Plxnd1
1387723_at	-0.646072	3.58016	-0.959984	0.376326	0.746695	-5.92018	Sema3a
1389935_at	-0.645898	6.09129	-0.69058	0.517179	0.823669	-6.1462	RGD1309310
1368860_at	0.645668	8.55479	1.51569	0.183392	0.606217	-5.30954	Phlda1
1373826_at	0.645167	10.6638	4.29342	0.00588677	0.2453	-1.86439	Ypel5
1369811_at	-0.644966	6.11675	-2.01169	0.0938864	0.498604	-4.67498	Cplx1
1369700_at	-0.644864	6.58395	-1.70668	0.141819	0.561898	-5.07107	Clcn7
1371561_at	-0.644211	8.97168	-2.31424	0.0625807	0.44891	-4.27408	G6pc3
1387730_at	0.643956	4.99311	0.652309	0.539816	0.836381	-6.1734	Pax8
1368704_a_at	0.643776	4.01448	0.586548	0.580168	0.856165	-6.21701	Cspg5
1392926_at	-0.643755	5.59207	-0.711737	0.504939	0.81747	-6.1306	Lama1
1373786_at	0.643634	8.19322	2.76297	0.0348499	0.380078	-3.68314	Zfp703
1387746_at	0.643632	6.19289	1.09152	0.319393	0.715384	-5.79058	Olr414
1372602_at	-0.643614	7.59593	-2.21167	0.0717541	0.466967	-4.41027	Stbd1
1368360_at	0.643491	5.76852	1.48983	0.189848	0.611691	-5.34102	Plg
1390384_at	-0.643453	8.02673	-3.50903	0.0140022	0.301389	-2.74981	H2afx
1377355_at	0.643426	7.1158	0.54754	0.604944	0.867893	-6.24095	RGD1306750
1390168_a_at	-0.643325	6.2331	-1.46632	0.195902	0.616934	-5.36944	Dnajc24
1370246_at	-0.643129	11.9312	-3.23426	0.0193993	0.332739	-3.08422	Calm2
1373161_at	-0.643023	8.71719	-3.33568	0.0171763	0.320252	-2.9594	Tmem98
1373156_at	-0.642585	6.78206	-1.70227	0.142668	0.563347	-5.07668	Armcx2
1368972_at	-0.642211	4.38552	-0.843911	0.432992	0.778613	-6.02457	Ntrk2
1390622_at	0.641886	5.45088	0.754057	0.481049	0.805526	-6.09823	Cux2
1388809_at	0.641589	10.2718	3.61536	0.0123815	0.294365	-2.62367	Smpdl3a
1373754_at	0.641504	10.2307	2.58967	0.0435672	0.403505	-3.90977	Golm1
1375069_at	-0.641309	4.88399	-0.687954	0.518712	0.824583	-6.1481	Dennd6b
1371266_at	0.641304	6.88561	2.33213	0.0611111	0.446021	-4.25033	Afm
1367876_at	0.640983	9.58109	3.7796	0.0102744	0.286469	-2.43255	Ipo13
1369657_at	0.640799	3.65202	1.18743	0.282575	0.690591	-5.68942	Cpa1
1371169_at	-0.640735	2.93475	-0.813932	0.44862	0.786229	-6.04988	Vcsa2
1387566_at	0.640567	8.95853	2.1376	0.0792444	0.480571	-4.50853	Pla2g4a
1368942_at	-0.640418	4.62794	-1.65744	0.15157	0.572328	-5.13347	Hes5
1389261_at	-0.640002	6.73239	-1.8518	0.116542	0.528089	-4.88433	RGD1305508
1393643_at	-0.639775	8.4793	-3.40172	0.0158814	0.315518	-2.87899	Rcn1
1379361_at	0.639755	6.98532	2.05904	0.0880791	0.488064	-4.61251	Pex11a
1369119_a_at	-0.639619	5.72259	-1.5268	0.180684	0.602902	-5.29596	Htr7
1368708_a_at	-0.639551	4.32163	-0.450973	0.668798	0.898824	-6.29377	Drd2
1374991_at	-0.639541	6.0792	-1.0277	0.346064	0.73065	-5.85486	Ydjc
1373718_at	-0.639497	9.20643	-2.49964	0.0489971	0.414769	-4.02844	Tubb2a
1374363_at	0.639452	6.64145	0.990666	0.362361	0.73688	-5.89096	Aifm3
1389893_at	-0.638826	5.05582	-1.0599	0.332387	0.723774	-5.82275	RGD1560784
1369042_at	0.638783	6.49937	1.17933	0.285536	0.692101	-5.69816	Pigm
1370509_at	-0.638562	8.59375	-3.24462	0.0191583	0.332739	-3.0714	Pdp2
1387753_s_at	-0.638291	8.97747	-3.33638	0.017162	0.320252	-2.95854	Magi3
1374471_at	0.637483	5.67164	1.73559	0.136385	0.552579	-5.03418	Cpne2
1377459_at	0.637262	6.12831	0.913382	0.398344	0.759893	-5.96328	Ly6g6e
1368061_at	-0.637232	5.96054	-0.787069	0.462969	0.794458	-6.07193	Kcnh1
1371356_at	0.637026	9.95057	3.75256	0.0105919	0.288392	-2.4637	Tenc1
1368357_at	-0.636893	5.68423	-1.44874	0.200547	0.621279	-5.39056	Kcnh4
1374436_at	0.636827	9.99264	4.62756	0.00418451	0.220913	-1.5191	Sbds
1375743_at	-0.636266	5.40834	-0.956213	0.378071	0.74752	-5.92372	Tln2
1389533_at	0.636016	9.73995	2.96586	0.026974	0.356795	-3.42179	Fbln2
1370848_at	-0.635989	7.81031	-2.44832	0.0524117	0.421917	-4.0963	Slc2a1
1388962_at	0.635848	6.48114	1.87232	0.113351	0.523957	-4.85765	Pcgf2
1387470_at	-0.635828	5.42363	-0.496931	0.637977	0.885694	-6.2698	Cldn1
1368727_at	-0.635704	5.42123	-2.17124	0.0757472	0.474105	-4.46393	Slc7a9
1370034_at	0.635681	8.24819	3.27896	0.0183827	0.32756	-3.02902	Cdc25b
1371928_at	-0.635535	4.44119	-0.485663	0.645462	0.888383	-6.27587	Cdca8
1370020_at	0.635448	7.80442	3.21151	0.0199404	0.335326	-3.11243	Slc25a10
1370592_at	-0.635185	3.12688	-0.422	0.688609	0.906701	-6.30778	Glyatl2
1370333_a_at	-0.63494	9.92594	-3.07485	0.0235638	0.349722	-3.2835	Igf1
1368869_at	-0.634738	9.32926	-3.93642	0.0086317	0.273261	-2.25435	Akap12
1371991_at	0.634178	8.67591	3.68889	0.0113837	0.293188	-2.53755	Fam214b
1370757_at	0.634004	2.94981	1.51295	0.184067	0.606308	-5.31289	Cacng3
1372479_at	0.633712	8.43162	3.79308	0.0101203	0.284869	-2.41707	Slc4a4
1367759_at	0.633685	10.2394	2.35207	0.0595163	0.441657	-4.22387	H1f0
1388511_at	-0.633599	8.10692	-3.46749	0.0146987	0.305943	-2.7996	Arap1
1369591_at	-0.633527	5.41811	-0.770663	0.471893	0.799527	-6.08512	Csn3
1377193_at	0.633084	7.19982	2.5699	0.0447014	0.404156	-3.93577	LOC100912577
1368786_a_at	-0.63306	5.68677	-0.830993	0.439676	0.782755	-6.03556	Gpr12
1370469_at	0.632436	4.41304	1.62703	0.157913	0.578909	-5.1717	Ptpn7
1377379_at	-0.632211	6.37768	-2.27591	0.0658561	0.454136	-4.32497	Irf6
1376512_at	-0.632059	6.46646	-0.813682	0.448752	0.786229	-6.05008	Ftsj2
1368561_at	0.631893	5.88666	1.55139	0.174824	0.597245	-5.26575	Abcd2
1387506_at	-0.631111	5.58612	-0.542042	0.608485	0.869701	-6.24421	Foxa3
1374006_at	-0.631066	9.15141	-2.9114	0.0288775	0.360355	-3.49147	Kat3
1369822_at	-0.630841	6.21013	-1.38229	0.219042	0.637545	-5.46935	Kit
1368689_at	0.630678	4.91042	0.605025	0.568648	0.851914	-6.20517	Gjb5
1388127_at	0.630502	8.81537	1.77213	0.12981	0.543658	-4.98734	Cyp4v3
1375894_at	0.629929	7.68855	2.40456	0.0555237	0.431009	-4.15426	Lztfl1
1369478_at	0.629433	4.75881	0.911187	0.399405	0.760744	-5.96527	Nr0b1
1398759_at	-0.629311	12.7125	-2.66214	0.0396649	0.395298	-3.81467	Tsc22d1
1388275_at	-0.629304	5.82695	-1.4947	0.188615	0.610431	-5.3351	Tcrb
1374745_at	0.62922	5.94268	1.3306	0.234501	0.650815	-5.52942	Snx21
[truncated: 8,329 more rows]
