# Supplementary material for: Aerobic exercise inhibits oxidative stress and improves diabetic cardiomyopathy in rats by activating the PROC/PAR1/Nrf2/HO-1 signaling pathway
Source: Front Physiol. 2026 Jan 29;17:1727186. doi: 10.3389/fphys.2026.1727186 (PMC12898814; doi:10.3389/fphys.2026.1727186)
Supplement: Supplementary file 3 [file Table6.xlsx]

## Sheet: Sheet 1
Table SVI.DCM-trained DEGs identified in GSE4616
id	logFC	AveExpr	t	P.Value	adj.P.Val	B	anno
92717_at	3.07805	1.10855	6.91293	0.000268711	0.805094	-3.55765	Neurod1
93658_at	-3.01144	-0.451923	-7.25802	0.000200191	0.805094	-3.54091	Ptpn20
93096_at	2.66556	0.83307	4.86679	0.00201369	0.931368	-3.71517	Fgg
161824_r_at	-2.63259	3.12983	-3.72397	0.0079106	0.993283	-3.87799	Ido1
100001_at	2.63103	2.15228	5.23154	0.00135386	0.805094	-3.67728	Cd3g
103896_f_at	2.58987	1.56831	3.10114	0.0180967	0.993283	-4.00428	Igfbp1
96484_at	2.51	0.922819	3.01358	0.0204179	0.993283	-4.02461	C80060
92681_at	2.4817	1.69857	3.87122	0.00655953	0.993283	-3.85248	Magel2
102712_at	2.46304	2.92643	5.70803	0.00082767	0.805094	-3.63535	Saa3
92673_at	2.45501	0.494972	3.63476	0.00887511	0.993283	-3.89422	Sh3gl2
101149_at	2.37146	1.49892	2.62583	0.0352273	0.993283	-4.12267	Shc3
97474_r_at	-2.36501	0.509619	-4.63744	0.00260937	0.993283	-3.74202	Ptn
161058_f_at	2.34859	1.97472	2.90155	0.0238605	0.993283	-4.05159	R74862
104355_at	-2.32299	0.316567	-5.02044	0.00169979	0.884459	-3.69853	Fus
99330_at	-2.30456	2.97807	-5.47768	0.00104616	0.805094	-3.65465	Csf2ra
94958_at	-2.29512	1.52692	-5.10119	0.00155699	0.845376	-3.69019	Fam189b
95333_at	2.27217	2.30843	3.32525	0.0133505	0.993283	-3.95523	Il18rap
93226_i_at	-2.25459	0.254423	-2.46855	0.0441382	0.993283	-4.16616	LOC102642252
95315_at	-2.23653	1.64914	-5.53677	0.000984515	0.805094	-3.64953	Zfp14
93679_at	2.22219	2.31494	2.733	0.0302479	0.993283	-4.09425	Klrk1
98809_s_at	2.19252	1.63188	5.4317	0.00109713	0.805094	-3.65871	Nf1
101162_at	2.18585	-0.123968	2.926	0.0230597	0.993283	-4.04561	Myf5
103553_at	2.18491	1.87793	2.15116	0.0699058	0.993283	-4.25992	Mcm10
102623_at	-2.16897	2.05177	-4.4099	0.00339983	0.993283	-3.77126	Sema3f
93704_at	2.1686	1.61046	4.58797	0.00276212	0.993283	-3.74815	Foxf1
97678_r_at	-2.15485	-1.23506	-3.47889	0.0108821	0.993283	-3.924	Cts7
93532_at	2.15457	1.8897	4.89038	0.00196155	0.931368	-3.71255	Tnni2
99906_at	2.15098	2.93572	3.75192	0.00763234	0.993283	-3.87303	Esx1
95934_at	2.13481	1.14129	1.85412	0.107656	0.993283	-4.35353	D7Ertd187e
103570_at	2.13093	1.06637	2.35141	0.0522728	0.993283	-4.19988	C1qtnf3
94777_at	2.12016	3.10846	3.59187	0.00938379	0.993283	-3.90223	Alb
96600_at	-2.11819	0.315257	-2.41579	0.0476275	0.993283	-4.18121	Arhgap29
102079_at	2.11622	2.00243	3.64864	0.00871698	0.993283	-3.89165	Aym1
103430_at	2.08585	0.0662744	5.35125	0.00119313	0.805094	-3.666	Dbn1
99902_at	2.08422	1.19008	3.02361	0.0201364	0.993283	-4.02225	Hcn1
98582_at	2.08203	1.60569	2.93333	0.0228253	0.993283	-4.04383	Hgd
101372_at	-2.0709	1.60895	-4.71229	0.00239578	0.993283	-3.73298	Trip13
92803_at	2.05105	4.03981	2.97148	0.0216453	0.993283	-4.03462	Prl
100393_at	2.04929	2.6257	1.99603	0.0876065	0.993283	-4.30825	Vip
98858_at	2.03671	2.78369	1.924	0.0972754	0.993283	-4.33112	Gip
92995_at	2.03107	0.442896	1.82179	0.112816	0.993283	-4.36396	Vsnl1
95941_at	2.02291	1.15822	2.4997	0.0422037	0.993283	-4.15738	AA675344
99900_at	2.01301	3.29237	3.12062	0.0176197	0.993283	-3.99985	Crx
161656_r_at	1.98512	4.2727	2.76079	0.0290818	0.993283	-4.08705	Proc
97752_at	-1.98233	1.08056	-5.90156	0.000683244	0.805094	-3.62042	Snhg11
92885_at	1.98037	3.02809	2.58152	0.03753	0.993283	-4.13471	Tnnt3
94633_at	-1.975	1.41008	-5.80627	0.000750473	0.805094	-3.62763	Gcg
92258_at	1.95261	1.96816	3.32744	0.0133113	0.993283	-3.95478	Dppa4
103297_at	-1.94671	4.13879	-3.69411	0.00822003	0.993283	-3.88336	Pfkfb1
92445_at	1.9348	1.56448	2.54001	0.0398297	0.993283	-4.14614	Cacna1a
96582_at	1.92299	1.71357	3.11535	0.0177474	0.993283	-4.00105	Ncam2
102726_at	1.9082	1.95691	1.97725	0.0900324	0.993283	-4.31419	Tac1
102994_at	-1.90475	2.9841	-3.48028	0.0108621	0.993283	-3.92373	Stat4
103536_at	-1.89623	0.625155	-2.39756	0.0488981	0.993283	-4.18646	Tmeff2
98768_at	1.88567	0.977288	1.71574	0.131473	0.993283	-4.39834	Ptger2
101501_r_at	-1.88494	3.11342	-2.87355	0.0248139	0.993283	-4.0585	Impact
160817_at	1.86983	2.25036	2.39417	0.0491381	0.993283	-4.18744	Tmem40
98976_at	1.86001	1.37774	1.48226	0.183352	0.993283	-4.47427	Adamdec1
99344_at	1.85935	0.773859	2.97732	0.0214704	0.993283	-4.03322	Ap1s2
101691_s_at	-1.85652	1.44241	-3.21475	0.0154973	0.993283	-3.97889	C77405
100272_at	1.85199	2.16106	2.86326	0.0251744	0.993283	-4.06106	Kdm5d
95884_at	1.85045	1.59438	2.77359	0.0285605	0.993283	-4.08375	Tlr7
94719_at	1.84709	1.21491	4.01584	0.00547499	0.993283	-3.82887	Kcna6
103521_r_at	1.84534	4.44097	1.45777	0.189772	0.993283	-4.48218	Mpp7
103624_at	-1.84421	3.82791	-3.23067	0.0151664	0.993283	-3.97542	Urm1
94754_at	1.81966	1.29496	2.02459	0.0840411	0.993283	-4.29925	Lhx8
99388_at	-1.80862	3.20679	-4.09069	0.00499225	0.993283	-3.8172	Src
160986_r_at	-1.80806	0.393372	-1.85403	0.10767	0.993283	-4.35356	Ace2
92837_f_at	1.80805	1.33044	2.91971	0.0232629	0.993283	-4.04714	Mug1
92274_at	-1.8056	0.669739	-3.29479	0.0139083	0.993283	-3.96165	Prl3c1
94202_at	-1.79839	2.19608	-4.4798	0.00313186	0.993283	-3.76199	Trbv13-2
100680_at	1.79805	0.35825	2.85536	0.0254549	0.993283	-4.06303	Usp17la
98864_s_at	1.79776	3.10171	2.342	0.0529893	0.993283	-4.20263	Grik2
160810_r_at	1.79488	3.93937	2.03857	0.0823492	0.993283	-4.29486	2510022D24Rik
95913_at	1.78877	1.31696	2.27038	0.058787	0.993283	-4.22382	Akap17b
160689_r_at	1.78667	5.54266	5.43173	0.00109709	0.805094	-3.65871	Tradd
100931_at	-1.78266	4.50415	-1.49208	0.180835	0.993283	-4.47109	Arsa
102908_at	1.78162	1.63036	4.31996	0.00378262	0.993283	-3.7836	Epb4.2
103975_at	-1.78074	1.07392	-3.6063	0.00920926	0.993283	-3.89952	Grem2
95561_at	1.76806	1.68071	3.53288	0.010136	0.993283	-3.91347	Syce2
98387_at	1.76029	1.88621	2.36675	0.0511253	0.993283	-4.1954	Bdkrb2
99197_at	1.75978	0.880479	2.47991	0.0434225	0.993283	-4.16295	Gc
98801_at	1.75533	0.674827	2.18902	0.0661613	0.993283	-4.24835	Klra2
92682_at	1.75357	2.37756	2.93093	0.0229019	0.993283	-4.04441	Syt8
101203_r_at	1.75208	0.682274	2.11908	0.0732462	0.993283	-4.2698	Srrm2
99843_at	1.74695	3.80471	1.61911	0.151008	0.993283	-4.42981	Pitx3
100896_at	1.7457	3.78127	2.1814	0.0668984	0.993283	-4.25067	Cacng1
102915_at	1.73877	4.01399	2.28383	0.0576506	0.993283	-4.21981	F2rl1
92722_f_at	-1.73813	1.42546	-4.14628	0.00466405	0.993283	-3.80876	Six1
97149_at	1.72801	3.39529	3.17883	0.0162729	0.993283	-3.9868	Rax
101388_at	-1.72792	1.3245	-5.76585	0.000781213	0.805094	-3.63078	Pgk2
95347_at	1.72421	3.30138	2.4989	0.0422522	0.993283	-4.15761	Myt1
92811_at	1.72317	1.24223	3.18458	0.0161461	0.993283	-3.98553	Rbp2
162145_r_at	1.7189	2.43703	1.70321	0.133864	0.993283	-4.40242	Pgs1
160537_at	1.71675	0.205732	3.2699	0.0143827	0.993283	-3.96696	Sult1d1
92936_at	1.71103	1.85669	3.52198	0.0102821	0.993283	-3.91558	Cntn1
99522_at	1.70913	1.18559	2.52605	0.0406358	0.993283	-4.15002	Gsg2
104430_at	1.70417	0.892882	2.70215	0.0316006	0.993283	-4.10233	Cd96
160063_i_at	1.70286	0.44803	3.71702	0.00798147	0.993283	-3.87924	Gsta1
94130_at	1.70113	2.19558	1.635	0.147617	0.993283	-4.42463	Srcin1
161110_at	-1.69159	1.10075	-2.60647	0.0362145	0.993283	-4.12791	Tktl1
102975_at	1.68956	0.753331	1.96717	0.0913607	0.993283	-4.31738	Cd8a
101733_at	-1.68839	2.81705	-3.99928	0.00558857	0.993283	-3.83151	Ccr1l1
161229_at	1.6877	1.69731	1.69245	0.13595	0.993283	-4.40592	Prm2
99910_at	1.68376	4.01489	3.1609	0.0166755	0.993283	-3.99079	Asic2
99664_at	1.68291	2.77905	2.16944	0.0680725	0.993283	-4.25432	Pcnt
161639_f_at	1.67577	3.16431	1.28998	0.239462	0.993283	-4.53562	Gast
161561_r_at	1.67529	8.12905	1.28499	0.241099	0.993283	-4.53718	Med22
99941_at	1.67112	2.53293	3.24889	0.0147968	0.993283	-3.97147	Ces3a
98311_at	1.67107	2.38619	2.53346	0.0402061	0.993283	-4.14796	Pmfbp1
160781_r_at	1.67088	3.45576	1.55519	0.165395	0.993283	-4.45061	Unc93b1
161385_r_at	1.66617	1.25945	1.32522	0.228162	0.993283	-4.52453	Tph1
92911_at	1.66557	1.67255	2.50232	0.0420454	0.993283	-4.15665	Ccna1
101076_r_at	1.66358	4.06048	1.6324	0.148168	0.993283	-4.42548	Agr2
92981_at	1.66146	0.927025	1.80616	0.115395	0.993283	-4.36901	Scg2
101702_at	1.6547	2.15121	1.90209	0.100419	0.993283	-4.33813	Rs1
95509_at	1.65349	2.25643	1.41943	0.200233	0.993283	-4.49452	Sycn
92753_at	1.64347	2.25434	1.76756	0.122013	0.993283	-4.38151	Meis3
103041_at	1.64104	2.00126	1.952	0.0933982	0.993283	-4.3222	Efna4
100148_at	-1.63908	4.1295	-1.6242	0.149913	0.993283	-4.42815	Ctcf
160623_at	-1.63801	2.46121	-1.80458	0.11566	0.993283	-4.36952	Cdkl2
95455_at	-1.63361	1.21501	-4.22503	0.0042391	0.993283	-3.79713	Dnpep
93122_at	1.62802	0.789774	2.17986	0.0670485	0.993283	-4.25114	Crisp1
97551_at	-1.62676	3.91803	-4.9383	0.0018602	0.929206	-3.70729	Hip1r
100773_at	1.62618	0.623398	2.68856	0.0322165	0.993283	-4.10592	Il12a
101224_at	1.62494	1.31918	1.53458	0.170298	0.993283	-4.45731	D8Ertd107e
98559_at	-1.62207	4.41875	-1.74992	0.125158	0.993283	-4.38723	Smtn
160984_r_at	-1.61635	0.210572	-1.56498	0.16311	0.993283	-4.44743	Odf2l
93385_at	1.61087	2.3057	3.54851	0.0099305	0.993283	-3.91047	Nthl1
104373_at	-1.60913	2.11301	-1.73083	0.12865	0.993283	-4.39344	Pds5b
94711_at	1.60822	2.5724	2.57376	0.0379492	0.993283	-4.13684	Gcm1
92929_at	1.60422	1.71338	2.71432	0.0310597	0.993283	-4.09914	Cyct
102155_f_at	1.60106	1.88283	2.34143	0.0530336	0.993283	-4.2028	Igkv10-96
162404_i_at	1.59982	3.43812	1.77471	0.12076	0.993283	-4.37919	Drc1
94792_at	1.59602	3.65068	2.30726	0.0557248	0.993283	-4.21286	Msr1
100726_at	1.59474	2.4536	2.25769	0.0598792	0.993283	-4.22762	Grin2a
95980_at	-1.59335	1.93042	-3.5131	0.0104027	0.993283	-3.9173	Snx27
98347_at	-1.5892	0.320211	-2.82236	0.0266629	0.993283	-4.07132	Cdx4
96999_at	1.58879	1.603	2.54426	0.0395879	0.993283	-4.14497	Olfr155
103327_at	-1.58566	2.51258	-2.92345	0.0231419	0.993283	-4.04623	Prrx2
103524_at	-1.58545	4.13826	-1.60684	0.153676	0.993283	-4.4338	Cdan1
161033_at	-1.58095	1.63426	-3.16663	0.0165458	0.993283	-3.98951	Papolb
96273_at	1.58021	1.70357	3.08237	0.0185694	0.993283	-4.00858	Nrgn
92866_at	-1.57835	5.08067	-1.37559	0.212826	0.993283	-4.50854	H2-Aa
160729_f_at	1.57787	1.93129	1.92978	0.0964619	0.993283	-4.32928	Fabp9
104328_at	1.57688	1.92393	3.0595	0.0191633	0.993283	-4.01387	Aqp9
160574_at	-1.57661	3.44931	-1.81551	0.113846	0.993283	-4.36599	Dgcr14
100736_at	1.57325	2.1396	1.92136	0.0976493	0.993283	-4.33197	Barx2
103741_at	1.57254	3.10138	1.7107	0.132431	0.993283	-4.39998	Hoxd10
161102_at	1.57173	1.5507	3.18053	0.0162353	0.993283	-3.98642	Zc2hc1c
93296_at	-1.5694	2.44944	-3.28813	0.0140335	0.993283	-3.96307	Tcl1
96812_at	-1.56237	3.20148	-1.94318	0.0946029	0.993283	-4.32501	Smo
104089_at	-1.55921	1.87814	-1.42341	0.199123	0.993283	-4.49324	Snhg5
95392_at	1.55795	1.74107	2.45671	0.0448978	0.993283	-4.16952	Gcnt2
93457_at	1.55433	0.152257	1.6971	0.135046	0.993283	-4.40441	Crygb
95177_at	-1.55362	0.173355	-1.89578	0.101344	0.993283	-4.34015	AA414993
92810_at	-1.55318	2.82856	-1.72328	0.130055	0.993283	-4.39589	Pdk3
96969_at	-1.54837	2.33911	-3.47572	0.0109277	0.993283	-3.92463	Igkv2-112
96918_at	1.54743	2.33241	1.98728	0.0887278	0.993283	-4.31101	Fbp1
103239_at	1.5443	1.5473	2.80962	0.0271455	0.993283	-4.07455	Cdx2
103517_at	-1.5442	2.40594	-1.69643	0.135175	0.993283	-4.40462	A530040E14Rik
93210_g_at	1.54036	2.51831	3.59644	0.00932809	0.993283	-3.90137	Nek4
160884_at	1.53748	3.74692	1.88276	0.103276	0.993283	-4.34432	Clic3
94178_at	-1.53059	1.29531	-3.55643	0.00982815	0.993283	-3.90895	Cd46
92464_at	-1.52625	4.20338	-3.42508	0.0116853	0.993283	-3.93472	Mknk1
97283_at	1.5245	1.21217	2.47924	0.0434645	0.993283	-4.16314	Dppa3
94772_at	1.51761	2.83682	2.16108	0.0689051	0.993283	-4.25688	Klrb1a
93640_s_at	1.51623	-0.0238208	1.49797	0.17934	0.993283	-4.46918	Tex21
98923_at	-1.51495	2.89723	-1.71985	0.130698	0.993283	-4.397	Rcl1
104731_at	1.51432	3.16002	1.86678	0.105698	0.993283	-4.34946	Zfp467
98583_at	1.51422	1.17487	2.27133	0.0587061	0.993283	-4.22354	Btg4
102411_at	1.51129	2.31526	2.21872	0.063366	0.993283	-4.23934	Zfp239
103308_at	1.50845	2.44733	2.98654	0.0211974	0.993283	-4.03102	Mis18bp1
104340_at	-1.50725	4.04384	-1.8387	0.110087	0.993283	-4.3585	Mbd1
92380_r_at	1.50444	1.3169	3.78297	0.00733582	0.993283	-3.86759	Ptprz1
93619_at	-1.50403	4.95891	-2.13257	0.0718222	0.993283	-4.26563	Per1
98944_at	-1.50397	4.55149	-1.45099	0.191585	0.993283	-4.48436	Sec23b
100744_at	1.50146	1.43324	2.79123	0.0278581	0.993283	-4.07923	Zfp518b
98975_at	-1.49889	2.68684	-1.14449	0.291352	0.993283	-4.58025	Nup93
92367_at	1.49861	2.8069	2.40237	0.0485589	0.993283	-4.18507	Stil
97783_at	1.49447	2.4302	2.3852	0.0497793	0.993283	-4.19004	Ccl17
97144_at	-1.49382	0.865773	-3.74822	0.00766857	0.993283	-3.87369	C78441
104603_at	-1.49357	4.28662	-2.53477	0.0401307	0.993283	-4.1476	Gstt2
102573_at	1.49308	2.19722	1.63025	0.148624	0.993283	-4.42618	Nxph1
160870_at	1.49247	5.07359	2.36876	0.0509769	0.993283	-4.19481	Adcy3
103470_at	-1.48919	1.2431	-2.49827	0.0422905	0.993283	-4.15778	Pramel6
98529_at	1.48916	1.15178	3.41987	0.0117664	0.993283	-3.93577	Prl8a2
95960_at	1.48828	1.98533	1.73609	0.127678	0.993283	-4.39173	D4Ertd117e
98777_at	1.48485	3.18847	5.13976	0.00149355	0.845376	-3.6863	Vipr1
161958_at	-1.48391	0.233805	-2.05872	0.0799702	0.993283	-4.28855	Eef1g
102566_at	1.48145	2.36421	1.51465	0.175166	0.993283	-4.46378	Dcc
160945_at	-1.47905	1.37452	-4.53417	0.00293957	0.993283	-3.75495	Naa11
99957_at	1.47332	1.44624	1.33911	0.22384	0.993283	-4.52014	Mmp9
96101_at	-1.47307	1.88511	-2.90293	0.0238144	0.993283	-4.05125	Spint2
92374_at	1.473	1.67304	2.17758	0.0672711	0.993283	-4.25184	Adora1
160957_at	-1.47097	3.43662	-1.34407	0.222314	0.993283	-4.51857	Dicer1
96998_at	1.47029	2.51324	2.54414	0.0395948	0.993283	-4.145	Galnt6
92412_s_at	1.46678	1.66956	2.43578	0.0462733	0.993283	-4.17548	Spag5
93513_at	1.46616	2.67114	3.00435	0.0206803	0.993283	-4.02679	Rpl35a
100338_s_at	1.46552	2.80669	2.71694	0.0309443	0.993283	-4.09845	Cacna1e
94335_r_at	1.46451	2.97723	1.64178	0.146193	0.993283	-4.42242	Ina
94167_at	-1.4641	4.52704	-1.70145	0.134204	0.993283	-4.40299	Nos3
103926_at	-1.4635	3.91718	-2.0714	0.0785083	0.993283	-4.28459	Eif4g1
92300_at	-1.46337	3.90062	-3.11261	0.0178142	0.993283	-4.00167	Mnt
101755_f_at	1.4603	6.53984	1.47338	0.185657	0.993283	-4.47714	Sprr2j-ps
92760_at	1.45999	2.09117	3.95102	0.00593457	0.993283	-3.83928	Was
96297_at	-1.45919	3.59886	-1.42017	0.200025	0.993283	-4.49428	Ebna1bp2
102033_at	-1.45906	4.51127	-1.3587	0.217865	0.993283	-4.51392	Tesk1
92650_at	1.45717	0.599682	1.40662	0.203842	0.993283	-4.49863	Man1a2
96828_at	-1.45424	3.4882	-1.83868	0.110091	0.993283	-4.35851	Gnmt
100691_at	-1.45177	0.967223	-1.40133	0.205348	0.993283	-4.50032	Scn3a
97131_at	-1.4512	2.33158	-2.50474	0.0418993	0.993283	-4.15597	Stk11ip
160951_at	1.45083	1.56613	5.30372	0.00125424	0.805094	-3.67041	Serpina12
102768_i_at	-1.45079	2.30177	-1.2081	0.267598	0.993283	-4.56098	Sc5d
102058_at	-1.45003	4.69266	-1.34802	0.221103	0.993283	-4.51731	Mrpl9
98848_at	-1.44756	3.46334	-3.78975	0.00727275	0.993283	-3.86641	Sorbs3
95380_at	-1.44246	2.21365	-1.59482	0.156331	0.993283	-4.43772	Cd244
100735_at	1.43672	1.34996	1.88359	0.103153	0.993283	-4.34406	Krtap6-3
103976_at	1.43569	1.27147	3.76415	0.00751405	0.993283	-3.87088	Nr2c2
93004_r_at	1.43295	4.93021	2.09116	0.0762827	0.993283	-4.27844	BC018242
94321_at	-1.43081	3.07118	-1.29792	0.236873	0.993283	-4.53313	Krt10
104547_at	1.42869	1.70431	1.91027	0.0992349	0.993283	-4.33551	Dhfr
161302_r_at	-1.42855	3.257	-2.42994	0.0466647	0.993283	-4.17715	Reg2
104131_at	-1.42854	2.75697	-2.94398	0.0224892	0.993283	-4.04124	Tpra1
104123_at	1.4283	3.46311	2.80005	0.027514	0.993283	-4.07698	Fcho1
103529_at	-1.42724	2.95862	-3.10973	0.0178846	0.993283	-4.00232	Tnfaip8l1
101303_at	-1.42599	3.30595	-3.67802	0.00839228	0.993283	-3.88628	Olfr15
96810_at	-1.42126	5.56693	-1.43842	0.194989	0.993283	-4.48841	Lmo2
96031_r_at	-1.42018	2.62056	-0.948556	0.375538	0.993283	-4.63635	Fbxl5
162256_r_at	1.42011	4.83723	4.39096	0.00347671	0.993283	-3.77382	Cwf19l1
101417_at	1.41905	2.56584	1.13787	0.293918	0.993283	-4.58223	Dmrtb1
161032_i_at	1.41694	2.95518	1.88773	0.102534	0.993283	-4.34273	Nmu
103599_at	-1.41648	0.986785	-1.88714	0.102622	0.993283	-4.34292	Mdm1
93639_r_at	1.41503	5.19025	1.3532	0.219527	0.993283	-4.51567	Iglc1
160649_at	1.4142	2.38189	4.46504	0.00318643	0.993283	-3.76392	Gp1bb
97048_at	-1.40955	0.450151	-2.74082	0.0299147	0.993283	-4.09222	H2-Eb2
93396_at	-1.40722	3.48354	-1.42088	0.199828	0.993283	-4.49405	Slc4a1ap
102675_at	-1.40661	2.09348	-2.58992	0.0370816	0.993283	-4.13242	Zp3
101701_at	1.40395	-0.0903022	1.84162	0.109622	0.993283	-4.35756	Cdh8
161038_at	-1.39972	2.15272	-2.87301	0.0248329	0.993283	-4.05864	Prps2
161986_f_at	1.39823	3.25841	2.5372	0.039991	0.993283	-4.14692	Gpx5
94129_at	1.39757	2.5746	2.78387	0.0281488	0.993283	-4.08111	Gm2682
96423_at	1.39574	3.79087	1.57701	0.160346	0.993283	-4.44352	Alx3
95382_at	-1.39482	1.77532	-1.55208	0.166125	0.993283	-4.45162	AI646383
103869_at	-1.39373	4.2163	-1.65646	0.143152	0.993283	-4.41764	Thbs3
98878_r_at	1.39329	3.44602	2.46944	0.0440821	0.993283	-4.16591	Aaas
99178_at	-1.39299	3.85026	-1.30899	0.233307	0.993283	-4.52965	Gpm6b
99065_at	1.39134	3.09297	2.14378	0.070661	0.993283	-4.26219	Csn3
93781_at	1.39067	0.285102	1.90915	0.0993966	0.993283	-4.33587	Miox
96223_at	-1.38956	3.60317	-1.63704	0.147188	0.993283	-4.42397	Dcp1a
95726_at	-1.38841	6.45516	-1.58814	0.157826	0.993283	-4.43989	Mlf2
92396_at	1.38591	0.335766	2.29627	0.0566194	0.993283	-4.21612	Insig1
104191_at	1.37827	2.67022	2.29686	0.0565715	0.993283	-4.21594	Zxda
102299_at	-1.37819	3.63145	-1.93494	0.0957427	0.993283	-4.32764	Prkca
98968_at	-1.37735	1.72153	-1.70901	0.132753	0.993283	-4.40053	Myo5a
98380_at	1.37685	1.43071	2.31606	0.0550182	0.993283	-4.21026	Kcnh1
160274_at	1.37637	1.64972	1.82056	0.113017	0.993283	-4.36435	Krt34
97437_f_at	1.37623	1.56615	2.1445	0.0705866	0.993283	-4.26196	Ankib1
103356_at	-1.37616	2.27686	-1.84504	0.109081	0.993283	-4.35645	Dock7
93936_at	-1.37275	3.979	-1.54412	0.168012	0.993283	-4.45421	Ptprg
95864_at	1.37262	1.4267	2.43699	0.0461923	0.993283	-4.17514	C77815
104544_at	1.37232	2.43851	1.35805	0.21806	0.993283	-4.51413	Rpl39l
102017_at	-1.37157	2.88604	-1.2429	0.255311	0.993283	-4.55027	Prpf4b
102078_at	1.37137	2.08398	1.77857	0.12009	0.993283	-4.37794	Pth
98433_at	-1.37127	2.17045	-1.86328	0.106236	0.993283	-4.35058	Bid
102253_at	1.36523	1.13913	1.5889	0.157655	0.993283	-4.43964	AF067063
93803_at	-1.36493	5.35396	-1.99742	0.0874297	0.993283	-4.30781	Psme3
160095_at	-1.36471	3.55501	-1.1024	0.308009	0.993283	-4.59274	Lox
92953_at	-1.36466	2.24591	-1.32572	0.228006	0.993283	-4.52437	Fmn1
93196_at	-1.36399	1.98134	-1.95086	0.0935529	0.993283	-4.32257	Vps37a
99341_r_at	1.36189	-0.168857	2.2622	0.0594892	0.993283	-4.22627	9130016M20Rik
104170_at	1.3617	4.84252	1.86478	0.106004	0.993283	-4.3501	Mapk8ip1
99019_at	-1.36167	5.70127	-1.55662	0.16506	0.993283	-4.45015	Por
103719_at	-1.36153	2.48812	-3.84894	0.00674665	0.993283	-3.85624	Msh5
93840_at	1.36128	2.84073	1.52874	0.17171	0.993283	-4.4592	Apom
93416_at	-1.3593	2.05069	-2.54259	0.0396826	0.993283	-4.14543	Tnfsf11
97795_at	1.357	2.1214	2.33346	0.0536489	0.993283	-4.20514	Calcrl
160680_at	-1.35589	1.48079	-1.64323	0.145891	0.993283	-4.42195	Cpeb1
101537_at	-1.354	2.57832	-2.61009	0.0360278	0.993283	-4.12693	Ces1c
160906_i_at	-1.3533	4.13236	-1.4157	0.201278	0.993283	-4.49571	AK134344
99818_at	1.35176	1.72271	1.34073	0.22334	0.993283	-4.51962	C79122
98283_at	-1.34896	2.6414	-1.33751	0.224334	0.993283	-4.52065	Xrn1
98126_s_at	1.3489	4.34843	1.93954	0.095104	0.993283	-4.32617	Atp2a1
100372_at	1.3485	2.19193	2.81987	0.0267564	0.993283	-4.07195	Gabrg1
98980_at	-1.34575	3.43769	-2.08024	0.0775042	0.993283	-4.28184	Cd37
92814_at	-1.34443	-1.75265	-1.34399	0.222338	0.993283	-4.51859	Cyp2j5
103735_at	-1.34253	2.58029	-2.08987	0.0764258	0.993283	-4.27884	Wnt6
93217_at	-1.34077	5.21176	-2.07639	0.0779398	0.993283	-4.28304	Fbxo45
104137_at	-1.33916	5.58275	-1.92423	0.0972437	0.993283	-4.33105	Abca2
101334_at	-1.339	3.2826	-1.59036	0.157328	0.993283	-4.43917	Nkx2-3
103813_at	1.33812	1.7532	2.15956	0.0690571	0.993283	-4.25734	Sh3yl1
92520_at	-1.33802	2.08695	-3.13781	0.01721	0.993283	-3.99597	C80425
103945_at	-1.3345	2.64105	-2.89337	0.0241349	0.993283	-4.0536	Cfc1
100127_at	1.33421	1.62674	1.40613	0.203982	0.993283	-4.49878	Crabp2
103977_at	1.33346	1.78175	2.27427	0.058456	0.993283	-4.22266	F10
101144_at	1.32799	3.41308	3.27967	0.0141944	0.993283	-3.96487	Il18r1
103871_at	-1.32668	3.74862	-1.40494	0.204321	0.993283	-4.49917	Sec23ip
98943_at	-1.32633	3.74043	-1.49404	0.180335	0.993283	-4.47045	Rpa2
92934_at	1.32574	1.98356	2.00775	0.0861259	0.993283	-4.30455	Zfp90
98489_at	1.32571	2.89809	1.6541	0.143637	0.993283	-4.41841	Dlgap5
92891_f_at	1.32434	2.30172	1.68413	0.137584	0.993283	-4.40863	Hoxc9
101605_at	1.32351	1.35878	1.78873	0.11834	0.993283	-4.37465	D3Ertd246e
93468_at	-1.32263	1.55482	-2.07614	0.0779681	0.993283	-4.28311	Aff1
94339_at	1.32111	1.18946	2.13501	0.0715676	0.993283	-4.26488	Slc46a1
98554_at	-1.3207	2.42108	-2.77552	0.0284826	0.993283	-4.08326	Ndrg3
96421_at	1.32043	1.31483	1.23127	0.259362	0.993283	-4.55386	Sult1c1
93374_at	1.31745	3.05172	3.14176	0.0171174	0.993283	-3.99508	Jph3
101164_at	1.31723	0.424167	2.01631	0.08506	0.993283	-4.30185	Tnfsf4
161865_r_at	1.31717	3.47123	1.63922	0.14673	0.993283	-4.42326	Mgst2
103589_at	1.31707	1.68585	1.12636	0.298434	0.993283	-4.58566	Krt16
102627_at	1.31696	3.05327	1.91483	0.0985793	0.993283	-4.33405	Igf2bp1
97903_at	-1.31669	6.25174	-1.53928	0.169168	0.993283	-4.45578	Tsen34
92361_at	1.3165	0.165371	1.24284	0.255332	0.993283	-4.55029	Elavl4
160109_at	-1.31586	5.37305	-1.34805	0.221094	0.993283	-4.5173	Sox4
99871_f_at	-1.31581	3.69456	-3.69986	0.00815948	0.993283	-3.88232	Psg19
95505_at	-1.31481	3.94256	-2.15296	0.0697238	0.993283	-4.25937	Tor1b
92930_at	1.31408	2.45219	2.2984	0.0564455	0.993283	-4.21549	Dlx5
94727_f_at	1.31267	3.25253	1.66896	0.140611	0.993283	-4.41357	Tcstv1
103838_at	-1.31205	3.29496	-2.61315	0.0358705	0.993283	-4.1261	Sypl2
102277_at	-1.31077	2.99488	-1.64681	0.145144	0.993283	-4.42078	Zfp26
99701_f_at	1.30923	5.30997	1.75907	0.123518	0.993283	-4.38426	Sprr2b
102831_s_at	1.30846	2.4	2.17754	0.0672755	0.993283	-4.25185	Cd86
160147_r_at	1.30839	3.06033	1.54064	0.168842	0.993283	-4.45534	H1foo
160248_at	-1.30383	4.02645	-1.86782	0.105539	0.993283	-4.34912	Fubp1
98308_at	1.30337	1.64619	1.28637	0.240646	0.993283	-4.53675	Myh1
161239_r_at	-1.30302	1.91588	-2.49691	0.0423731	0.993283	-4.15816	Chl1
102328_at	1.30279	2.94745	3.71256	0.00802733	0.993283	-3.88004	Casp8
102982_at	-1.30229	5.47895	-1.6586	0.142714	0.993283	-4.41694	B230308N11Rik
99320_at	1.30228	4.17816	2.6612	0.0334952	0.993283	-4.11318	St8sia5
104712_at	-1.30207	1.90085	-2.61076	0.0359931	0.993283	-4.12675	Myc
100418_at	1.30064	3.18143	2.17436	0.0675864	0.993283	-4.25282	Gng2
102802_at	1.3004	2.15534	2.65104	0.0339835	0.993283	-4.1159	Il18
93318_at	-1.30005	4.7166	-1.08379	0.315619	0.993283	-4.5982	Ninj1
99427_at	1.29627	0.402035	2.88753	0.0243331	0.993283	-4.05504	Hoxd12
160074_at	-1.28686	3.3389	-1.61382	0.152153	0.993283	-4.43153	Ddc
160687_r_at	1.28627	-0.601311	1.50137	0.178483	0.993283	-4.46808	Dbf4
99328_at	1.2861	2.7988	3.63879	0.00882882	0.993283	-3.89347	Dlx3
94724_at	1.28439	0.422141	1.40682	0.203785	0.993283	-4.49856	Mmp10
92317_at	1.28361	1.66511	2.19492	0.065596	0.993283	-4.24655	Elavl2
99633_at	-1.28334	4.51604	-1.73235	0.128368	0.993283	-4.39294	Ncdn
97701_at	-1.28157	3.00528	-1.74405	0.126223	0.993283	-4.38914	Bcas2
103362_at	-1.28148	2.6457	-1.28309	0.241726	0.993283	-4.53777	Ptger4
161894_r_at	1.28137	5.22731	1.30784	0.233675	0.993283	-4.53001	Sf1
102430_at	-1.28114	4.03143	-1.38675	0.209556	0.993283	-4.50498	Myd88
100398_at	-1.28114	2.70149	-1.17697	0.279009	0.993283	-4.57046	Kif3a
92948_at	1.27698	0.363448	1.93474	0.0957694	0.993283	-4.3277	Csf2
160166_r_at	1.2767	4.8327	2.1698	0.0680365	0.993283	-4.25421	Ola1
92188_s_at	-1.27506	3.30418	-2.23389	0.061985	0.993283	-4.23476	Fes
94694_at	1.27429	2.64648	1.93049	0.0963632	0.993283	-4.32905	Pcsk1
102819_at	1.27385	1.88844	1.75026	0.125097	0.993283	-4.38712	Nap1l2
101657_at	1.27096	2.28979	1.4837	0.182982	0.993283	-4.4738	Bmp8b
98932_at	1.27079	2.33018	1.95807	0.0925777	0.993283	-4.32027	Gins2
102263_at	-1.26983	2.34641	-1.81046	0.114681	0.993283	-4.36762	Zfp143
101918_at	-1.26905	4.04417	-1.75739	0.123817	0.993283	-4.38481	Tgfb1
102205_at	-1.26818	1.06068	-3.13602	0.0172522	0.993283	-3.99637	Gnptab
96795_at	1.26539	2.20718	1.45899	0.189448	0.993283	-4.48178	Faah
101184_at	1.26287	2.90201	1.64032	0.146499	0.993283	-4.4229	Hsd17b3
95298_at	1.26252	3.08457	1.80938	0.114859	0.993283	-4.36796	Epha3
94388_at	-1.2596	3.60549	-1.67603	0.139193	0.993283	-4.41127	Ap3s2
102938_at	1.25863	3.14078	2.55056	0.0392319	0.993283	-4.14322	Lect2
102123_at	-1.2583	4.2647	-1.67032	0.140337	0.993283	-4.41312	Lipa
96584_f_at	1.25825	2.59545	1.90973	0.0993129	0.993283	-4.33569	Tcstv3
100760_at	1.25709	2.73325	2.15994	0.0690195	0.993283	-4.25723	Dsc1
92289_at	-1.25634	4.70878	-1.22324	0.262192	0.993283	-4.55634	Ptprb
93322_at	1.25624	2.1267	2.08818	0.0766147	0.993283	-4.27937	Pink1
101762_at	-1.25527	2.60954	-2.91854	0.0233011	0.993283	-4.04743	Sprr3
98812_at	1.25506	-0.0957682	1.78405	0.119143	0.993283	-4.37616	Cd40lg
98817_at	1.25451	1.9521	1.42121	0.199735	0.993283	-4.49394	Fst
100299_f_at	1.25421	1.52445	2.48374	0.0431839	0.993283	-4.16187	Igk-V28
104751_at	1.25163	0.897598	0.891634	0.403231	0.993283	-4.65152	Prph
92533_at	1.25052	2.85466	1.22347	0.262111	0.993283	-4.55627	Calca
94397_at	-1.24951	4.09183	-1.78847	0.118385	0.993283	-4.37473	Pan2
94631_at	1.24906	3.7355	4.18336	0.0044584	0.993283	-3.80324	P2rx6
103492_at	1.24793	2.08165	1.8871	0.102628	0.993283	-4.34293	Cpxm1
96365_at	1.24724	0.741755	1.14475	0.291247	0.993283	-4.58017	Slco6c1
98890_at	-1.24688	3.94263	-1.86025	0.106703	0.993283	-4.35156	Pgp
94636_at	1.24593	2.51049	2.44048	0.0459605	0.993283	-4.17414	Hoxa13
160142_at	-1.24414	4.43409	-1.32146	0.229346	0.993283	-4.52572	Tusc2
94874_at	-1.24306	1.67141	-2.71688	0.0309471	0.993283	-4.09846	Aplp1
160412_at	-1.24299	3.318	-1.37231	0.213799	0.993283	-4.50959	Pdcd2
93461_at	1.24202	1.53145	1.73984	0.12699	0.993283	-4.39051	Naip1
99333_at	-1.24184	2.02585	-1.53721	0.169664	0.993283	-4.45645	Sele
101220_at	1.24174	2.86346	2.7031	0.0315581	0.993283	-4.10208	C76628
95725_at	-1.23953	4.3986	-1.62338	0.150091	0.993283	-4.42842	Acy3
160909_at	-1.23895	3.86557	-1.77178	0.121273	0.993283	-4.38014	Sprr1a
94198_at	-1.23859	2.38208	-2.96061	0.0219747	0.993283	-4.03723	Ppard
95114_s_at	-1.23813	6.5636	-1.39523	0.207099	0.993283	-4.50227	Cuta
103546_at	-1.23812	3.12136	-3.60568	0.00921668	0.993283	-3.89963	Fosl2
99925_f_at	1.23701	3.27917	1.92669	0.0968969	0.993283	-4.33027	Tubg2
92469_at	1.23695	2.65379	1.61284	0.152367	0.993283	-4.43185	Sfrp4
97153_at	1.23557	2.3075	2.0213	0.084445	0.993283	-4.30028	Inhbe
103590_at	-1.2349	2.49939	-1.70871	0.13281	0.993283	-4.40063	Ggcx
160187_at	-1.23442	4.78535	-1.5	0.178827	0.993283	-4.46853	Pafah1b2
93444_at	1.23409	2.99788	1.63831	0.146921	0.993283	-4.42355	Batf
160185_at	1.23306	1.14388	1.33038	0.226547	0.993283	-4.5229	Tagln3
99149_at	-1.22915	1.86472	-1.3017	0.235652	0.993283	-4.53194	Trim59
95932_at	-1.22692	2.79435	-3.02339	0.0201428	0.993283	-4.0223	Zp1
104470_at	-1.22531	3.51344	-1.77576	0.120578	0.993283	-4.37885	Utp14a
93637_at	1.22478	1.86525	1.33132	0.226256	0.993283	-4.5226	Cd5
100988_at	-1.2231	5.11457	-1.52737	0.172043	0.993283	-4.45965	Bcl2l11
104644_at	-1.22249	2.67457	-2.6007	0.0365143	0.993283	-4.12948	Kif4
101828_at	1.22227	0.520706	1.77791	0.120205	0.993283	-4.37815	Ret
162267_r_at	1.22223	5.09174	1.87771	0.104036	0.993283	-4.34595	Pdc
95552_at	1.22183	-0.425335	1.53147	0.17105	0.993283	-4.45832	Dio1
92430_at	-1.22157	3.53377	-1.81445	0.11402	0.993283	-4.36633	Chchd5
102212_at	1.22016	1.31097	1.77155	0.121314	0.993283	-4.38022	Rhox6
101330_f_at	1.21678	1.88694	2.23296	0.0620689	0.993283	-4.23504	Igkv15-103
160811_at	-1.21418	4.39094	-1.18136	0.277377	0.993283	-4.56913	Ccz1
161041_at	1.21193	3.64288	1.47755	0.184573	0.993283	-4.47579	Ddx25
93000_g_at	-1.21022	3.85954	-2.88345	0.0244725	0.993283	-4.05605	Six4
101472_s_at	-1.20874	4.47567	-2.69389	0.0319736	0.993283	-4.10451	Pklr
97527_at	1.20826	2.15033	1.90171	0.100476	0.993283	-4.33825	Cks2
93383_at	1.20801	4.76739	2.3946	0.0491076	0.993283	-4.18732	Col7a1
100463_at	-1.20683	1.93846	-1.96985	0.0910052	0.993283	-4.31653	Csn1s2a
92276_at	-1.20381	4.9176	-1.97485	0.0903466	0.993283	-4.31495	Map3k6
102290_at	-1.20064	2.97803	-3.95481	0.00590662	0.993283	-3.83866	Alox12
104741_at	-1.19944	5.4502	-1.98304	0.0892776	0.993283	-4.31236	Zdhhc9
102410_at	-1.19898	2.92288	-1.13467	0.29517	0.993283	-4.58318	Hs3st1
100453_at	-1.19809	3.57413	-3.51544	0.0103707	0.993283	-3.91685	Camk2b
94747_at	1.19665	1.85105	2.61834	0.0356057	0.993283	-4.1247	Csf2rb
92186_at	1.19598	1.94123	1.2251	0.261534	0.993283	-4.55577	Arx
99558_at	-1.195	3.24562	-1.29476	0.237901	0.993283	-4.53412	Ccnc
94774_at	-1.19238	2.77419	-0.885732	0.406187	0.993283	-4.65306	Ifi202b
97777_at	-1.19158	6.88495	-1.79458	0.117343	0.993283	-4.37275	Nkx2-5
100499_at	-1.19082	3.58563	-1.13872	0.293587	0.993283	-4.58197	Stx3
94400_at	-1.19046	4.97165	-2.01044	0.0857896	0.993283	-4.3037	1110051M20Rik
102338_at	1.19026	3.52801	1.43517	0.195877	0.993283	-4.48946	Pde9a
104289_at	-1.18954	5.67805	-1.35619	0.218621	0.993283	-4.51472	Abcb8
95328_at	-1.1894	0.743918	-1.5109	0.176097	0.993283	-4.46499	Fut9
103997_at	-1.18924	3.44522	-2.33542	0.053497	0.993283	-4.20456	Epor
92398_at	-1.18825	4.17099	-1.79284	0.11764	0.993283	-4.37332	Vps37b
102040_at	-1.18686	4.46371	-1.72819	0.12914	0.993283	-4.39429	Grk6
93951_at	-1.18593	5.39662	-1.53055	0.171272	0.993283	-4.45862	Golga3
104159_at	1.18486	1.25553	2.03357	0.0829504	0.993283	-4.29643	Ceacam9
102192_r_at	-1.18468	0.462103	-1.21456	0.26528	0.993283	-4.559	Acsm3
96413_at	1.18439	1.74154	1.80493	0.115602	0.993283	-4.36941	Akap7
103784_at	1.18276	2.74273	1.60281	0.15456	0.993283	-4.43511	Gemin5
93777_at	-1.18164	4.30282	-1.44911	0.192092	0.993283	-4.48497	Golph3l
104523_at	-1.18123	2.94178	-2.14484	0.0705518	0.993283	-4.26186	Lrrc8c
97741_at	1.18085	2.13525	1.76852	0.121845	0.993283	-4.3812	Tshb
103472_at	1.1805	-0.135835	1.53265	0.170763	0.993283	-4.45793	BC053393
92830_s_at	-1.1801	5.48652	-2.17205	0.0678143	0.993283	-4.25352	Zfp36
98345_at	1.1793	1.39704	1.82902	0.111641	0.993283	-4.36162	AA536748
103539_at	-1.1774	4.27743	-1.31343	0.231888	0.993283	-4.52825	Tec
102064_at	-1.17724	2.30236	-2.30867	0.0556111	0.993283	-4.21244	Casp1
99541_at	-1.17685	1.71477	-1.6415	0.146252	0.993283	-4.42251	Kif11
104247_at	-1.17547	5.12144	-1.6287	0.148953	0.993283	-4.42668	Zfyve19
96433_at	1.17507	2.13892	2.55417	0.039029	0.993283	-4.14223	Usp29
100621_at	-1.17453	5.73867	-1.15041	0.289066	0.993283	-4.57847	Rnh1
93729_at	-1.17394	4.65695	-1.93839	0.0952631	0.993283	-4.32653	Map7
92944_at	1.17113	2.09491	1.17833	0.278502	0.993283	-4.57005	Gria1
161354_f_at	1.17044	1.48899	2.70179	0.031617	0.993283	-4.10243	6330403K07Rik
97442_at	1.17003	4.05877	1.94523	0.0943213	0.993283	-4.32436	Slc39a8
93931_at	-1.16954	2.69853	-1.4787	0.184273	0.993283	-4.47542	Prf1
97718_at	-1.16936	1.71709	-2.5302	0.0403947	0.993283	-4.14887	Ctla4
161009_at	-1.16874	2.3241	-1.87465	0.104498	0.993283	-4.34693	Morc4
102621_at	1.16735	4.20815	1.21633	0.264647	0.993283	-4.55846	Cdon
161779_r_at	1.16719	6.29167	1.26197	0.248786	0.993283	-4.54436	Cryl1
98824_at	-1.16633	1.58037	-1.68126	0.138153	0.993283	-4.40956	Irs1
93085_at	-1.16598	4.80243	-1.14589	0.29081	0.993283	-4.57983	Psmb9
94856_r_at	-1.16551	2.16746	-0.776485	0.463779	0.993283	-4.68029	Wasf2
104087_at	-1.16459	5.46487	-1.42595	0.198419	0.993283	-4.49242	Anapc16
97791_at	1.16415	4.339	2.04699	0.0813468	0.993283	-4.29222	Sema5b
93846_at	1.16358	2.35367	1.68475	0.137461	0.993283	-4.40843	Snn
99400_at	1.16319	1.37734	1.82367	0.11251	0.993283	-4.36335	Prss58
96638_at	-1.16255	2.43602	-2.38398	0.0498671	0.993283	-4.19039	Ap2s1
103422_at	-1.16169	2.56512	-1.18163	0.277278	0.993283	-4.56905	Cd1d1
94054_at	-1.16144	6.21204	-1.30151	0.235712	0.993283	-4.532	Cttn
102857_at	1.16083	0.555942	1.64873	0.144747	0.993283	-4.42016	Akap4
102898_at	-1.15997	1.12121	-1.9117	0.0990281	0.993283	-4.33505	Hgf
103468_at	-1.1564	2.10725	-1.63195	0.148263	0.993283	-4.42562	Mns1
160450_at	-1.15575	6.51641	-1.31278	0.232097	0.993283	-4.52845	Maea
96819_at	-1.1544	4.8294	-1.38429	0.210273	0.993283	-4.50577	Ap5s1
98139_at	1.15435	2.52098	2.566	0.0383734	0.993283	-4.13897	Vdac1
98312_at	1.15252	2.39909	2.24843	0.0606897	0.993283	-4.23039	Rspo1
93526_at	1.15109	2.29201	2.37239	0.0507097	0.993283	-4.19376	Stra13
100369_at	-1.15017	3.45716	-2.70181	0.0316162	0.993283	-4.10242	St6galnac6
97788_at	1.14927	3.09944	2.21668	0.0635547	0.993283	-4.23996	Krt12
94177_at	-1.14807	1.0011	-2.24509	0.0609851	0.993283	-4.2314	Hsd17b7
98324_at	-1.14803	2.57591	-1.35664	0.218488	0.993283	-4.51458	Foxa3
101299_at	1.14676	2.55084	2.41735	0.0475198	0.993283	-4.18076	H2-M1
102197_at	-1.14657	2.58357	-1.27573	0.244165	0.993283	-4.54007	Nucb2
92230_at	-1.14645	1.19028	-1.87657	0.104208	0.993283	-4.34631	Nln
96867_at	1.14608	4.15471	1.66463	0.141487	0.993283	-4.41498	Azgp1
92749_at	1.1448	2.90353	1.14638	0.290618	0.993283	-4.57968	Gabrb1
160121_at	-1.14388	5.06832	-2.17633	0.0673938	0.993283	-4.25222	Galk2
101920_at	1.14158	-0.151308	2.11092	0.0741207	0.993283	-4.27232	Pole2
102425_at	-1.1411	3.08268	-1.39712	0.206557	0.993283	-4.50167	Tle1
104042_at	-1.14088	5.24888	-1.21526	0.265031	0.993283	-4.55879	Slc35b2
100962_at	-1.13844	4.15697	-2.07516	0.0780799	0.993283	-4.28342	Nab2
104206_at	-1.13843	3.36137	-2.39941	0.0487669	0.993283	-4.18593	Ankrd33b
93871_at	1.13619	1.71768	2.64876	0.0340939	0.993283	-4.11651	Il1rn
101802_at	1.13597	0.348866	0.921409	0.38856	0.993283	-4.64366	Fpr-rs4
160712_r_at	1.13366	3.64337	3.76136	0.00754081	0.993283	-3.87137	E130012A19Rik
99527_at	1.13227	0.344593	0.847644	0.425648	0.993283	-4.66283	Nfe2l3
96069_at	-1.1307	6.53796	-1.1374	0.294103	0.993283	-4.58237	Akr7a5
95304_at	1.13047	1.23885	1.41135	0.202502	0.993283	-4.49711	Uevld
102766_at	-1.1285	1.65909	-0.957853	0.371155	0.993283	-4.63382	Mycbp
101705_at	1.12812	3.42264	1.64353	0.145827	0.993283	-4.42185	Phxr1
92731_at	-1.12746	2.58877	-2.41447	0.0477181	0.993283	-4.18159	Ptx3
160212_at	-1.12729	4.4607	-1.32464	0.228345	0.993283	-4.52471	Ttc4
92253_at	1.12701	3.34007	1.61232	0.15248	0.993283	-4.43202	Krtap6-2
102552_at	1.12689	2.30552	1.61591	0.151699	0.993283	-4.43085	Gja3
96523_at	1.12489	1.72795	2.744	0.0297807	0.993283	-4.09139	En1
102266_at	-1.12478	2.87725	-2.59116	0.0370157	0.993283	-4.13208	Inha
94535_at	-1.12478	6.47844	-1.22761	0.260648	0.993283	-4.55499	Add1
92358_at	-1.12427	3.18566	-2.28225	0.0577831	0.993283	-4.22028	Nell2
102015_at	1.12425	1.90744	2.74936	0.0295557	0.993283	-4.09	Ddx49
93235_at	-1.12402	3.56653	-1.32874	0.22706	0.993283	-4.52342	Mtmr10
92626_at	-1.1232	5.21519	-1.20363	0.269212	0.993283	-4.56235	Npdc1
101855_at	-1.12304	3.23651	-2.22576	0.0627211	0.993283	-4.23721	Map6
94284_at	-1.12204	6.84738	-2.03886	0.082314	0.993283	-4.29476	Cyb5r3
97444_at	-1.12198	2.89073	-1.36576	0.215745	0.993283	-4.51168	Ifi30
160525_f_at	1.12194	1.12496	1.44093	0.194304	0.993283	-4.4876	Prl2b1
103265_r_at	1.12169	1.56533	1.22485	0.261621	0.993283	-4.55584	Epb4.1l1
103575_at	-1.12112	2.46853	-2.36315	0.0513921	0.993283	-4.19645	Nefl
95344_at	1.12069	1.34267	1.04204	0.333246	0.993283	-4.61027	Il13ra2
160808_at	-1.11987	5.38587	-1.26323	0.248359	0.993283	-4.54397	Prkab1
97562_r_at	1.11916	4.10633	1.12784	0.297848	0.993283	-4.58522	Vav1
99334_at	1.11829	-0.679422	2.14738	0.0702917	0.993283	-4.26108	Ifng
101180_at	-1.11546	3.89543	-1.71099	0.132375	0.993283	-4.39989	Atm
97557_at	-1.11538	2.87609	-1.30322	0.23516	0.993283	-4.53146	Tor2a
93722_at	-1.11473	4.25596	-1.62812	0.149076	0.993283	-4.42687	Ensa
103336_r_at	-1.11464	0.441937	-1.02641	0.340045	0.993283	-4.61473	Bpnt1
98773_s_at	-1.11444	3.00519	-1.98976	0.088409	0.993283	-4.31023	Irg1
102280_at	-1.11342	3.54115	-0.952998	0.373439	0.993283	-4.63515	Pcdh7
99912_at	1.11267	0.907902	1.4027	0.204959	0.993283	-4.49988	Aff2
98756_at	-1.11115	0.866223	-1.62164	0.150462	0.993283	-4.42898	2810043O03Rik
92949_at	-1.11083	4.19919	-3.69601	0.00819998	0.993283	-3.88302	Pacsin1
101639_r_at	1.11073	0.949871	1.67539	0.139321	0.993283	-4.41148	Cyp3a16
102284_at	1.10955	-0.0183729	1.75572	0.124115	0.993283	-4.38535	Masp1
104458_at	-1.10878	5.27267	-1.84845	0.108543	0.993283	-4.35536	Tcf7l1
95643_at	-1.10859	3.88737	-1.25996	0.249467	0.993283	-4.54498	Wdr6
104335_at	-1.10616	4.30524	-2.51524	0.0412714	0.993283	-4.15303	Kifc3
104351_at	1.10548	2.82262	1.46576	0.187656	0.993283	-4.4796	Gmppb
95793_at	-1.10535	3.58717	-1.66705	0.140996	0.993283	-4.41419	Sprr2d
103258_at	-1.10424	2.2235	-1.6457	0.145375	0.993283	-4.42114	Ly75
160491_at	-1.10398	3.65047	-2.5267	0.0405982	0.993283	-4.14984	Ube2f
160841_at	-1.10368	3.59751	-2.10651	0.0745983	0.993283	-4.27368	Dbp
94714_at	1.10247	0.976485	2.77415	0.0285379	0.993283	-4.08361	Klk1b3
94657_at	1.10204	-0.915333	1.31092	0.232689	0.993283	-4.52904	D8Wsu26e
98804_at	1.10114	0.981018	1.57968	0.159737	0.993283	-4.44264	Hesx1
93851_at	-1.10006	3.68613	-2.72329	0.0306673	0.993283	-4.09679	Rabggta
94113_at	-1.09962	3.22459	-1.39689	0.206624	0.993283	-4.50174	Atxn7l1
160932_at	1.0973	2.14816	1.43277	0.196536	0.993283	-4.49023	Nck1
95466_at	-1.09656	0.859022	-2.31471	0.0551258	0.993283	-4.21066	Cotl1
95283_at	1.09601	2.50335	1.90615	0.0998295	0.993283	-4.33683	Abcc2
102216_at	1.09597	0.564508	2.33764	0.0533251	0.993283	-4.20391	Alox12b
161022_at	1.09277	3.16119	1.70233	0.134033	0.993283	-4.4027	Fam207a
92523_at	1.09203	2.87193	1.68074	0.138255	0.993283	-4.40973	Kcnj6
101188_at	1.09178	3.13986	2.1384	0.0712153	0.993283	-4.26384	Kcnj3
160148_at	1.09161	2.70636	1.59884	0.155439	0.993283	-4.43641	Prmt5
92805_s_at	-1.09146	5.10935	-1.37241	0.213767	0.993283	-4.50956	Arl4a
99404_at	-1.09051	2.19293	-1.88948	0.102274	0.993283	-4.34217	Cyp7a1
95182_at	1.0891	3.07376	1.80922	0.114886	0.993283	-4.36802	Sel1l2
92602_at	1.08887	5.28558	1.96788	0.0912663	0.993283	-4.31716	Tcap
100484_at	-1.08883	2.39256	-1.9208	0.0977288	0.993283	-4.33215	Mmp13
160419_r_at	-1.08793	1.48326	-1.05017	0.329751	0.993283	-4.60794	Ubac2
98346_at	-1.08715	3.55601	-1.37471	0.213086	0.993283	-4.50883	Tsku
99578_at	1.08592	0.991161	3.42869	0.0116294	0.993283	-3.934	Top2a
92499_at	-1.08527	1.13411	-1.72418	0.129886	0.993283	-4.3956	Uncx
103908_at	-1.08513	3.86614	-1.30847	0.233475	0.993283	-4.52981	Sdccag3
97371_at	1.08447	2.95165	1.03802	0.334986	0.993283	-4.61142	Haus5
99062_at	-1.08441	2.33005	-0.919927	0.389281	0.993283	-4.64405	Pvrl3
103647_at	-1.08384	4.71933	-1.58373	0.15882	0.993283	-4.44133	Glb1
101153_at	-1.08346	0.682674	-1.20977	0.266997	0.993283	-4.56047	Ofa
103685_at	-1.08213	2.39962	-1.57327	0.161202	0.993283	-4.44473	Pag1
103363_at	-1.08211	4.50075	-1.88527	0.102901	0.993283	-4.34352	Taf8
160591_at	-1.08126	4.18383	-1.22769	0.26062	0.993283	-4.55497	St7
97465_at	1.08069	4.18764	2.41673	0.0475627	0.993283	-4.18094	Slc6a18
92732_at	1.08032	1.64882	1.13302	0.295814	0.993283	-4.58367	Adam2
103200_at	1.07983	2.83306	1.92216	0.0975364	0.993283	-4.33171	Fam65b
99469_at	-1.07973	5.04501	-1.4923	0.180779	0.993283	-4.47102	Pex6
160388_at	-1.07931	3.16408	-1.15289	0.288118	0.993283	-4.57773	Msmo1
94801_at	-1.07877	4.6532	-1.39737	0.206483	0.993283	-4.50159	Pgrmc2
102210_at	1.07861	2.26437	1.25636	0.25069	0.993283	-4.5461	Dtnb
93900_at	1.07843	4.50975	1.27693	0.243767	0.993283	-4.5397	Prrc2a
104352_at	-1.07738	4.98627	-1.12003	0.300937	0.993283	-4.58754	Brd4
162247_r_at	1.07708	5.93287	1.74558	0.125943	0.993283	-4.38864	Tcea2
104457_at	1.0729	1.03029	1.06952	0.321558	0.993283	-4.60235	Vps13c
93258_at	-1.07289	4.49057	-0.892035	0.403031	0.993283	-4.65142	Hmbs
94948_at	-1.07239	5.08756	-1.24911	0.253172	0.993283	-4.54835	Trip6
97862_s_at	-1.07016	4.79254	-0.953645	0.373134	0.993283	-4.63497	Emc3
96132_at	-1.06971	3.42743	-1.62701	0.149314	0.993283	-4.42723	Apcdd1
104124_at	-1.06931	4.16376	-1.14154	0.292493	0.993283	-4.58113	Blvra
161566_r_at	1.06912	1.76217	0.836015	0.431721	0.993283	-4.66576	Asgr1
94773_at	1.06908	0.0640895	1.69359	0.135727	0.993283	-4.40555	Klk1b4
161146_r_at	1.06788	3.59209	1.07252	0.320303	0.993283	-4.60148	Tbx2
101582_at	-1.06626	4.38465	-1.37857	0.211949	0.993283	-4.50759	Gnl2
97156_at	1.06563	4.2838	1.33324	0.225656	0.993283	-4.52199	Hes3
103051_at	-1.06466	2.60521	-1.59401	0.156512	0.993283	-4.43798	Wfdc18
94730_at	1.06361	0.945983	1.14283	0.291991	0.993283	-4.58074	Crisp3
103694_at	1.06359	3.02886	1.56727	0.162582	0.993283	-4.44668	Nup188
96227_at	1.0635	4.20638	1.1759	0.279409	0.993283	-4.57079	Serpina6
93389_at	-1.06278	2.6545	-2.07008	0.078659	0.993283	-4.285	Prom1
93872_at	-1.06166	3.21816	-1.54309	0.168258	0.993283	-4.45455	Gfra1
99545_at	1.06163	0.193608	1.37029	0.214398	0.993283	-4.51024	Tekt1
103423_at	-1.06064	5.84161	-1.47081	0.186328	0.993283	-4.47797	Cyb561
104374_at	-1.0596	6.97548	-1.45234	0.191224	0.993283	-4.48393	Serpina3n
100444_at	-1.05904	5.13569	-1.44086	0.194324	0.993283	-4.48763	Cdk5
160108_at	-1.05616	5.31512	-1.21084	0.266614	0.993283	-4.56015	Nupr1
104025_at	-1.05584	3.16516	-1.4514	0.191477	0.993283	-4.48423	Thop1
103809_r_at	1.05557	5.95622	1.64405	0.145718	0.993283	-4.42168	Dync1i1
101401_at	-1.0549	3.40349	-1.35354	0.219425	0.993283	-4.51556	Bet1
102298_at	-1.05463	2.72385	-1.63613	0.14738	0.993283	-4.42426	Ngf
94097_at	1.05409	1.67319	1.94753	0.0940071	0.993283	-4.32363	Gli1
160379_at	-1.05399	5.39078	-1.76921	0.121723	0.993283	-4.38097	Epb4.1
101194_at	1.05323	0.922619	1.28344	0.24161	0.993283	-4.53766	Stra8
98049_at	-1.05277	4.88538	-1.24819	0.253486	0.993283	-4.54864	Cmtr1
101803_at	1.05171	0.345715	1.75955	0.123432	0.993283	-4.38411	Muc5ac
161658_at	-1.05127	3.23374	-2.28714	0.0573746	0.993283	-4.21883	Map3k11
101445_at	-1.05119	4.94962	-1.43011	0.197268	0.993283	-4.49109	Dnmt1
103085_at	-1.05056	4.88752	-1.65174	0.144124	0.993283	-4.41918	Hebp1
96868_at	1.04993	0.138888	2.11211	0.0739928	0.993283	-4.27195	Fgb
97157_at	-1.04976	1.50425	-1.67206	0.139988	0.993283	-4.41256	Nkx3-1
93920_at	-1.04947	3.34556	-1.59877	0.155454	0.993283	-4.43643	Adam11
102635_at	-1.0492	0.985144	-3.12212	0.0175835	0.993283	-3.99951	Vti1a
92926_at	1.04872	1.02859	2.95495	0.0221483	0.993283	-4.03859	Mpl
96254_at	-1.04838	4.53618	-1.37242	0.213764	0.993283	-4.50956	Dnajb1
99063_at	-1.04836	3.65555	-1.85807	0.107041	0.993283	-4.35226	Stx8
94635_at	1.0472	3.09659	2.6029	0.0363997	0.993283	-4.12888	Tacr1
103803_at	1.0468	2.04008	1.66698	0.14101	0.993283	-4.41421	Padi3
160088_at	-1.044	2.62211	-1.96114	0.0921649	0.993283	-4.3193	Fmo5
97928_at	-1.0431	5.05786	-1.59831	0.155555	0.993283	-4.43658	Cln6
103686_at	-1.04292	2.15927	-1.35099	0.220199	0.993283	-4.51637	Mcoln2
92606_at	1.04239	-0.0306917	1.5587	0.164572	0.993283	-4.44947	Uox
100318_at	1.04226	5.53691	1.90923	0.099384	0.993283	-4.33584	Dnajb13
94120_s_at	1.04183	2.08838	1.94453	0.0944178	0.993283	-4.32458	Sprr2f
102708_at	-1.04118	1.70288	-2.2214	0.0631201	0.993283	-4.23853	Btn1a1
95639_at	1.04106	4.08112	1.79131	0.117899	0.993283	-4.37381	Chrng
94914_at	-1.04088	2.78005	-3.66673	0.00851546	0.993283	-3.88833	Lypd8
100061_f_at	-1.04083	2.70354	-1.16638	0.282984	0.993283	-4.57367	Klk1
101195_at	1.03955	1.97688	1.80942	0.114852	0.993283	-4.36795	Myl10
98417_at	1.0394	2.3515	1.34848	0.220962	0.993283	-4.51717	Mx1
160145_at	1.03939	3.4966	1.28779	0.240177	0.993283	-4.5363	Zg16
101884_at	1.03923	2.77037	1.77286	0.121083	0.993283	-4.37979	Xlr4a
92739_at	1.03897	0.368259	1.80815	0.115065	0.993283	-4.36836	Ivl
160122_at	-1.03718	3.10897	-1.95158	0.0934553	0.993283	-4.32234	Asrgl1
92362_at	-1.03649	3.56208	-1.31444	0.231569	0.993283	-4.52793	Dusp8
101653_f_at	-1.03536	4.79107	-1.20857	0.26743	0.993283	-4.56084	H2-D4
94458_at	-1.03439	1.36664	-1.10057	0.308751	0.993283	-4.59328	Casp6
101829_at	1.03407	2.91917	2.21366	0.0638344	0.993283	-4.24087	Chrm1
97735_at	1.03306	0.731179	1.13319	0.295746	0.993283	-4.58362	Trhr
103072_at	1.03274	2.79773	1.37982	0.211581	0.993283	-4.50719	Hsd3b1
102297_at	-1.03266	3.36761	-2.17663	0.0673637	0.993283	-4.25212	Zkscan6
103316_at	-1.03255	3.76015	-1.59274	0.156796	0.993283	-4.43839	Camsap1
97129_at	-1.03169	1.08437	-1.74225	0.12655	0.993283	-4.38972	BC052688
92959_at	-1.0312	0.995588	-1.36404	0.216259	0.993283	-4.51222	Frk
94434_at	-1.03119	4.15054	-2.08433	0.0770447	0.993283	-4.28057	Zkscan5
103653_at	1.03112	2.78734	1.09133	0.312519	0.993283	-4.596	Mras
97548_at	-1.03092	1.81277	-1.07685	0.318497	0.993283	-4.60022	Prpf39
98304_at	-1.03068	2.72475	-1.55215	0.166109	0.993283	-4.4516	Tlr6
100417_at	-1.03052	1.30945	-0.887355	0.405373	0.993283	-4.65264	Slc7a6
98108_at	1.03029	1.56298	2.93198	0.0228683	0.993283	-4.04415	Crabp1
98302_at	1.02942	3.05201	1.58109	0.159418	0.993283	-4.44219	Scn10a
160173_at	-1.029	3.69369	-1.65576	0.143296	0.993283	-4.41787	Meg3
101579_at	-1.02866	5.29272	-1.46502	0.187851	0.993283	-4.47984	Srp9
160929_at	1.02791	1.76698	1.32032	0.229704	0.993283	-4.52608	Mettl3
93243_at	1.02764	2.44023	1.54713	0.167297	0.993283	-4.45323	Bmp7
96509_at	-1.02761	1.53356	-1.25419	0.251429	0.993283	-4.54677	Ms4a2
101404_at	-1.02726	2.64813	-1.10127	0.308467	0.993283	-4.59308	Ccdc115
94941_at	-1.02723	2.86583	-2.45043	0.0453062	0.993283	-4.1713	Eif2ak4
160157_at	-1.02648	3.65632	-1.71221	0.132143	0.993283	-4.39949	Mkrn2
101138_at	1.02608	3.39832	1.20051	0.270343	0.993283	-4.5633	Gabrb2
97256_at	1.02459	2.20058	1.79088	0.117972	0.993283	-4.37395	Ndufa12
160763_at	1.02372	1.02516	1.29975	0.236282	0.993283	-4.53255	Mapk13
94668_at	1.02361	1.57226	1.67852	0.138696	0.993283	-4.41045	D3Wsu167e
100978_at	-1.02308	4.16529	-1.18212	0.277094	0.993283	-4.5689	Frg1
162056_f_at	1.02182	3.0658	1.90397	0.100146	0.993283	-4.33753	Prm3
96193_at	-1.02118	4.73485	-1.49079	0.181164	0.993283	-4.47151	Dmwd
104003_at	-1.01749	4.90382	-1.54207	0.168501	0.993283	-4.45488	Phka2
94205_at	1.01698	0.0402239	2.04144	0.0820067	0.993283	-4.29396	Epx
103632_at	-1.01691	2.47185	-1.95819	0.092562	0.993283	-4.32024	Hmgb4
97138_at	1.01545	3.17815	1.37459	0.213122	0.993283	-4.50886	Etl4
94226_at	-1.01499	4.63036	-1.91203	0.0989812	0.993283	-4.33495	Tex264
100479_at	1.01444	3.21	2.72087	0.0307727	0.993283	-4.09742	Dnmt3a
100284_at	1.01408	0.666661	2.50009	0.0421798	0.993283	-4.15727	Zic4
101993_at	1.01374	3.47386	1.24405	0.254914	0.993283	-4.54992	Tnc
160438_at	-1.01081	2.67221	-1.63252	0.148143	0.993283	-4.42544	Cox5a
160160_at	-1.00998	3.76782	-1.18197	0.277151	0.993283	-4.56895	Dedd
95685_at	-1.0098	3.78579	-1.95425	0.0930928	0.993283	-4.32149	Wdr74
98370_at	-1.00947	3.62683	-2.37269	0.0506875	0.993283	-4.19367	Upk2
98418_at	-1.00844	6.41825	-1.38097	0.211246	0.993283	-4.50683	Dvl1
104125_at	-1.00835	5.19562	-1.47572	0.185048	0.993283	-4.47638	Rlim
104146_at	-1.0083	5.93773	-1.96061	0.0922363	0.993283	-4.31947	Rasip1
103649_at	1.0081	1.10126	2.08608	0.076849	0.993283	-4.28002	Hao2
104008_at	1.0075	1.16909	2.47867	0.0435001	0.993283	-4.1633	Spdef
96787_at	1.00723	3.9394	1.70468	0.133582	0.993283	-4.40194	Serpina10
93702_at	-1.00713	3.21671	-2.40433	0.0484223	0.993283	-4.18451	Ptpn23
92734_at	-1.00652	1.60055	-1.50991	0.176343	0.993283	-4.46531	Gpr83
103776_at	-1.00644	3.29597	-1.85871	0.106942	0.993283	-4.35205	B4galnt2
102731_g_at	-1.00562	5.57946	-1.36445	0.216137	0.993283	-4.51209	H2-M3
99403_at	-1.00295	0.965101	-1.16419	0.283814	0.993283	-4.57433	Art2a-ps
94100_s_at	1.00238	2.18997	1.90238	0.100378	0.993283	-4.33804	Trpc4
97332_at	-1.0011	5.36123	-1.39578	0.206942	0.993283	-4.5021	Pnkp
98474_r_at	1.0008	1.34108	0.995213	0.353938	0.993283	-4.62351	Tnfaip6
98813_at	-1.00058	1.00646	-1.46852	0.18693	0.993283	-4.47871	Rel
101419_at	1.00022	4.97176	1.65423	0.14361	0.993283	-4.41836	Tubb4a
93897_at	0.999943	2.03705	0.964745	0.367931	0.993283	-4.63194	Theg
102694_at	-0.998189	-1.12954	-1.07883	0.317675	0.993283	-4.59965	Psg16
92537_g_at	-0.998026	3.41155	-1.47224	0.185956	0.993283	-4.47751	Adrb3
93761_at	0.996907	2.68534	3.00166	0.0207576	0.993283	-4.02743	Hnrnpu
98134_at	-0.996867	3.61744	-1.16716	0.282691	0.993283	-4.57343	U2surp
96704_at	0.99647	2.23101	1.60666	0.153715	0.993283	-4.43386	Sfn
104306_at	-0.995567	3.38831	-1.23069	0.259566	0.993283	-4.55404	Dpp3
101531_at	0.994835	3.65916	1.35456	0.219114	0.993283	-4.51524	Aldob
104440_at	0.99465	3.48474	1.10147	0.308387	0.993283	-4.59302	Ybx2
92353_at	0.994509	0.277373	2.3308	0.0538558	0.993283	-4.20592	Klk6
95694_at	0.994333	7.64358	2.79241	0.0278117	0.993283	-4.07893	Top1
161909_r_at	0.99429	2.90672	0.848192	0.425363	0.993283	-4.66269	Nhsl2
92697_at	-0.993671	1.40064	-1.14434	0.29141	0.993283	-4.58029	Foxa1
92271_at	0.993545	3.25051	2.06006	0.0798144	0.993283	-4.28813	Pax6
92982_at	0.992034	3.06827	2.03779	0.0824429	0.993283	-4.2951	Bmp8a
94674_at	0.991455	1.02047	2.24427	0.0610578	0.993283	-4.23164	Wdr12
92605_at	-0.99134	1.89827	-1.63866	0.146847	0.993283	-4.42344	Umod
95037_at	-0.991275	5.84956	-1.43338	0.196369	0.993283	-4.49004	Cdk9
92938_at	0.990974	0.15828	1.33881	0.223931	0.993283	-4.52023	Gabra1
102001_at	0.990845	2.99784	1.80125	0.116218	0.993283	-4.37059	Rrm2
101143_at	0.989729	4.45138	1.84666	0.108826	0.993283	-4.35593	Fzd7
97727_at	-0.989327	3.45895	-1.66907	0.14059	0.993283	-4.41353	Nog
103548_at	0.988879	2.18308	2.14625	0.0704077	0.993283	-4.26143	Tac2
94836_at	-0.988624	3.03768	-2.06101	0.0797034	0.993283	-4.28783	Tubb2a-ps2
94393_r_at	0.987773	2.07192	1.24559	0.254383	0.993283	-4.54944	Elovl2
96311_at	0.987609	4.46943	1.62946	0.148791	0.993283	-4.42643	Mbp
93407_at	-0.986884	0.875451	-1.4042	0.204529	0.993283	-4.4994	Abcc6
93132_at	0.98648	-0.383151	1.60038	0.155099	0.993283	-4.43591	Grik1
102424_at	-0.986189	2.57182	-2.2423	0.0612325	0.993283	-4.23223	Ccl3
97136_at	0.986053	2.90861	1.28178	0.242158	0.993283	-4.53818	Trpm7
104230_at	-0.985453	1.82816	-1.59228	0.156897	0.993283	-4.43854	Dclre1a
101917_at	0.985409	1.27941	1.14521	0.291072	0.993283	-4.58003	Il2ra
101521_at	0.984822	2.52495	1.90764	0.0996141	0.993283	-4.33635	Birc5
93371_at	-0.984606	2.42612	-2.09763	0.0755676	0.993283	-4.27643	Bnc1
98373_at	-0.984298	2.02677	-1.68352	0.137704	0.993283	-4.40883	Ms4a4c
99907_at	0.983851	1.72864	1.71544	0.131531	0.993283	-4.39844	Rgs9
161750_f_at	0.981852	4.67453	0.933589	0.382676	0.993283	-4.6404	Ncam1
161082_r_at	0.981346	4.0609	1.14367	0.291667	0.993283	-4.58049	Btbd17
98958_at	-0.980555	2.87315	-1.13844	0.293698	0.993283	-4.58206	Eny2
103092_at	-0.980078	2.9146	-1.19014	0.274131	0.993283	-4.56646	Trim37
99466_at	-0.979833	3.77705	-1.19953	0.270701	0.993283	-4.5636	Zfp444
97887_at	0.978903	2.32668	2.38093	0.0500876	0.993283	-4.19128	Apoc2
102086_r_at	-0.978392	-0.209424	-0.927488	0.385615	0.993283	-4.64204	D15Ertd50e
102904_at	0.978293	0.714915	1.94392	0.094501	0.993283	-4.32477	H2-Ea-ps
99382_at	-0.977973	3.23768	-2.31486	0.0551145	0.993283	-4.21062	Grin2d
95872_at	-0.977811	3.18415	-1.53627	0.16989	0.993283	-4.45676	D7Ertd183e
94834_at	-0.977089	4.9011	-1.23105	0.259439	0.993283	-4.55393	Ctsh
95052_at	-0.976606	3.97405	-1.36652	0.215521	0.993283	-4.51144	Fam132a
104040_at	0.976181	3.05046	1.65243	0.143981	0.993283	-4.41895	Ddrgk1
98814_at	-0.975912	0.416803	-1.3615	0.217023	0.993283	-4.51303	Csn1s2b
102622_r_at	0.975598	3.07027	1.72515	0.129706	0.993283	-4.39528	Clcn1
93460_at	0.975293	2.1463	2.02216	0.0843389	0.993283	-4.30001	Acvr1
97431_at	0.97515	2.03694	1.96851	0.0911836	0.993283	-4.31696	Slc22a6
103882_at	0.974786	2.18739	1.7028	0.133942	0.993283	-4.40255	Cpn1
99779_at	-0.974097	3.34763	-1.60614	0.153829	0.993283	-4.43403	Zyg11b
101191_at	-0.973883	2.82272	-1.19428	0.272616	0.993283	-4.56521	Doc2b
162411_f_at	0.973061	-0.0249147	1.58849	0.157748	0.993283	-4.43978	Myb
100671_at	0.972745	0.567087	1.31483	0.231444	0.993283	-4.52781	Ifna11
99342_at	0.971755	1.12508	1.2124	0.266052	0.993283	-4.55967	Gabrd
160644_at	-0.971623	5.322	-1.58207	0.159196	0.993283	-4.44187	Ggnbp1
102575_at	-0.970932	3.54922	-1.59259	0.156829	0.993283	-4.43844	Orm3
93838_at	-0.97078	6.29941	-1.65329	0.143804	0.993283	-4.41867	Ppdpf
96759_r_at	0.96953	4.10926	0.829809	0.434988	0.993283	-4.66731	Sec14l2
103326_at	-0.969358	4.50516	-1.16049	0.285214	0.993283	-4.57544	Tbcel
99236_at	0.968435	1.04987	1.70269	0.133965	0.993283	-4.40259	Lcn5
103527_at	-0.96742	3.60995	-1.60913	0.153175	0.993283	-4.43306	Slc35e4
101562_at	-0.966811	3.35475	-1.77421	0.120848	0.993283	-4.37935	Hspa14
98028_at	-0.966237	2.44321	-1.14569	0.290884	0.993283	-4.57989	Twist1
94357_at	0.96565	1.64105	1.80847	0.11501	0.993283	-4.36826	Slc5a1
96295_at	-0.965348	3.81964	-0.888033	0.405033	0.993283	-4.65246	Psat1
101147_at	0.965203	3.00423	2.1679	0.0682248	0.993283	-4.25479	Gcsam
98458_at	0.964167	2.69526	1.58124	0.159384	0.993283	-4.44214	Smim1
104361_at	-0.963693	4.6915	-1.23279	0.25883	0.993283	-4.5534	Zfp637
95588_at	-0.962862	5.32393	-1.67046	0.14031	0.993283	-4.41308	Amacr
92907_at	-0.962804	2.02059	-1.343	0.222641	0.993283	-4.51891	Ocln
98786_at	0.962422	2.86644	1.14211	0.29227	0.993283	-4.58096	Gpr3
160700_i_at	0.962183	3.55163	1.96161	0.0921022	0.993283	-4.31915	Sema6c
98292_at	0.961742	3.86453	1.36877	0.214847	0.993283	-4.51072	Ppp1r17
99363_at	0.961448	1.88228	1.1086	0.305506	0.993283	-4.59092	D6Ertd47e
97414_at	-0.961378	4.91399	-1.22594	0.261237	0.993283	-4.55551	Noc4l
94331_at	-0.959781	5.19616	-1.3988	0.206073	0.993283	-4.50113	Stat6
95138_at	-0.958215	4.63931	-1.36843	0.214948	0.993283	-4.51083	Wipi2
100285_at	-0.957145	1.13233	-1.34617	0.22167	0.993283	-4.5179	Col4a3
98307_at	0.95671	3.64807	1.62286	0.1502	0.993283	-4.42858	Rasgrp1
160546_at	0.956491	3.30125	1.30382	0.234967	0.993283	-4.53127	Aldoc
97723_at	0.956458	3.47055	1.57785	0.160153	0.993283	-4.44324	Cbx2
94699_at	-0.956235	4.29574	-1.46523	0.187796	0.993283	-4.47977	Ipp
97140_at	0.954195	2.54248	1.64315	0.145908	0.993283	-4.42198	D1Ertd75e
93801_at	0.953476	1.28702	1.5334	0.170582	0.993283	-4.45769	Krt25
104648_at	-0.953409	4.6804	-1.21569	0.264875	0.993283	-4.55866	Pacs1
100142_at	-0.953253	4.80149	-1.85081	0.108173	0.993283	-4.3546	Dgcr2
97287_at	0.953047	0.230425	1.96837	0.091202	0.993283	-4.317	Pdzk1
95320_at	-0.95281	0.571792	-0.794175	0.454084	0.993283	-4.67605	Klrg1
100427_at	-0.951886	3.87164	-1.38966	0.208709	0.993283	-4.50405	Ptpro
104420_at	0.951867	3.19277	1.14778	0.290079	0.993283	-4.57926	Nos2
95878_at	-0.951275	1.20462	-1.06593	0.323067	0.993283	-4.60339	LOC493582
97554_at	-0.950982	4.1391	-1.08113	0.316718	0.993283	-4.59897	BC005624
160996_at	0.950909	2.65407	1.88783	0.10252	0.993283	-4.3427	Foxd1
93397_at	0.950873	2.66812	1.78035	0.11978	0.993283	-4.37736	Ccr2
92784_at	-0.949735	0.378635	-2.42163	0.0472276	0.993283	-4.17953	Gba2
104534_at	-0.949486	2.79769	-0.891956	0.40307	0.993283	-4.65144	Pgm1
97740_at	-0.948825	4.47157	-0.997639	0.352841	0.993283	-4.62283	Dusp16
97260_at	-0.94776	4.93039	-1.07573	0.318964	0.993283	-4.60055	Arpp19
103236_at	0.947656	3.30391	1.87596	0.104301	0.993283	-4.34651	Ring1
102886_at	-0.947063	4.17138	-1.1437	0.291657	0.993283	-4.58049	Gpc4
100280_at	0.946852	3.46045	2.04798	0.0812292	0.993283	-4.29191	Hist1h1t
92757_at	0.946727	1.96384	2.24953	0.0605928	0.993283	-4.23006	Sez6
104412_at	-0.946106	4.27653	-0.960504	0.369912	0.993283	-4.6331	Gnai1
97954_at	-0.944758	2.23765	-2.15803	0.0692113	0.993283	-4.25781	Tyrp1
103531_f_at	-0.944735	3.20281	-1.25204	0.252166	0.993283	-4.54744	Ero1lb
97188_at	-0.943668	0.736028	-1.49803	0.179324	0.993283	-4.46916	LOC102641785
102636_at	-0.943638	5.28409	-3.04277	0.0196105	0.993283	-4.01776	Klc2
100996_at	0.943425	0.818641	1.8757	0.104339	0.993283	-4.34659	Agpat6
104048_at	-0.943262	3.75732	-1.19531	0.272238	0.993283	-4.56489	Cars
103319_at	-0.943114	3.57677	-1.46379	0.188175	0.993283	-4.48023	Psmd10
94971_at	0.942778	0.997554	1.45522	0.190453	0.993283	-4.483	Cdkn3
98285_at	-0.942502	1.44676	-1.06453	0.323657	0.993283	-4.6038	LOC102643033
104532_at	-0.940659	5.69981	-2.95011	0.0222979	0.993283	-4.03976	Tomm34
96431_at	-0.940533	1.22201	-0.884414	0.40685	0.993283	-4.6534	D1Ertd83e
96767_at	-0.939934	6.54857	-1.62302	0.150166	0.993283	-4.42853	Esyt1
99956_at	-0.938858	2.25294	-1.56606	0.16286	0.993283	-4.44708	Kit
102379_at	-0.938321	3.42226	-1.2352	0.257988	0.993283	-4.55265	Rassf1
93660_at	0.938106	2.08285	2.03388	0.0829136	0.993283	-4.29633	Camk2a
104677_at	-0.937497	3.84928	-0.952091	0.373867	0.993283	-4.63539	Man1b1
160439_at	0.935748	3.36332	1.79948	0.116515	0.993283	-4.37117	Polg
99478_at	0.935683	5.01539	0.972962	0.364116	0.993283	-4.62968	Ptprcap
101447_at	-0.934953	3.86386	-1.25857	0.249937	0.993283	-4.54541	Apc
101693_f_at	0.93465	0.827202	1.96926	0.0910834	0.993283	-4.31672	Timm8a2
103833_at	-0.93379	6.00141	-2.14464	0.0705719	0.993283	-4.26192	Hipk2
104421_at	0.933588	3.80408	1.50439	0.177722	0.993283	-4.4671	Fmo3
160442_at	0.932997	6.13004	2.23249	0.0621113	0.993283	-4.23519	Cct2
97313_at	-0.932611	5.16643	-1.06112	0.325093	0.993283	-4.60478	Gdi1
97705_at	-0.932563	2.9918	-1.49662	0.179682	0.993283	-4.46962	Snapc3
96663_at	-0.932283	2.3038	-1.90636	0.0997994	0.993283	-4.33676	Surf6
100601_at	-0.932156	6.88645	-1.28656	0.240582	0.993283	-4.53668	Itgb5
100548_at	-0.931861	5.97679	-0.870951	0.413661	0.993283	-4.65689	Pea15a
97504_at	0.931818	3.68154	1.47729	0.184639	0.993283	-4.47587	Ccnd2
104679_at	0.931621	2.18507	1.14925	0.289515	0.993283	-4.57882	Txk
97563_f_at	0.931288	3.5853	1.86052	0.106661	0.993283	-4.35147	Ighv1-54
93375_at	0.931243	2.93954	2.80216	0.0274321	0.993283	-4.07645	Rspo2
101751_f_at	-0.931046	2.51861	-2.12413	0.0727098	0.993283	-4.26824	Igkv4-59
161513_r_at	0.929735	3.21432	2.33873	0.0532408	0.993283	-4.20359	Chmp1b
102674_at	-0.929209	0.736439	-1.1918	0.273524	0.993283	-4.56596	Cnr2
103433_at	-0.929055	5.51726	-1.5536	0.165769	0.993283	-4.45113	Cyth3
101433_at	-0.929046	3.11172	-1.1089	0.305388	0.993283	-4.59083	Mr1
95303_at	-0.928879	2.92102	-1.37024	0.214413	0.993283	-4.51025	Ifitm6
93311_at	-0.927627	5.28721	-1.32342	0.228727	0.993283	-4.5251	Clk3
97009_f_at	0.927317	0.238138	1.74193	0.126609	0.993283	-4.38983	Igha
96825_at	-0.92708	5.86447	-1.7901	0.118105	0.993283	-4.3742	Tenc1
104446_f_at	-0.925181	3.21138	-1.30787	0.233665	0.993283	-4.53	Pacrgl
99995_at	-0.925067	1.84402	-1.7005	0.134386	0.993283	-4.4033	Cetn1
104401_at	-0.924561	2.96723	-1.3582	0.218014	0.993283	-4.51408	Zfp865
99582_at	-0.92416	0.565278	-1.45718	0.18993	0.993283	-4.48237	Epcam
103973_at	0.92336	2.81205	1.1504	0.289071	0.993283	-4.57848	Kcnj1
92706_at	-0.922093	2.59522	-1.41443	0.201636	0.993283	-4.49612	Pvt1
98784_at	0.921801	6.86262	1.5325	0.170801	0.993283	-4.45799	Gpr12
96583_s_at	-0.919947	3.26517	-0.940793	0.379227	0.993283	-4.63846	Kif5a
103005_s_at	0.918833	1.57496	1.50474	0.177636	0.993283	-4.46699	Cd44
97796_at	0.918011	2.53103	1.19078	0.273896	0.993283	-4.56627	Med14
97428_at	-0.917585	5.1437	-1.63758	0.147074	0.993283	-4.42379	Dxo
96113_at	-0.91538	6.05364	-2.09002	0.0764094	0.993283	-4.2788	Txnl4a
104406_at	-0.915216	3.06023	-2.28464	0.057583	0.993283	-4.21957	Ptges
98998_r_at	0.914675	5.1234	1.15147	0.28866	0.993283	-4.57816	Krt35
97435_at	0.914359	2.71909	1.93442	0.0958142	0.993283	-4.3278	F13b
97468_at	0.914169	2.74413	1.3648	0.216033	0.993283	-4.51198	Cks1b
160405_at	0.912452	4.20302	2.09235	0.0761508	0.993283	-4.27807	Dhps
93421_at	-0.912399	3.12454	-1.10376	0.307458	0.993283	-4.59234	Cdk14
96063_at	-0.91064	4.27064	-1.34897	0.220815	0.993283	-4.51701	Xrcc5
92249_g_at	0.908328	2.57013	1.16537	0.283365	0.993283	-4.57397	Nr4a2
160612_at	-0.908133	5.37982	-1.59867	0.155477	0.993283	-4.43646	Abcg1
161162_at	0.907639	3.97101	1.75053	0.125049	0.993283	-4.38704	Esrp2
103007_at	-0.907339	5.09752	-1.40646	0.203889	0.993283	-4.49868	Efna1
103491_at	-0.907224	4.14591	-1.19727	0.271522	0.993283	-4.56429	Nav1
100149_at	-0.906562	1.10954	-1.14995	0.289244	0.993283	-4.57861	Mcm6
98816_s_at	0.905741	2.88598	1.33063	0.22647	0.993283	-4.52282	Evx1
96817_at	0.904791	4.34113	2.09999	0.0753084	0.993283	-4.2757	Anks3
101358_at	0.904561	1.95904	2.18156	0.0668827	0.993283	-4.25062	Plcb3
94761_at	0.904092	2.80645	0.776602	0.463715	0.993283	-4.68027	Ccl7
101034_at	-0.903777	4.99323	-1.7401	0.126943	0.993283	-4.39042	Grb2
104529_at	-0.903714	4.39767	-1.35558	0.218805	0.993283	-4.51491	Caml
92878_at	-0.903416	3.33124	-1.23435	0.258285	0.993283	-4.55292	Commd3
96414_at	0.903244	2.35992	2.60104	0.0364967	0.993283	-4.12939	Setd1a
92305_s_at	0.903116	3.06445	1.58564	0.15839	0.993283	-4.44071	Pou2f2
94406_at	-0.902709	4.59495	-1.93728	0.0954167	0.993283	-4.32689	Phtf1
93915_at	0.902634	1.75614	1.0665	0.322826	0.993283	-4.60323	Pou2af1
95676_at	-0.90261	1.1621	-2.18461	0.0665873	0.993283	-4.24969	Idh3b
101160_at	0.901374	2.35609	2.60553	0.0362632	0.993283	-4.12817	Cxcl2
92759_at	-0.900874	5.15799	-2.04595	0.0814695	0.993283	-4.29254	Lamb3
100286_at	0.900666	2.34368	0.913111	0.392609	0.993283	-4.64587	Mst1
94822_at	0.900501	1.06869	2.12793	0.0723087	0.993283	-4.26706	Setd3
160595_at	-0.900431	4.24881	-2.40476	0.0483922	0.993283	-4.18439	Rpap3
101551_s_at	0.899706	2.40414	1.27618	0.244016	0.993283	-4.53993	Tes
99359_at	-0.899494	0.568027	-2.4667	0.0442562	0.993283	-4.16668	D9Ertd26e
95043_at	0.89935	2.4027	2.35693	0.0518569	0.993283	-4.19826	Cyp2c70
102350_at	-0.898554	4.34424	-1.94981	0.0936951	0.993283	-4.3229	Adprhl2
104588_at	0.898467	4.07591	1.51627	0.174766	0.993283	-4.46325	Hamp
162123_f_at	-0.898221	4.49609	-1.81883	0.1133	0.993283	-4.36491	Slc19a1
102136_r_at	-0.897165	3.3439	-2.97408	0.0215673	0.993283	-4.034	C79246
101331_f_at	0.896711	0.423274	1.43881	0.194883	0.993283	-4.48829	Igkv6-14
103283_at	-0.896398	1.20436	-1.09213	0.312192	0.993283	-4.59576	Elf5
98627_at	0.896385	4.044	1.68589	0.137238	0.993283	-4.40806	Igfbp2
92736_at	-0.894808	4.12756	-2.59599	0.0367612	0.993283	-4.13076	Slc7a2
101435_at	-0.89456	4.06917	-2.33321	0.0536685	0.993283	-4.20521	Akap2
97380_at	-0.894397	5.88854	-1.41422	0.201693	0.993283	-4.49619	Zc3h14
104154_at	-0.894119	4.32865	-2.32071	0.0546487	0.993283	-4.20889	Trp53
102235_at	-0.893779	1.41559	-1.79066	0.118011	0.993283	-4.37402	Mycl
96846_at	0.89329	1.03802	1.64539	0.145441	0.993283	-4.42125	Serpinc1
101874_s_at	0.892155	0.522618	0.856307	0.421163	0.993283	-4.66063	Prl7a1
162429_r_at	0.891853	5.26976	2.18516	0.0665335	0.993283	-4.24952	Serpinf1
93303_at	-0.891811	5.1962	-1.2056	0.268499	0.993283	-4.56175	Ufd1l
95642_at	0.891601	4.9441	1.79317	0.117583	0.993283	-4.37321	Elovl1
103009_at	0.890877	3.71551	2.01711	0.0849604	0.993283	-4.3016	Hira
93505_at	-0.890683	-0.0911925	-1.85705	0.107199	0.993283	-4.35259	Metap2
93959_at	-0.890681	1.58772	-1.39132	0.208229	0.993283	-4.50352	Smim4
160882_at	-0.890221	3.56962	-1.63487	0.147645	0.993283	-4.42467	Ogg1
102249_at	0.889689	3.07099	1.30805	0.233607	0.993283	-4.52994	Avil
94285_at	0.889626	4.5008	2.17178	0.0678409	0.993283	-4.25361	H2-Eb1
160553_at	0.889554	3.49865	1.00523	0.349427	0.993283	-4.6207	Ly6d
160382_at	-0.88937	4.62395	-1.21668	0.264524	0.993283	-4.55835	Rrp7a
95015_at	-0.889275	3.72005	-2.02029	0.084569	0.993283	-4.3006	Akr1c13
96725_at	-0.889036	5.27164	-2.24535	0.060962	0.993283	-4.23132	Cic
103222_at	-0.88885	2.81602	-1.17934	0.278128	0.993283	-4.56975	Eps8
162325_f_at	0.888847	4.42719	2.35697	0.0518534	0.993283	-4.19825	Tnnc2
92688_at	-0.888219	3.9281	-1.29241	0.238666	0.993283	-4.53485	Acp2
99355_r_at	-0.888078	0.492929	-1.08275	0.31605	0.993283	-4.5985	C76554
103797_at	-0.888049	1.1589	-1.25392	0.251522	0.993283	-4.54686	Cdc7
95977_at	-0.887542	0.269366	-1.39417	0.207406	0.993283	-4.50261	D2Ertd239e
102838_at	0.887264	2.40068	1.12207	0.300129	0.993283	-4.58693	Sell
98149_s_at	-0.887153	5.07647	-1.69141	0.136154	0.993283	-4.40626	Rps4l
99455_s_at	0.886655	3.30967	0.815548	0.442561	0.993283	-4.67084	Acrbp
160812_at	-0.886343	5.86237	-1.18405	0.276378	0.993283	-4.56832	Gga2
104022_at	-0.885939	3.14221	-1.00739	0.348465	0.993283	-4.6201	Mphosph10
95329_at	0.88546	1.00741	1.16512	0.28346	0.993283	-4.57405	Ern2
102075_at	0.88539	0.369728	1.93085	0.0963121	0.993283	-4.32894	Mcpt-ps1
161857_r_at	0.884894	5.90145	1.24565	0.254361	0.993283	-4.54942	Syne4
93388_s_at	0.884578	4.78696	1.78352	0.119235	0.993283	-4.37634	Spib
97119_at	-0.883713	1.55583	-1.71879	0.130898	0.993283	-4.39735	AI596198
103742_at	0.88278	2.88073	1.27238	0.245283	0.993283	-4.54112	Unc5c
97124_at	-0.882129	3.45148	-1.28784	0.240162	0.993283	-4.53628	Dfna5
101426_at	-0.882016	4.53254	-1.86987	0.105225	0.993283	-4.34846	Cerk
102320_at	-0.881783	4.04731	-1.90115	0.100557	0.993283	-4.33843	Snx12
100974_at	-0.881206	5.54404	-1.79999	0.116429	0.993283	-4.371	Ssbp4
104674_s_at	0.88037	3.97372	1.43139	0.196915	0.993283	-4.49067	Pcsk4
94645_at	0.880049	0.349596	1.51377	0.175383	0.993283	-4.46406	Gabra3
96972_f_at	-0.87901	4.35391	-1.41215	0.202277	0.993283	-4.49685	LOC102642862
99530_at	0.878949	1.84409	0.975802	0.362804	0.993283	-4.62889	Prl8a6
95332_at	0.878823	2.69373	1.90887	0.099437	0.993283	-4.33596	Htr2b
97353_at	-0.878802	4.83511	-1.72431	0.129862	0.993283	-4.39555	Dab2ip
96329_at	-0.878496	5.94857	-1.87911	0.103825	0.993283	-4.3455	Puf60
101608_at	-0.878308	1.17564	-1.85676	0.107245	0.993283	-4.35268	C80360
100752_at	-0.87824	0.786049	-2.18135	0.0669034	0.993283	-4.25069	Rrh
99380_at	-0.877313	3.46309	-1.90149	0.100508	0.993283	-4.33832	Kcna2
98849_at	-0.876439	2.87564	-1.10347	0.307574	0.993283	-4.59243	Tmem170
99104_at	0.87542	4.83689	2.23265	0.0620971	0.993283	-4.23514	Adipoq
103438_at	0.875	4.18836	2.21755	0.0634744	0.993283	-4.2397	Dio2
92318_at	0.874786	2.25323	1.84943	0.108389	0.993283	-4.35504	Aplf
160071_at	-0.874692	4.73938	-1.0046	0.34971	0.993283	-4.62088	Rpp30
92339_at	-0.874675	5.27894	-2.05337	0.0805954	0.993283	-4.29022	Taf1a
160389_r_at	0.874455	2.3241	1.492	0.180856	0.993283	-4.47112	Rps27l
99905_at	0.873961	2.5881	1.2661	0.247391	0.993283	-4.54307	Usp17lc
96719_i_at	0.873893	7.29923	1.4109	0.20263	0.993283	-4.49725	Pvalb
92832_at	0.873576	3.86095	1.34469	0.222122	0.993283	-4.51837	Socs1
101355_at	0.873321	4.09284	1.63107	0.148449	0.993283	-4.42591	Ascl2
102285_at	-0.873237	3.5056	-1.00067	0.351477	0.993283	-4.62198	Mgmt
93252_at	-0.872371	5.6256	-1.28815	0.240062	0.993283	-4.53619	Bcap31
92624_r_at	0.872234	5.8449	1.26629	0.247327	0.993283	-4.54301	Lor
161017_at	-0.871689	0.7954	-2.81761	0.0268418	0.993283	-4.07253	Ndc80
104486_at	0.871525	1.18884	1.05385	0.328183	0.993283	-4.60688	A2m
160699_at	0.870777	2.6927	1.60538	0.153996	0.993283	-4.43428	Cdca5
160608_at	-0.870412	4.70209	-2.30158	0.0561853	0.993283	-4.21454	Rab20
93675_at	-0.869898	2.07843	-1.25224	0.252096	0.993283	-4.54738	Mak
95567_at	-0.869519	2.27638	-0.744762	0.481517	0.993283	-4.68773	Scaf11
95975_at	0.869357	1.87981	1.44617	0.192885	0.993283	-4.48592	A930012N16Rik
104157_at	0.868435	2.6355	1.00175	0.350988	0.993283	-4.62168	Fastkd5
92468_at	-0.867862	2.56551	-1.169	0.281996	0.993283	-4.57288	Ankrd49
160070_at	0.867121	3.60959	1.52068	0.173681	0.993283	-4.46182	Pnliprp2
99571_at	-0.865739	4.79644	-1.37079	0.214249	0.993283	-4.51008	Acaa1b
98934_at	-0.864863	5.72987	-0.884949	0.406581	0.993283	-4.65326	l7Rn6
161024_at	0.864069	4.45389	1.25389	0.251531	0.993283	-4.54687	Plekha7
101969_at	-0.863886	3.86677	-1.77178	0.121272	0.993283	-4.38014	Nbl1
160973_at	-0.863709	1.65831	-1.35512	0.218947	0.993283	-4.51506	C330027C09Rik
102583_at	0.86316	3.11031	1.65324	0.143814	0.993283	-4.41869	Olfr138
94540_at	0.862169	1.40994	2.67615	0.0327901	0.993283	-4.1092	Cyp2d26
102326_at	0.86216	2.80399	1.16822	0.282292	0.993283	-4.57311	Ncf2
161062_r_at	-0.862142	3.33332	-1.72812	0.129151	0.993283	-4.39431	Rufy3
103793_at	-0.861838	5.44736	-1.4019	0.205185	0.993283	-4.50014	Mvp
160935_at	-0.861333	3.39659	-1.61201	0.152546	0.993283	-4.43212	Ddhd1
104651_at	-0.86128	4.73181	-0.937712	0.380699	0.993283	-4.63929	Snx14
161020_r_at	-0.861173	0.79859	-0.53282	0.611228	0.996021	-4.73103	Rc3h2
99424_at	0.860429	1.9674	1.03899	0.334562	0.993283	-4.61114	Fgf14
97497_at	-0.859753	5.50573	-1.04631	0.331409	0.993283	-4.60905	Notch1
103984_at	-0.858409	-1.19943	-1.42028	0.199997	0.993283	-4.49425	Pkhd1
97889_at	-0.858159	0.334568	-1.07918	0.317527	0.993283	-4.59954	Fabp2
93010_at	-0.856693	3.11619	-2.62174	0.0354334	0.993283	-4.12378	Pqbp1
99864_at	-0.85621	2.34797	-1.17043	0.28146	0.993283	-4.57245	Adora2b
161365_r_at	0.85599	3.30471	1.46494	0.187872	0.993283	-4.47986	Cfb
101293_at	-0.854692	2.19793	-0.914048	0.39215	0.993283	-4.64562	G6pd2
104454_at	-0.853674	2.93365	-1.21751	0.264225	0.993283	-4.5581	Pms2
99407_at	0.853454	2.91209	0.970101	0.365441	0.993283	-4.63047	Omp
98602_at	-0.85335	4.61205	-1.66659	0.141091	0.993283	-4.41434	Rangap1
92328_at	-0.852971	2.39097	-2.13256	0.0718237	0.993283	-4.26564	A630038E17Rik
92386_at	0.852592	2.58121	1.61203	0.152542	0.993283	-4.43211	Hps4
99979_at	-0.852249	5.07377	-0.960902	0.369726	0.993283	-4.63299	Cyp1b1
97937_at	-0.851555	2.04219	-1.77329	0.121008	0.993283	-4.37965	Klf5
102816_at	0.850878	1.00143	0.910787	0.393747	0.993283	-4.64648	Serpina3m
92181_at	0.850859	3.58068	1.85698	0.10721	0.993283	-4.35261	Ager
100481_at	-0.850588	2.77047	-1.46951	0.186669	0.993283	-4.47839	Col11a1
100938_at	0.849888	3.8236	1.88993	0.102208	0.993283	-4.34203	Ghrh
99808_at	0.849779	3.58522	1.71176	0.132228	0.993283	-4.39964	Hoxb13
101710_at	0.849263	2.46224	1.30731	0.233845	0.993283	-4.53017	Gria4
93585_at	0.848431	3.15125	1.29531	0.23772	0.993283	-4.53394	Cyp2c29
100389_at	0.848391	5.03293	1.3337	0.225515	0.993283	-4.52185	Colq
92941_at	0.847546	4.69306	2.98958	0.0211081	0.993283	-4.0303	1110054M08Rik
103523_at	-0.846858	4.39762	-1.68587	0.137242	0.993283	-4.40806	Leng8
99569_at	0.84671	2.63909	1.15168	0.288578	0.993283	-4.57809	Krt85
98138_at	0.846382	4.3926	2.08634	0.0768193	0.993283	-4.27994	Rpl7l1
102198_at	0.846229	5.24228	1.42677	0.198192	0.993283	-4.49216	Kcnn4
98873_at	0.846069	2.77369	0.877655	0.410258	0.993283	-4.65516	Dlx4
94154_at	0.844857	1.37636	1.29395	0.238164	0.993283	-4.53437	Tg
100384_at	-0.844781	2.14936	-2.66193	0.0334602	0.993283	-4.11299	Hsf4
102138_at	0.844652	-0.107414	2.07219	0.0784177	0.993283	-4.28434	D13Ertd37e
98054_at	-0.84361	1.05416	-1.59406	0.156501	0.993283	-4.43796	Ecm1
100287_at	-0.8433	2.46554	-1.21512	0.265079	0.993283	-4.55883	Igbp1b
97108_at	0.84243	1.46743	1.95948	0.0923873	0.993283	-4.31982	Recql5
98383_r_at	0.841165	4.02939	0.691509	0.512303	0.993283	-4.69968	Prpmp5
160508_at	-0.840574	4.52707	-1.60058	0.155054	0.993283	-4.43584	Psca
92429_at	-0.840099	2.2408	-1.46776	0.187129	0.993283	-4.47895	Mc2r
104117_at	-0.840084	3.15653	-0.933177	0.382874	0.993283	-4.64051	Wdr20
97775_at	0.839763	4.64806	1.0336	0.336903	0.993283	-4.61268	AA511254
93550_at	-0.839218	5.86476	-1.6005	0.155071	0.993283	-4.43587	Csrp2
93360_at	-0.839217	4.19293	-1.39377	0.207521	0.993283	-4.50274	Pmm1
98401_at	0.838741	2.64535	1.64049	0.146463	0.993283	-4.42284	Hsd3b3
98372_at	-0.838682	1.94481	-1.06551	0.323241	0.993283	-4.60351	Aldh1a3
93969_at	0.838379	2.70935	1.34946	0.220666	0.993283	-4.51686	Glyr1
92535_at	-0.837565	3.49086	-1.24008	0.256287	0.993283	-4.55114	Ebf1
92924_at	0.836908	0.949049	2.12379	0.0727455	0.993283	-4.26834	Ctsg
102171_r_at	0.836562	6.15304	1.09519	0.31094	0.993283	-4.59486	Nr1i3
103944_at	-0.836493	2.97354	-1.47766	0.184542	0.993283	-4.47575	Rad51b
102820_at	0.836165	2.36992	0.994112	0.354436	0.993283	-4.62381	Cyp2b13
104481_at	-0.835385	3.62847	-1.82187	0.112803	0.993283	-4.36393	Eef2k
101601_at	-0.83538	2.46295	-1.41652	0.201049	0.993283	-4.49545	DXErtd223e
96712_at	-0.835376	4.32014	-1.9923	0.0880833	0.993283	-4.30943	Smoc1
104623_at	-0.83389	4.44664	-1.1318	0.296294	0.993283	-4.58404	Tle3
95330_at	-0.833858	0.215157	-1.8796	0.103751	0.993283	-4.34534	G6pc2
161626_f_at	-0.833649	3.7351	-0.899476	0.399328	0.993283	-4.64947	Plg
162241_r_at	0.832988	1.01159	0.782106	0.460683	0.993283	-4.67895	Dynlt1b
102576_at	0.832479	3.3031	1.24261	0.255411	0.993283	-4.55036	Hrh1
95310_at	-0.832153	-1.26505	-1.26066	0.249228	0.993283	-4.54476	Btc
100080_at	0.831631	2.81235	1.5982	0.155579	0.993283	-4.43661	Bpifa2
104722_at	-0.831063	3.8137	-1.28356	0.241569	0.993283	-4.53762	Lmbr1l
98318_at	-0.830853	4.41899	-1.20838	0.267496	0.993283	-4.5609	Cd70
96229_at	-0.830398	2.85921	-1.76396	0.122649	0.993283	-4.38268	Crp
103810_at	0.830276	4.17094	1.41115	0.20256	0.993283	-4.49717	Trp63
97155_at	0.830204	3.06523	1.66991	0.140419	0.993283	-4.41326	Mstn
103526_at	0.829561	2.73463	1.51393	0.175344	0.993283	-4.46401	Padi2
98568_at	-0.829483	1.21991	-1.10789	0.305791	0.993283	-4.59113	Prl3b1
95649_at	-0.829149	5.11365	-1.46175	0.188716	0.993283	-4.48089	Phf5a
100415_at	0.829003	3.34117	2.04482	0.081604	0.993283	-4.2929	Mpo
101599_at	-0.827963	2.26704	-1.45549	0.190381	0.993283	-4.48291	C030018P15Rik
104018_at	0.827725	3.19805	1.97669	0.0901048	0.993283	-4.31436	Lct
100320_at	-0.825956	2.90631	-1.58784	0.157893	0.993283	-4.43999	Kpna4
102218_at	-0.824869	1.31867	-0.601078	0.567401	0.993283	-4.71837	Il6
96051_at	-0.824344	2.35002	-2.1695	0.0680661	0.993283	-4.2543	Guca2a
92338_f_at	-0.823304	2.83769	-0.943536	0.37792	0.993283	-4.63771	Zfp932
98340_at	-0.823252	2.41828	-1.28165	0.242201	0.993283	-4.53822	AA407331
102219_at	-0.822767	2.77825	-1.08358	0.315704	0.993283	-4.59826	Rfx2
96946_at	-0.82125	4.42348	-1.11736	0.302001	0.993283	-4.58833	Lsm1
92654_at	-0.821103	3.70505	-1.27269	0.24518	0.993283	-4.54102	Polr3a
95343_at	0.821022	1.46576	0.957987	0.371092	0.993283	-4.63379	Padi1
98972_at	-0.820943	5.27047	-1.1572	0.286467	0.993283	-4.57643	Usp8
97680_at	0.820708	3.47541	1.56592	0.162893	0.993283	-4.44712	Mug-ps1
97960_at	-0.819962	2.83299	-1.07724	0.318333	0.993283	-4.60011	Usp22
94425_at	-0.819657	2.74503	-2.09281	0.0760993	0.993283	-4.27793	Ly86
95082_at	-0.819576	4.85522	-1.01676	0.344295	0.993283	-4.61746	Igfbp3
161123_i_at	-0.819511	1.15188	-1.31138	0.232543	0.993283	-4.52889	Nek1
92978_s_at	-0.81929	1.34961	-1.18254	0.276939	0.993283	-4.56878	Serpinb2
98847_at	0.819254	4.24324	1.24939	0.253073	0.993283	-4.54826	Sdc3
94906_at	-0.818498	5.46716	-1.22365	0.262047	0.993283	-4.55621	Adh1
104750_at	-0.818479	3.30846	-0.870381	0.413951	0.993283	-4.65703	Ifi47
100971_at	0.818007	1.74708	1.18562	0.275799	0.993283	-4.56784	Tead3
102877_at	0.817993	3.58176	1.04378	0.332496	0.993283	-4.60977	Gzmb
101576_f_at	-0.817766	4.8304	-1.06096	0.325163	0.993283	-4.60483	Serpina1b
100923_at	-0.817362	5.11655	-1.94984	0.0936919	0.993283	-4.32289	Myo10
160888_at	-0.817027	4.2813	-1.43832	0.195017	0.993283	-4.48845	Reps1
93167_f_at	0.81654	1.64388	1.65022	0.144437	0.993283	-4.41967	Olr1
100412_g_at	-0.813504	4.58917	-1.57095	0.161734	0.993283	-4.44549	Aebp1
98845_at	0.813457	1.15793	2.94042	0.0226011	0.993283	-4.04211	Fgf5
92612_at	0.812717	1.35594	2.10198	0.0750909	0.993283	-4.27508	Slc27a5
94687_at	0.810867	1.01799	1.10637	0.306404	0.993283	-4.59157	Foxb1
94632_at	-0.81039	0.153884	-1.09287	0.311887	0.993283	-4.59554	Pbsn
160247_at	-0.810297	3.06132	-0.655498	0.533827	0.993283	-4.70737	Ube2v2
99172_at	0.810231	1.87061	1.56629	0.162807	0.993283	-4.447	Tfam
96793_at	-0.810094	3.98487	-1.39597	0.206888	0.993283	-4.50204	Dmap1
160959_at	-0.809479	3.60649	-1.40826	0.203377	0.993283	-4.4981	Rcbtb1
94145_at	0.809459	2.51378	0.908121	0.395058	0.993283	-4.64719	Ifnb1
93467_at	-0.808792	4.37626	-1.50019	0.17878	0.993283	-4.46847	Cachd1
100902_at	-0.80775	4.20928	-1.0664	0.32287	0.993283	-4.60326	Tdrp
104477_at	0.807368	4.27057	2.96371	0.0218803	0.993283	-4.03649	Fam46c
92387_at	0.80704	5.75238	1.39502	0.207161	0.993283	-4.50234	Tbxas1
93405_at	-0.806949	1.73076	-1.39656	0.206716	0.993283	-4.50185	E2f3
95733_at	-0.806872	6.16013	-1.0638	0.323964	0.993283	-4.60401	Slc29a1
100381_at	0.806185	8.54927	1.52332	0.173033	0.993283	-4.46096	Acta1
96770_at	0.804801	1.69816	0.897815	0.400152	0.993283	-4.6499	Dnase1l2
103286_at	-0.80479	3.11274	-1.26284	0.248491	0.993283	-4.54409	Stam2
102746_at	0.804742	2.23085	2.51228	0.0414476	0.993283	-4.15386	BC089491
98597_at	0.804384	2.81814	1.2202	0.263269	0.993283	-4.55727	Ube2l6
102209_at	-0.803914	3.28003	-1.16293	0.284288	0.993283	-4.57471	Nfatc1
103282_at	-0.80382	4.72495	-1.37753	0.212256	0.993283	-4.50793	Rasgrp2
94211_at	-0.803262	3.67404	-2.73955	0.0299687	0.993283	-4.09255	Fam64a
162394_r_at	-0.802888	4.23891	-2.24681	0.0608328	0.993283	-4.23088	Insl3
161627_r_at	0.802478	5.93809	0.865184	0.416603	0.993283	-4.65837	Prkd2
161966_f_at	0.801613	4.80196	1.29407	0.238125	0.993283	-4.53433	Entpd6
93603_at	-0.801516	5.31067	-1.07334	0.319961	0.993283	-4.60124	Mrpl40
100576_at	-0.801404	3.68784	-1.03133	0.337891	0.993283	-4.61332	Pafah1b3
99559_at	0.801314	5.44203	1.46953	0.186666	0.993283	-4.47838	Aldh3a2
101414_at	-0.80102	3.79082	-2.98036	0.02138	0.993283	-4.0325	Lmnb2
104066_at	-0.800902	4.71991	-1.30362	0.23503	0.993283	-4.53133	Pkdcc
103347_at	-0.800418	4.63726	-1.34279	0.222705	0.993283	-4.51897	Cramp1l
95497_at	-0.799802	2.52795	-1.0655	0.323245	0.993283	-4.60352	Tipin
103252_at	0.799744	1.56708	1.07073	0.321052	0.993283	-4.602	Gpr37
93823_at	-0.798813	3.63245	-1.00039	0.351601	0.993283	-4.62206	Ilf2
100935_at	0.798232	6.13607	1.66881	0.140641	0.993283	-4.41362	Mlx
97950_at	-0.797659	6.60926	-1.78844	0.11839	0.993283	-4.37474	Xdh
94184_at	0.796885	3.64196	1.27698	0.24375	0.993283	-4.53968	Gpr33
94376_s_at	-0.796703	0.969349	-1.84636	0.108872	0.993283	-4.35603	Mre11a
161367_f_at	0.795606	5.39773	1.31197	0.232354	0.993283	-4.52871	Hps1
97698_at	-0.795005	-0.512391	-1.04394	0.332426	0.993283	-4.60972	Svs6
160602_at	-0.794985	5.10782	-1.17564	0.279507	0.993283	-4.57087	Pde6d
92899_at	0.794779	0.622564	1.20252	0.269615	0.993283	-4.56269	Gad2
102427_at	-0.794672	6.82296	-1.08149	0.316569	0.993283	-4.59887	Fyttd1
104093_at	-0.793963	5.93722	-1.00319	0.350344	0.993283	-4.62128	Lsp1
99129_at	-0.793685	5.08609	-1.55659	0.165067	0.993283	-4.45016	Psmg2
104425_at	-0.792511	1.78043	-0.981428	0.360217	0.993283	-4.62734	Inadl
102081_at	0.792273	2.43985	1.502	0.178324	0.993283	-4.46788	Robo3
161455_r_at	0.79224	7.7845	1.0618	0.324805	0.993283	-4.60459	Rae1
104600_at	-0.792111	3.10609	-1.19108	0.273789	0.993283	-4.56618	Fip1l1
103868_at	0.791984	1.40392	1.88728	0.102602	0.993283	-4.34287	Nufip1
103227_at	-0.791359	1.22224	-0.996449	0.353379	0.993283	-4.62316	Ugt2b34
102725_at	-0.790331	2.0827	-1.28496	0.241108	0.993283	-4.53718	Kcnab1
96422_at	0.790321	2.97996	0.98102	0.360404	0.993283	-4.62745	Nkx2-9
95568_at	0.789391	3.79229	1.70346	0.133816	0.993283	-4.40234	Rsrc2
161817_f_at	-0.788962	5.71083	-2.11215	0.0739882	0.993283	-4.27194	Spsb1
104479_at	0.788183	2.99817	2.55865	0.0387793	0.993283	-4.14099	P2ry2
160092_at	-0.788047	5.13589	-1.44019	0.194505	0.993283	-4.48784	Ifrd1
92935_at	-0.787943	3.21133	-1.58534	0.158456	0.993283	-4.4408	Runx1t1
92239_at	0.787886	1.97365	0.885771	0.406167	0.993283	-4.65305	Elavl3
92349_at	-0.78769	1.80834	-1.39045	0.208482	0.993283	-4.5038	Igfbpl1
98854_at	-0.787372	2.73027	-1.4629	0.188411	0.993283	-4.48052	Atxn1
103498_at	0.787211	4.99216	1.0736	0.319852	0.993283	-4.60117	Gcgr
96028_at	0.786896	2.19146	1.82288	0.112638	0.993283	-4.3636	Mpc1
99350_at	-0.786681	3.90146	-1.70013	0.134459	0.993283	-4.40342	Sec63
104739_at	-0.786216	6.75882	-1.3841	0.210329	0.993283	-4.50583	Tcta
101815_at	0.785948	3.33422	1.11926	0.301243	0.993283	-4.58776	Bmp10
102294_at	-0.785859	3.68407	-1.50423	0.177762	0.993283	-4.46715	Ikzf1
104593_at	-0.785657	3.36338	-1.28828	0.240019	0.993283	-4.53615	Ccdc101
92199_at	-0.784826	3.64745	-1.70949	0.132661	0.993283	-4.40037	Stat5b
99963_at	0.784567	2.99771	1.51695	0.174597	0.993283	-4.46303	Zfp101
98844_at	0.784475	4.90962	1.55732	0.164895	0.993283	-4.44992	Zic2
102872_f_at	0.784408	3.53782	1.91318	0.0988157	0.993283	-4.33458	Zfp51
95584_at	0.784154	1.93304	1.10742	0.305983	0.993283	-4.59127	Dppa2
101114_at	-0.783941	3.04843	-1.2045	0.268896	0.993283	-4.56208	Srprb
97980_at	-0.783832	5.17865	-1.70818	0.132912	0.993283	-4.4008	Ltbr
102267_at	0.78324	1.97109	0.987362	0.357504	0.993283	-4.62569	B3galt4
97377_at	-0.782841	3.20105	-1.33327	0.225648	0.993283	-4.52199	Coil
102036_at	-0.782825	4.03075	-1.88033	0.103641	0.993283	-4.3451	Thap7
94556_at	-0.782792	4.1808	-1.03949	0.334345	0.993283	-4.611	Snx10
160892_at	0.78279	1.53052	1.5419	0.16854	0.993283	-4.45493	Dlg3
100047_at	-0.782685	-0.140611	-1.7188	0.130897	0.993283	-4.39735	Snap25
92580_at	-0.780751	4.60331	-0.852594	0.423081	0.993283	-4.66158	Hars
99881_at	0.7807	0.0626834	1.44275	0.193811	0.993283	-4.48702	Dkk1
95672_at	0.780684	3.52478	1.62802	0.149098	0.993283	-4.4269	Psmc4
104526_at	-0.780283	3.45653	-1.52751	0.172009	0.993283	-4.4596	Tfeb
92977_s_at	0.780008	3.23516	2.31933	0.0547582	0.993283	-4.2093	Hmx3
93202_at	-0.779766	3.36742	-1.34982	0.220554	0.993283	-4.51674	Nt5e
100559_at	0.779554	4.74538	1.99467	0.0877796	0.993283	-4.30868	Dhx16
103376_s_at	-0.779233	4.48388	-1.15675	0.286639	0.993283	-4.57657	Pitpnm1
93442_at	0.77922	4.08028	1.33889	0.223907	0.993283	-4.52021	Zfp316
93716_at	-0.779211	3.29734	-1.98074	0.0895761	0.993283	-4.31308	Trim46
96572_at	-0.778573	4.86859	-1.03291	0.337201	0.993283	-4.61287	Azi2
99927_at	0.777956	-0.0856037	2.47091	0.0439886	0.993283	-4.16549	Cfi
99814_at	0.777533	1.28838	2.2052	0.0646231	0.993283	-4.24343	Neurog3
104695_at	0.77732	3.51196	1.2462	0.254172	0.993283	-4.54925	Fam83g
98770_at	0.777229	3.29529	1.24035	0.256194	0.993283	-4.55106	Cenpc1
102665_at	-0.775839	2.52006	-1.064	0.323877	0.993283	-4.60395	Trh
103818_at	-0.775721	2.22963	-2.20936	0.0642342	0.993283	-4.24217	Slc7a7
103267_i_at	0.774981	1.40601	1.66246	0.141927	0.993283	-4.41568	Gm10478
101713_at	0.774939	2.34636	1.38487	0.210103	0.993283	-4.50558	Slc7a11
98549_at	-0.774793	3.57495	-1.02243	0.341791	0.993283	-4.61585	Vtn
96760_at	-0.774696	3.26602	-1.17527	0.279647	0.993283	-4.57098	Timm9
92967_r_at	0.774608	4.5436	2.23019	0.0623192	0.993283	-4.23588	Chrne
98437_at	0.774564	4.95528	1.59329	0.156672	0.993283	-4.43821	Casp3
101449_at	-0.773983	4.80821	-2.66875	0.033137	0.993283	-4.11117	Trim41
102787_at	-0.773684	6.26949	-1.70382	0.133748	0.993283	-4.40222	Gpr56
96574_at	0.773542	3.5021	0.839684	0.429798	0.993283	-4.66484	Il9
101019_at	-0.772745	3.77859	-0.753603	0.476528	0.993283	-4.68568	Ctsc
92903_at	0.772546	1.95924	0.906687	0.395764	0.993283	-4.64757	Tfap2b
93328_at	-0.77241	3.62297	-1.16728	0.282647	0.993283	-4.5734	Hdc
101341_at	0.772301	4.37377	1.71372	0.131857	0.993283	-4.399	H2-M9
97137_at	-0.772301	1.70991	-1.41818	0.200583	0.993283	-4.49492	C77027
160809_at	-0.772255	5.85179	-1.0795	0.317393	0.993283	-4.59945	Tollip
94951_at	-0.77197	5.28842	-1.34841	0.220984	0.993283	-4.51719	Las1l
98512_at	-0.771686	5.31015	-0.874319	0.411949	0.993283	-4.65602	Banp
104748_s_at	0.771583	1.11388	1.19418	0.272651	0.993283	-4.56523	Slc1a1
104482_at	-0.771476	5.75587	-1.18918	0.274485	0.993283	-4.56676	Stx2
161388_f_at	-0.771199	1.0677	-0.935809	0.381611	0.993283	-4.6398	Adad1
93244_at	-0.770742	3.61613	-1.19702	0.271612	0.993283	-4.56437	Trabd
92503_at	-0.770486	3.59434	-1.12744	0.298008	0.993283	-4.58534	Hus1
98728_at	-0.770457	2.54426	-1.63581	0.147448	0.993283	-4.42437	Tnfrsf8
104460_at	0.770384	1.19379	1.30285	0.23528	0.993283	-4.53158	Cacna1g
94182_at	0.770265	2.84295	0.906225	0.395991	0.993283	-4.64769	Cacng2
98831_at	0.770188	3.80694	1.00788	0.348244	0.993283	-4.61996	Foxj1
95528_at	0.770117	4.91321	1.13462	0.295188	0.993283	-4.5832	Krt72
101131_at	0.769694	4.88041	1.77531	0.120656	0.993283	-4.379	Chrna7
161822_at	-0.769442	0.854666	-1.35819	0.218017	0.993283	-4.51408	Svs4
103414_at	0.768856	5.24249	1.8232	0.112586	0.993283	-4.3635	Skiv2l
102084_f_at	0.768476	3.94894	1.28391	0.241456	0.993283	-4.53751	Cyp2c38
103514_at	-0.76834	3.60612	-0.984454	0.358831	0.993283	-4.6265	Tnfrsf21
103987_at	0.768015	0.973059	1.36414	0.21623	0.993283	-4.51219	Mog
104375_at	-0.767942	6.13843	-2.2575	0.0598957	0.993283	-4.22767	Spock2
160472_r_at	0.767852	1.12914	1.0752	0.319185	0.993283	-4.6007	Tmeff1
101839_at	0.767503	1.9468	1.79401	0.117441	0.993283	-4.37294	1700074P13Rik
102998_at	-0.767173	3.26051	-1.13205	0.296195	0.993283	-4.58396	Cyp1a2
96558_at	-0.766685	2.8048	-1.29196	0.238812	0.993283	-4.53499	Mutyh
94146_at	-0.766452	1.40329	-1.42341	0.199124	0.993283	-4.49324	Ccl4
101673_r_at	-0.766445	1.0283	-0.708844	0.502144	0.993283	-4.69586	AA675035
92998_at	0.766115	2.09523	1.34252	0.222788	0.993283	-4.51906	Vav2
161506_r_at	0.765902	6.20404	1.49644	0.179728	0.993283	-4.46968	Ccs
162182_f_at	0.765869	3.56612	1.14037	0.292947	0.993283	-4.58148	Kcnab2
160902_at	0.765864	2.3309	1.20855	0.267436	0.993283	-4.56085	F8a
97316_at	-0.765408	2.47011	-1.24507	0.25456	0.993283	-4.5496	Ehhadh
100004_at	-0.76496	3.59611	-1.70589	0.133349	0.993283	-4.40154	Ints7
160697_at	-0.764949	4.47469	-1.01757	0.343935	0.993283	-4.61723	C77080
98368_at	0.764923	0.00690999	1.67463	0.139472	0.993283	-4.41172	Prkg2
103918_at	0.76476	3.362	1.36133	0.217073	0.993283	-4.51309	Slc15a2
92506_at	-0.764724	0.281548	-1.05023	0.329725	0.993283	-4.60792	Hapln1
103691_at	-0.764618	4.40212	-1.78342	0.119251	0.993283	-4.37637	Trim13
100695_at	-0.764337	1.92088	-1.37635	0.212603	0.993283	-4.5083	Edn2
94893_at	-0.764006	4.50164	-0.832049	0.433807	0.993283	-4.66675	2610301B20Rik
160336_at	0.763971	4.22126	1.31108	0.232638	0.993283	-4.52899	Icmt
101305_at	0.76368	2.79438	1.2088	0.267344	0.993283	-4.56077	Pou3f3
100721_f_at	-0.763628	3.61482	-1.44405	0.193458	0.993283	-4.4866	LOC382693
161120_r_at	0.76328	7.09024	1.26572	0.24752	0.993283	-4.54319	Tufm
99126_at	0.762611	1.08519	1.05825	0.326313	0.993283	-4.60561	Xist
96848_at	0.761823	3.21839	1.47172	0.186092	0.993283	-4.47768	Pmpca
99887_at	0.761758	1.09375	0.812308	0.444295	0.993283	-4.67164	Efna5
100771_at	-0.761659	3.87601	-1.8025	0.116007	0.993283	-4.37019	Blnk
98337_at	-0.761495	4.11518	-1.16937	0.28186	0.993283	-4.57277	Nkx1-2
92332_at	0.761137	1.31797	0.944078	0.377663	0.993283	-4.63757	Dlx2
101660_at	0.761103	1.86386	1.62016	0.150781	0.993283	-4.42946	Mtr
103923_at	-0.760919	3.28299	-1.35843	0.217945	0.993283	-4.51401	Gpr137b
99516_at	-0.760913	3.26975	-1.82076	0.112984	0.993283	-4.36429	Fxr2
160324_at	0.760687	4.70082	0.938133	0.380498	0.993283	-4.63917	Rpa3
104499_at	0.760455	3.531	2.22152	0.0631088	0.993283	-4.2385	Homer1
92212_at	-0.759829	3.28469	-1.90182	0.100459	0.993283	-4.33821	Rap2a
101366_f_at	0.759235	2.77295	1.322	0.229176	0.993283	-4.52555	Nvl
97165_r_at	-0.759141	1.7839	-0.764008	0.470701	0.993283	-4.68324	D2Ertd93e
162407_at	0.75863	5.00318	1.3145	0.231548	0.993283	-4.52791	Traip
96004_at	-0.758399	5.92615	-1.12498	0.298977	0.993283	-4.58607	Sri
102748_at	-0.757901	1.44609	-0.962985	0.368752	0.993283	-4.63242	F5
104555_at	0.757541	3.73739	1.09117	0.312582	0.993283	-4.59604	Myoz1
94430_at	-0.757262	3.94266	-1.36244	0.216741	0.993283	-4.51273	Zswim1
103040_at	0.757067	2.6395	0.947333	0.376117	0.993283	-4.63669	Cd83
103070_at	-0.756953	4.89267	-1.0711	0.320896	0.993283	-4.60189	Sirpa
99890_at	-0.756876	4.61353	-2.20741	0.0644161	0.993283	-4.24276	Pdgfb
160527_at	0.756739	4.52662	1.03225	0.337492	0.993283	-4.61306	Igfbp7
103643_at	-0.756666	4.36436	-0.863691	0.417368	0.993283	-4.65875	Zdhhc16
101136_at	0.756497	1.15536	1.71891	0.130876	0.993283	-4.39731	Tnfsf8
96027_at	-0.756067	4.09437	-1.10591	0.30659	0.993283	-4.59171	Sf3a1
100537_at	-0.755402	1.52089	-0.848555	0.425174	0.993283	-4.6626	Cox14
101289_f_at	-0.754849	3.60967	-1.7258	0.129585	0.993283	-4.39507	Klk1b22
92634_at	0.754798	3.96934	1.85903	0.106892	0.993283	-4.35195	Dpp4
101441_i_at	-0.754729	5.37743	-1.17308	0.280465	0.993283	-4.57164	Itpr2
160853_at	-0.754672	4.66395	-1.68462	0.137487	0.993283	-4.40847	Ptdss2
99347_f_at	-0.754163	3.1073	-1.68007	0.138388	0.993283	-4.40995	Eml5
93608_at	0.753863	4.22879	1.4479	0.192417	0.993283	-4.48536	Ebi3
104474_s_at	0.753363	2.03341	1.36297	0.216582	0.993283	-4.51257	Oprl1
160784_r_at	-0.752897	1.99443	-1.90147	0.10051	0.993283	-4.33833	Mis18a
103086_at	0.752682	2.40219	1.9868	0.0887902	0.993283	-4.31116	Hoxa5
97781_at	0.752595	1.00823	0.856077	0.421282	0.993283	-4.66069	Ncr1
104253_at	-0.752199	4.4442	-1.08298	0.315953	0.993283	-4.59844	Mllt1
161763_r_at	0.752092	7.43361	1.41483	0.201522	0.993283	-4.49599	Pip4k2c
160965_at	-0.752	4.17218	-1.22111	0.262948	0.993283	-4.55699	Rasa4
104172_at	-0.751705	4.51549	-0.996384	0.353408	0.993283	-4.62318	Folr2
92426_at	0.751621	1.53365	1.97934	0.0897582	0.993283	-4.31352	Tspan5
101637_at	-0.751449	1.73402	-1.23576	0.257794	0.993283	-4.55248	Ceacam10
162095_f_at	0.751424	3.31449	1.09812	0.309744	0.993283	-4.594	Gas7
96835_at	-0.751177	3.68186	-1.11929	0.301232	0.993283	-4.58776	Matn4
96079_at	-0.75106	6.52222	-1.80394	0.115767	0.993283	-4.36973	Brox
100143_at	-0.750891	2.75546	-1.44436	0.193374	0.993283	-4.4865	Zyx
93489_at	0.750717	0.658412	1.6008	0.155004	0.993283	-4.43577	Got1
96094_at	0.750552	2.28474	2.72567	0.0305639	0.993283	-4.09617	Apoa1
97175_at	-0.750275	2.13953	-1.93313	0.0959935	0.993283	-4.32821	Mocs1
95595_at	0.749759	3.98649	0.803101	0.449247	0.993283	-4.67389	Tanc1
101312_at	0.748255	2.33621	1.35228	0.219807	0.993283	-4.51596	Grin2b
95697_at	0.748222	2.79283	1.35128	0.220112	0.993283	-4.51628	Eif5a
92960_at	0.747626	1.57847	0.853917	0.422397	0.993283	-4.66124	LOC102638292
95118_r_at	0.746658	4.81974	1.65477	0.143499	0.993283	-4.41819	Kif22
161040_at	-0.746523	3.18723	-1.35433	0.219185	0.993283	-4.51531	Fzd1
96807_at	-0.746505	2.72015	-1.53717	0.169675	0.993283	-4.45647	Il2rg
99830_at	0.746168	1.68651	1.55394	0.165689	0.993283	-4.45102	Kalrn
103494_at	0.746163	1.09544	1.65532	0.143386	0.993283	-4.41801	Tspan8
92758_at	0.745983	5.38347	1.62678	0.149363	0.993283	-4.42731	Dusp2
162026_r_at	0.745182	5.8049	0.842919	0.428108	0.993283	-4.66402	Snrpb2
160060_at	0.744965	-0.125816	1.65493	0.143468	0.993283	-4.41814	Znhit3
101896_at	0.744961	1.6175	1.94218	0.09474	0.993283	-4.32533	Cd1d2
103457_at	-0.744948	4.29952	-1.07872	0.317718	0.993283	-4.59968	Rev3l
101716_at	-0.743902	0.923708	-0.541232	0.605728	0.996021	-4.72954	Rnase2b
101729_at	0.743861	1.88406	0.821718	0.439273	0.993283	-4.66932	Gjd2
97177_at	-0.743793	1.30119	-1.47843	0.184345	0.993283	-4.47551	Gm10997
92659_at	0.743406	1.88831	1.16688	0.282795	0.993283	-4.57352	Rapgef4
160695_i_at	0.743258	6.04697	1.52364	0.172956	0.993283	-4.46086	Homer2
93766_at	0.742171	0.77652	1.30238	0.23543	0.993283	-4.53172	Rgn
92910_at	0.741826	3.1245	1.34168	0.223048	0.993283	-4.51932	Arnt2
161788_f_at	0.741514	4.03286	1.30207	0.235532	0.993283	-4.53182	S1pr1
99807_r_at	0.740836	4.89522	1.14915	0.289551	0.993283	-4.57885	Fv1
95996_at	-0.740789	2.91408	-1.68676	0.137066	0.993283	-4.40777	C80256
104411_at	-0.740326	1.96692	-2.08737	0.0767047	0.993283	-4.27962	D930048N14Rik
162303_f_at	0.739979	1.90902	0.822862	0.438666	0.993283	-4.66903	Prl7a2
103783_at	-0.739828	6.67367	-1.70535	0.133453	0.993283	-4.40172	Xpr1
104166_at	0.739643	3.27022	1.36344	0.21644	0.993283	-4.51242	Mok
99238_at	-0.739605	4.64459	-1.0291	0.338865	0.993283	-4.61396	Gnb3
102840_at	0.739437	4.13572	1.32601	0.227913	0.993283	-4.52428	Ptpn12
104314_r_at	0.738528	5.67761	0.93689	0.381093	0.993283	-4.63951	1110032A03Rik
160413_at	0.738353	1.79605	1.25486	0.251202	0.993283	-4.54657	Nsg2
93630_at	0.738232	1.37417	1.19597	0.271996	0.993283	-4.56469	Celf1
101108_at	-0.737795	2.48058	-1.04575	0.33165	0.993283	-4.60921	Nasp
100477_at	-0.737758	3.39138	-0.669563	0.525353	0.993283	-4.7044	Tmem45a
98310_at	0.737757	3.10902	1.11896	0.301362	0.993283	-4.58785	Znrf4
160928_at	0.73761	2.50245	0.990173	0.356224	0.993283	-4.62491	Tfpt
92865_at	-0.737461	1.24267	-2.19546	0.0655453	0.993283	-4.24639	Dnase1
161846_r_at	0.737321	4.7203	0.930941	0.383949	0.993283	-4.64111	Mag
94168_at	0.73716	1.83168	1.43859	0.194942	0.993283	-4.48836	Il13
102265_at	0.737077	3.78342	1.37076	0.214256	0.993283	-4.51008	Myf6
98035_g_at	0.736638	4.41562	0.947647	0.375968	0.993283	-4.6366	H2-DMb1
92656_at	-0.735709	3.39056	-1.72473	0.129784	0.993283	-4.39542	Zbtb12
98486_at	0.735241	5.26175	1.25089	0.252559	0.993283	-4.5478	Stmn4
100513_at	-0.735072	4.74544	-1.45685	0.190018	0.993283	-4.48247	Asap1
101891_at	0.734909	2.0673	1.34129	0.223168	0.993283	-4.51945	Hsd17b2
103765_at	-0.734862	2.6452	-1.15667	0.28667	0.993283	-4.57659	Zbtb48
92685_at	0.734842	4.39083	0.982518	0.359717	0.993283	-4.62704	Tbxa2r
100910_at	-0.734604	4.68031	-0.927947	0.385393	0.993283	-4.64191	Surf2
94300_f_at	0.734481	6.20324	1.64592	0.145329	0.993283	-4.42107	Dctn2
97742_s_at	0.734467	-0.0128806	1.291	0.239127	0.993283	-4.53529	Fgf8
161684_r_at	0.734253	4.7097	1.42996	0.197309	0.993283	-4.49113	Lcn2
96374_at	0.734193	2.41783	0.765701	0.469758	0.993283	-4.68285	C80171
103631_at	0.733604	3.7977	1.84027	0.109837	0.993283	-4.35799	Zfp688
98019_at	-0.73338	6.13409	-1.51354	0.175442	0.993283	-4.46414	Tgfb1i1
93703_at	-0.733092	1.24962	-1.13985	0.29315	0.993283	-4.58164	Cldn6
97555_at	0.732852	0.259804	0.907059	0.39558	0.993283	-4.64747	Cbx7
99198_at	0.732482	1.17924	0.915691	0.391347	0.993283	-4.64518	Snora7a
99138_at	0.732347	4.15217	1.39931	0.205927	0.993283	-4.50097	Rcc1
101859_at	-0.732319	4.46135	-1.90276	0.100322	0.993283	-4.33791	Aqp7
96566_at	0.732277	2.31832	1.44889	0.192152	0.993283	-4.48504	Tgm3
160828_at	-0.732104	0.549308	-0.940381	0.379424	0.993283	-4.63857	Inhbb
96119_s_at	-0.732096	5.46615	-1.51447	0.175212	0.993283	-4.46384	Angptl4
96521_at	0.731847	3.46518	1.06917	0.321705	0.993283	-4.60245	Mos
94460_at	-0.731375	5.1744	-2.54669	0.0394498	0.993283	-4.14429	Stk38
97387_at	-0.731259	5.34888	-1.93529	0.0956933	0.993283	-4.32752	Chpf
103862_r_at	0.73092	5.93678	1.8196	0.113173	0.993283	-4.36466	Ubfd1
95312_at	0.730879	3.46057	1.32848	0.227141	0.993283	-4.5235	Hoxc5
97402_at	-0.730151	7.25718	-2.0132	0.0854452	0.993283	-4.30283	Inmt
95862_at	0.73011	4.08296	1.23989	0.256356	0.993283	-4.55121	D2Ertd63e
92210_at	-0.730046	3.26235	-0.884137	0.406989	0.993283	-4.65348	Angpt2
97564_f_at	0.729884	1.92396	1.03963	0.334285	0.993283	-4.61096	Igk-V1
101335_at	0.729832	3.32752	1.2229	0.262313	0.993283	-4.55644	Cdk5r2
94330_at	0.729471	2.07148	1.43271	0.196553	0.993283	-4.49025	Npl
97420_at	-0.728895	6.59251	-1.50353	0.177938	0.993283	-4.46738	Lrg1
94134_at	0.728718	4.73979	1.64948	0.14459	0.993283	-4.41991	Wnt1
102850_at	-0.727664	3.64628	-1.62508	0.149727	0.993283	-4.42786	Tnk2
103199_at	-0.727644	3.05767	-1.60386	0.154331	0.993283	-4.43477	Xcl1
93615_at	-0.727499	5.48759	-1.19865	0.27102	0.993283	-4.56387	Pbx3
101607_at	0.727276	4.24189	1.1793	0.278142	0.993283	-4.56976	C80068
96136_at	0.72693	1.92376	0.982039	0.359937	0.993283	-4.62717	Exosc10
161132_at	0.726677	-1.47556	1.95534	0.0929455	0.993283	-4.32114	Scel
94051_at	0.726375	0.66439	0.636659	0.545308	0.993283	-4.71126	Edil3
101074_at	-0.726259	3.21589	-0.606311	0.564119	0.993283	-4.71734	Ddost
96065_at	0.726074	3.07986	1.7682	0.121901	0.993283	-4.3813	Lxn
160813_r_at	0.725763	4.65274	0.775365	0.464397	0.993283	-4.68056	Cox6b2
103083_at	-0.725433	6.16359	-1.60465	0.154155	0.993283	-4.43451	Lipe
93807_at	-0.725339	0.817764	-2.70629	0.0314158	0.993283	-4.10124	Ost4
98996_at	0.72486	3.43086	1.41228	0.202241	0.993283	-4.49681	Plk4
93273_at	0.724807	3.59878	2.71357	0.0310927	0.993283	-4.09933	Snca
98547_at	-0.724719	5.47509	-0.867862	0.415235	0.993283	-4.65768	Mrps12
96953_at	-0.724595	4.71686	-1.10125	0.308475	0.993283	-4.59308	Cxcl14
101215_at	0.724265	1.59994	1.65562	0.143325	0.993283	-4.41791	Gabra2
104023_at	-0.724136	3.71886	-0.850298	0.42427	0.993283	-4.66216	AF251705
101140_at	0.723805	1.19715	1.7337	0.128118	0.993283	-4.3925	Htr1a
98375_at	-0.723768	2.25182	-1.18658	0.275444	0.993283	-4.56755	Vipr2
98485_at	-0.723578	3.00181	-0.855476	0.421592	0.993283	-4.66084	Rhpn2
102774_at	-0.723411	3.45506	-1.7049	0.13354	0.993283	-4.40187	Egf
99327_at	0.723305	5.06716	1.38629	0.209689	0.993283	-4.50513	Klk8
102418_at	0.723285	2.42034	2.06958	0.0787164	0.993283	-4.28516	Tex19.1
160953_at	0.723226	3.21775	1.96549	0.0915845	0.993283	-4.31792	Cacna1h
99489_at	-0.722977	5.14937	-1.12776	0.297882	0.993283	-4.58524	Hspa4l
100917_at	-0.722533	3.25307	-0.882886	0.407619	0.993283	-4.6538	Wdr55
99391_at	0.722165	3.00104	0.942047	0.378629	0.993283	-4.63812	Mecom
160772_i_at	-0.721951	4.99857	-1.36467	0.216072	0.993283	-4.51202	Slu7
96682_at	-0.721106	3.69126	-1.51995	0.17386	0.993283	-4.46206	St6galnac4
101135_at	-0.720803	-0.40318	-1.69323	0.135798	0.993283	-4.40567	Calcr
95677_at	-0.72067	4.25379	-1.00584	0.349155	0.993283	-4.62053	Snrnp40
94107_at	0.720585	2.49911	2.09376	0.0759946	0.993283	-4.27764	Dnase1l3
101134_at	-0.720484	1.40382	-2.13232	0.071848	0.993283	-4.26571	Gcap8
93211_at	0.719948	4.81053	1.16292	0.284295	0.993283	-4.57471	Dnajc5
99444_at	-0.719873	7.02539	-1.66635	0.141139	0.993283	-4.41442	Ramp2
95501_at	-0.71977	4.03711	-1.64255	0.146032	0.993283	-4.42217	Rtfdc1
103065_at	-0.719455	4.99411	-2.27655	0.0582627	0.993283	-4.22198	Slc20a1
162074_r_at	0.719338	5.60672	1.2799	0.242781	0.993283	-4.53877	Grik5
101632_at	0.718842	4.44949	1.07584	0.318916	0.993283	-4.60052	Tnfrsf11a
99862_at	-0.718512	4.4992	-0.890039	0.404028	0.993283	-4.65194	Ahsg
98042_at	0.718431	4.09814	2.66398	0.0333629	0.993283	-4.11244	Scpep1
92840_at	0.718057	3.40548	1.21602	0.264758	0.993283	-4.55856	Nup54
162258_f_at	0.717957	2.19633	0.916555	0.390925	0.993283	-4.64495	Rprm
92895_at	0.717457	2.01667	1.14994	0.28925	0.993283	-4.57862	Sim1
160993_at	0.717208	0.433163	0.894486	0.401808	0.993283	-4.65078	Iqgap2
98730_at	0.716692	2.02453	1.14375	0.291636	0.993283	-4.58047	Fgf17
95555_at	-0.716345	4.86947	-1.20638	0.268219	0.993283	-4.56151	Unc119
161520_at	-0.715677	-1.4747	-1.29776	0.236926	0.993283	-4.53318	Pbdc1
101754_f_at	0.715549	6.73754	1.2844	0.241294	0.993283	-4.53736	Sprr2g
102629_at	0.714924	2.05234	1.8116	0.114491	0.993283	-4.36725	Tnf
98614_at	-0.714862	4.19876	-1.11466	0.303076	0.993283	-4.58913	Nphp1
102037_at	-0.714334	3.88723	-1.12644	0.298401	0.993283	-4.58563	Mapre2
104333_at	0.713512	2.04526	1.58393	0.158775	0.993283	-4.44126	D17H6S56E-5
103305_at	0.712794	2.841	1.50211	0.178295	0.993283	-4.46784	Itgb4
103050_at	-0.712635	4.82449	-1.28212	0.242048	0.993283	-4.53808	Tcf21
93163_at	0.712525	2.60356	1.4281	0.197823	0.993283	-4.49173	Gabrg2
94702_at	-0.71242	1.33095	-1.358	0.218074	0.993283	-4.51414	Tgfbr2
98169_s_at	0.712415	5.17119	0.942877	0.378234	0.993283	-4.63789	Fzd3
92223_at	-0.712354	6.81482	-1.27338	0.244949	0.993283	-4.5408	C1qc
95108_at	-0.712166	1.94527	-0.873222	0.412506	0.993283	-4.6563	Tppp3
103592_at	-0.712104	5.4112	-1.60291	0.15454	0.993283	-4.43508	Map2k5
98633_at	-0.71194	5.74705	-1.00547	0.349323	0.993283	-4.62064	Tmem43
92482_at	0.711177	4.12237	0.997978	0.352689	0.993283	-4.62273	Fmnl1
103479_at	0.711098	5.5182	1.13233	0.296083	0.993283	-4.58388	Samd10
99908_at	0.710731	4.32633	0.631674	0.548372	0.993283	-4.71228	Pax4
97429_at	-0.710638	6.32027	-2.54183	0.0397258	0.993283	-4.14564	Snrk
94775_at	-0.709917	5.02638	-1.67399	0.1396	0.993283	-4.41193	Oxt
104743_at	-0.709188	5.62168	-1.29354	0.238299	0.993283	-4.5345	Cdh13
103224_at	0.709	1.78811	1.21071	0.266659	0.993283	-4.56018	Rab33a
160788_at	-0.708936	4.11521	-1.74629	0.125815	0.993283	-4.38841	Pes1
92510_at	-0.708774	3.07806	-0.970332	0.365333	0.993283	-4.6304	Jag2
95976_at	0.708515	0.8301	1.69807	0.134857	0.993283	-4.40409	Fgf10
92607_at	0.708383	2.97032	0.800708	0.45054	0.993283	-4.67447	Mest
102977_at	0.708182	2.51925	1.02384	0.34117	0.993283	-4.61545	a
97270_at	0.707674	2.6483	1.16667	0.282876	0.993283	-4.57358	Nxn
100779_at	0.707587	2.198	1.14311	0.291883	0.993283	-4.58066	Il12b
92733_at	-0.707322	-0.00441591	-1.14921	0.289529	0.993283	-4.57883	Adam4
103806_at	-0.707254	1.63295	-0.993866	0.354548	0.993283	-4.62388	Lrp5
98798_at	-0.707055	3.07809	-1.76434	0.122582	0.993283	-4.38255	Ncan
96186_at	-0.706348	6.15602	-1.93937	0.0951274	0.993283	-4.32622	Lrp10
162023_f_at	0.706163	5.6876	1.78049	0.119758	0.993283	-4.37732	Thbd
104441_at	-0.705975	4.20106	-2.01367	0.0853874	0.993283	-4.30268	Trim3
103080_at	-0.705953	4.39534	-1.70455	0.133607	0.993283	-4.40198	Samhd1
101568_at	-0.705713	5.74662	-1.88529	0.102898	0.993283	-4.34351	Prosc
95098_at	0.7057	6.58737	1.05001	0.329822	0.993283	-4.60798	Rnf26
102151_at	-0.705244	4.92845	-1.26525	0.247678	0.993283	-4.54334	Adrb1
92497_at	0.705244	1.15516	1.0152	0.344987	0.993283	-4.6179	Slc22a4
160673_at	0.705244	2.20934	0.918184	0.39013	0.993283	-4.64452	Mios
100365_at	0.704883	2.94725	0.889736	0.40418	0.993283	-4.65202	Syt7
104283_at	-0.703554	5.61404	-1.03755	0.335186	0.993283	-4.61155	Tbc1d15
98903_at	-0.703541	2.20731	-0.783988	0.45965	0.993283	-4.6785	Mrpl14
96302_at	-0.703263	5.45224	-1.37429	0.21321	0.993283	-4.50896	Srsf7
94723_at	-0.702984	2.61893	-1.37679	0.212473	0.993283	-4.50816	Nat1
101409_at	-0.702513	5.67751	-1.19167	0.27357	0.993283	-4.566	Eif2d
100335_at	-0.702463	3.0603	-1.54724	0.167269	0.993283	-4.45319	Atp7b
98123_at	0.70245	0.297141	0.927524	0.385598	0.993283	-4.64203	Aadat
100447_at	-0.702099	6.10446	-0.953436	0.373232	0.993283	-4.63503	Hyal2
93220_at	-0.701561	4.194	-1.98427	0.0891179	0.993283	-4.31197	Col4a5
96824_at	0.701477	4.92593	0.978951	0.361354	0.993283	-4.62802	Sox15
98325_at	-0.70144	-1.01492	-0.634963	0.546349	0.993283	-4.71161	AA517545
93705_at	-0.701305	3.02029	-1.12227	0.300049	0.993283	-4.58687	Chrnb1
94158_f_at	0.70129	3.93074	1.58228	0.159147	0.993283	-4.4418	Ptafr
100739_at	0.700751	1.26422	0.821728	0.439268	0.993283	-4.66931	Spi16
103974_at	-0.700697	2.25638	-0.797936	0.452042	0.993283	-4.67514	Tmprss2
93136_at	-0.70067	1.31385	-0.961408	0.369489	0.993283	-4.63285	Epyc
102335_at	0.700666	4.38453	1.59295	0.156747	0.993283	-4.43832	Kcnk1
98871_at	-0.70063	1.74325	-0.994102	0.354441	0.993283	-4.62382	Gpr143
100333_at	0.700058	4.55392	0.905477	0.39636	0.993283	-4.64789	Saa2
98971_at	0.700009	3.20866	1.04231	0.333129	0.993283	-4.61019	Rad54l
101844_at	0.699589	4.21583	1.44372	0.193548	0.993283	-4.48671	Pipox
101172_at	0.699301	1.95115	2.05752	0.0801097	0.993283	-4.28892	Zfp92
98323_at	-0.69926	2.85267	-1.02927	0.338793	0.993283	-4.61391	Ccr9
101824_at	0.698865	1.58811	0.80437	0.448562	0.993283	-4.67358	Trav6-2
93369_at	-0.698193	1.65007	-0.696411	0.509417	0.993283	-4.69861	Omd
103571_at	-0.697706	3.92631	-1.0565	0.327053	0.993283	-4.60612	Lst1
95916_at	-0.697502	2.66739	-1.06708	0.322581	0.993283	-4.60306	Med12l
103198_at	-0.697477	4.24592	-1.28865	0.239897	0.993283	-4.53603	Ifitm10
101106_at	-0.697076	5.48237	-0.870922	0.413675	0.993283	-4.65689	G3bp2
161003_at	0.696929	4.17378	1.10504	0.306941	0.993283	-4.59197	Kif3b
94467_at	-0.696271	1.52007	-0.753624	0.476516	0.993283	-4.68567	Etaa1
92266_at	0.695984	0.571339	1.24855	0.253361	0.993283	-4.54852	Il11
100295_at	0.695785	5.6892	1.38377	0.210425	0.993283	-4.50593	LOC102641542
93518_at	-0.695475	5.41582	-0.922556	0.388003	0.993283	-4.64335	Rnps1
96768_at	0.695468	5.20562	1.51854	0.174206	0.993283	-4.46251	Fbxw4
103693_at	-0.695009	2.99361	-1.99264	0.0880396	0.993283	-4.30932	Tirap
101967_at	-0.694502	4.01231	-1.06749	0.322408	0.993283	-4.60294	Sdf2
102795_at	0.69412	3.11479	2.10629	0.074622	0.993283	-4.27375	Mesp1
93027_r_at	0.693702	4.22372	2.09452	0.0759102	0.993283	-4.2774	Rps13
160737_at	0.693505	2.85326	1.49887	0.179112	0.993283	-4.46889	Lss
162186_r_at	0.693261	5.18005	1.4013	0.205359	0.993283	-4.50033	Mep1b
100293_at	0.693182	5.13873	1.63651	0.1473	0.993283	-4.42414	Cd59b
98630_at	0.692536	5.01954	0.735231	0.486935	0.993283	-4.68991	Nsdhl
97123_at	-0.691928	2.95016	-1.57454	0.160909	0.993283	-4.44432	Nr0b2
161770_f_at	0.691617	4.41635	0.93226	0.383315	0.993283	-4.64076	Ankzf1
160985_at	-0.691319	1.7141	-0.735854	0.486579	0.993283	-4.68977	Eqtn
161042_at	-0.690814	3.54799	-0.943231	0.378066	0.993283	-4.6378	Cbr3
99873_at	0.690253	1.20333	1.32309	0.22883	0.993283	-4.5252	Nkx2-6
103558_at	0.690174	3.80881	1.32055	0.229632	0.993283	-4.526	Krt31
94881_at	-0.690116	5.68543	-1.13959	0.293249	0.993283	-4.58171	Cdkn1a
92441_at	-0.690096	2.72725	-1.12034	0.300817	0.993283	-4.58745	Fap
92480_f_at	0.69008	3.25856	1.34768	0.221208	0.993283	-4.51742	Zfp53
98291_at	0.690064	4.20411	1.3845	0.210213	0.993283	-4.5057	B3galt6
102761_at	-0.689435	3.75151	-0.775727	0.464197	0.993283	-4.68047	Grpel2
93228_at	0.689293	0.323904	1.10917	0.305279	0.993283	-4.59075	Hells
92674_at	0.689074	1.78803	0.823342	0.438411	0.993283	-4.66891	Foxn1
95275_at	0.68906	1.20274	1.92121	0.0976702	0.993283	-4.33201	Il9r
94639_at	0.689049	0.168112	0.77456	0.464843	0.993283	-4.68075	Svs2
103057_at	-0.688777	4.97867	-1.16564	0.283262	0.993283	-4.57389	Pold1
161137_r_at	0.688659	4.26148	1.21331	0.265726	0.993283	-4.55939	Ube2c
103960_at	0.688624	4.04818	0.694966	0.510267	0.993283	-4.69892	Rundc3a
96981_at	0.687692	3.0459	1.28172	0.242179	0.993283	-4.5382	Olfr1507
103832_at	0.686325	4.26806	1.10376	0.307458	0.993283	-4.59234	Tfip11
97238_at	-0.686066	-0.995676	-2.04544	0.0815306	0.993283	-4.2927	Tacc3
96266_at	-0.685994	6.34668	-1.84809	0.1086	0.993283	-4.35547	Hnrnpm
92244_at	0.685912	1.5574	1.07969	0.317317	0.993283	-4.5994	Exo1
98030_at	0.685567	3.19653	1.42321	0.19918	0.993283	-4.4933	Trim30a
95966_at	0.685545	-1.15293	1.48542	0.182538	0.993283	-4.47324	C77609
97920_at	0.685128	1.96263	2.5014	0.0421008	0.993283	-4.15691	Krt7
94930_at	-0.684816	5.36666	-1.273	0.245077	0.993283	-4.54092	Thbs2
103770_at	0.684474	3.11555	1.58494	0.158546	0.993283	-4.44093	2310014L17Rik
101618_r_at	0.684472	6.17508	1.20427	0.268982	0.993283	-4.56216	Trp53-ps
92460_at	0.684195	5.95035	1.25572	0.250909	0.993283	-4.5463	Sema4f
101386_at	0.684084	2.91754	1.22245	0.262471	0.993283	-4.55658	Mptx1
93522_at	-0.68394	2.8992	-1.05987	0.325624	0.993283	-4.60514	Rad9a
93320_at	-0.683402	6.59183	-1.63625	0.147354	0.993283	-4.42422	Cpt1a
97206_at	0.683292	0.73135	1.3044	0.23478	0.993283	-4.53109	Spint1
102978_at	0.683156	4.04003	1.76392	0.122656	0.993283	-4.38269	A430104N18Rik
104322_at	-0.682904	2.23081	-1.00094	0.351353	0.993283	-4.6219	Ckap2
101965_at	-0.682181	6.36054	-0.866786	0.415784	0.993283	-4.65796	Rnf13
162287_r_at	0.682084	4.34679	1.20801	0.267631	0.993283	-4.56101	Clca3
160323_at	-0.681893	6.11352	-1.51289	0.175603	0.993283	-4.46435	Sra1
94149_at	0.681656	4.12998	1.19512	0.272309	0.993283	-4.56495	Hivep3
160492_at	-0.681551	4.71992	-1.47791	0.184477	0.993283	-4.47567	Ddx18
98026_g_at	0.681506	3.77027	1.40624	0.20395	0.993283	-4.49875	Evi2a
93651_r_at	0.681005	4.64308	1.33093	0.226375	0.993283	-4.52272	Prp2
101748_at	0.680943	4.45796	1.89998	0.100729	0.993283	-4.33881	Bdkrb1
161680_r_at	0.680829	6.0938	0.801607	0.450054	0.993283	-4.67425	Nr1h2
101916_at	0.680668	5.70231	1.4279	0.197877	0.993283	-4.4918	Llgl2
93214_at	-0.680491	3.60595	-2.10776	0.0744618	0.993283	-4.27329	Camk2d
97486_at	-0.680322	6.26978	-1.74921	0.125286	0.993283	-4.38746	U2af1
94166_g_at	-0.679886	3.3977	-1.07097	0.320952	0.993283	-4.60193	Ccl1
93674_at	-0.679795	3.02849	-0.929447	0.384669	0.993283	-4.64151	Fgd1
93450_at	-0.679439	1.30439	-1.16195	0.284662	0.993283	-4.575	Cenpe
97966_at	-0.679419	4.45369	-0.838688	0.43032	0.993283	-4.66509	Ncoa5
95123_at	-0.679365	3.46486	-1.35738	0.218263	0.993283	-4.51434	Zfp821
160207_at	-0.679212	5.64407	-1.30673	0.23403	0.993283	-4.53036	Acly
104021_at	0.679102	2.93532	1.54752	0.167203	0.993283	-4.4531	Hoxa11
103335_at	-0.678671	5.81963	-1.078	0.318017	0.993283	-4.59989	Lgals9
97058_f_at	0.678613	6.09602	1.27318	0.245018	0.993283	-4.54087	Rab33b
103496_at	-0.67847	2.01627	-1.35177	0.219963	0.993283	-4.51613	Arid3a
102656_at	-0.678394	1.90018	-0.882949	0.407587	0.993283	-4.65378	Itga4
100005_at	0.678225	5.28436	1.42006	0.200058	0.993283	-4.49432	Traf4
93961_at	0.677568	2.31594	0.530109	0.613007	0.996021	-4.73151	Itgae
98540_g_at	-0.677537	4.63049	-0.798034	0.451989	0.993283	-4.67512	Cops2
100983_at	-0.67642	3.12208	-1.07194	0.320545	0.993283	-4.60165	Prep
97132_at	0.676193	5.81689	0.899144	0.399492	0.993283	-4.64955	Soat2
104424_at	0.676153	4.07738	2.06129	0.0796712	0.993283	-4.28775	C9
161891_r_at	0.675791	5.74313	1.16856	0.282162	0.993283	-4.57301	Asl
103264_at	0.675527	3.97191	1.5394	0.169139	0.993283	-4.45574	Mtmr1
96188_at	-0.674999	3.55795	-1.69618	0.135223	0.993283	-4.4047	Adar
161068_at	0.673855	2.67813	1.96887	0.0911349	0.993283	-4.31684	Fmr1nb
97844_at	-0.673768	5.24999	-0.959836	0.370225	0.993283	-4.63328	Rgs2
104654_at	-0.67373	2.63903	-1.12511	0.298926	0.993283	-4.58603	Actl6b
99184_at	0.673228	5.58301	1.36318	0.216517	0.993283	-4.5125	Csad
93682_at	-0.673185	5.21967	-1.63951	0.146668	0.993283	-4.42316	Ldb2
160607_at	-0.673041	4.70417	-1.30388	0.234947	0.993283	-4.53125	Pard3
160818_at	-0.672899	5.6764	-1.20763	0.267768	0.993283	-4.56113	Lrrfip2
103208_at	0.672351	1.89427	1.19595	0.272006	0.993283	-4.5647	Kcnc1
102633_at	0.672252	1.32867	2.00811	0.0860806	0.993283	-4.30443	Grap2
100315_at	0.671983	3.95086	1.28194	0.242104	0.993283	-4.53813	Atp8a1
94745_f_at	-0.671949	0.913834	-1.07342	0.319926	0.993283	-4.60122	Gm2022
94039_at	-0.670876	2.70592	-0.979706	0.361007	0.993283	-4.62782	Rps20
100082_at	0.67086	5.02647	1.21664	0.264536	0.993283	-4.55836	Hnf1a
98524_f_at	-0.670757	5.86531	-1.62449	0.149852	0.993283	-4.42805	Mtm1
96585_at	0.670727	3.92019	1.05612	0.327214	0.993283	-4.60622	Avpr2
92700_at	0.670478	2.19916	1.26461	0.247893	0.993283	-4.54354	Bcan
160406_at	0.66993	4.62799	0.9732	0.364006	0.993283	-4.62961	Ctsk
98276_at	0.669555	1.44426	1.50511	0.177543	0.993283	-4.46687	Gab2
94495_at	0.669473	1.92057	0.925951	0.386358	0.993283	-4.64245	Pigyl
92738_at	0.669415	3.7795	1.40689	0.203766	0.993283	-4.49854	Gdnf
93162_f_at	0.669331	-0.197489	1.34926	0.220726	0.993283	-4.51692	Fam3b
93609_at	-0.669282	3.36198	-0.99977	0.351881	0.993283	-4.62223	Spg20
103451_at	0.668763	4.13042	1.47569	0.185057	0.993283	-4.47639	Ptk2b
103990_at	0.668513	5.41621	1.04981	0.329908	0.993283	-4.60804	Fosb
103516_at	0.668284	0.899955	0.894099	0.402001	0.993283	-4.65088	Celsr1
103245_at	-0.667859	1.61439	-0.88717	0.405466	0.993283	-4.65269	Cst8
96996_at	0.66673	3.98874	1.30496	0.234599	0.993283	-4.53091	Chrna6
100452_at	0.66526	4.20021	1.0435	0.332616	0.993283	-4.60985	Klf1
160980_at	-0.665026	3.76806	-0.857082	0.420764	0.993283	-4.66044	2700097O09Rik
95920_at	0.664409	2.14253	0.864522	0.416942	0.993283	-4.65854	Nmrk1
160140_at	-0.664147	4.79193	-1.33991	0.223594	0.993283	-4.51989	Tbce
96967_at	0.663814	0.564448	1.93409	0.0958609	0.993283	-4.32791	X03865
97572_at	0.662262	2.53264	0.749084	0.479074	0.993283	-4.68673	Ibsp
160441_at	-0.662015	2.38557	-1.90422	0.100109	0.993283	-4.33745	Ceacam11
94934_at	0.661757	0.451158	1.23094	0.259479	0.993283	-4.55397	Agtr2
92389_at	0.661686	4.88962	1.17708	0.27897	0.993283	-4.57043	Tenm2
92522_at	0.66103	4.87851	1.101	0.308575	0.993283	-4.59316	Kcnj4
99973_s_at	0.660753	1.50681	1.69264	0.135913	0.993283	-4.40586	Kcnj15
93849_at	-0.66054	2.34583	-0.797715	0.452162	0.993283	-4.6752	Tpk1
98384_at	-0.659918	2.24434	-0.733272	0.488053	0.993283	-4.69036	Ptk6
102846_at	-0.659883	1.56877	-0.696318	0.509472	0.993283	-4.69863	Tssk2
93384_at	0.659852	2.049	0.969387	0.365772	0.993283	-4.63066	Sntb1
101868_i_at	0.659582	3.39928	0.863602	0.417413	0.993283	-4.65877	H2-DMb2
92747_at	0.659505	1.6529	0.620019	0.555574	0.993283	-4.71463	Nkx2-2
100291_at	0.659313	3.43098	0.79164	0.455465	0.993283	-4.67667	Cbl
162282_f_at	-0.659109	2.87803	-1.5445	0.167922	0.993283	-4.45409	Tyro3
95284_at	0.658776	2.6689	1.23383	0.258466	0.993283	-4.55307	Fcrla
96804_at	-0.658571	4.96723	-1.94628	0.0941773	0.993283	-4.32402	Nop2
102874_at	-0.658219	1.56452	-0.947736	0.375926	0.993283	-4.63658	Ptpn11
99458_i_at	-0.657771	7.05416	-2.15317	0.0697017	0.993283	-4.2593	Mark2
99504_at	-0.657733	2.80907	-1.47404	0.185485	0.993283	-4.47692	St8sia3
160281_at	-0.65752	5.71239	-1.20674	0.26809	0.993283	-4.5614	Lsm14a
104509_at	0.657399	2.64843	1.38688	0.209517	0.993283	-4.50494	Ch25h
98823_at	0.656997	0.888593	1.15943	0.285618	0.993283	-4.57576	Kcnj2
96905_at	-0.65637	2.34401	-1.61353	0.152215	0.993283	-4.43162	Gde1
94401_s_at	0.656304	1.76773	0.837334	0.431029	0.993283	-4.66543	Hemgn
98431_at	-0.656275	4.4101	-1.03476	0.336396	0.993283	-4.61235	Dusp12
104000_at	-0.655796	4.0173	-1.80999	0.114758	0.993283	-4.36777	Ces2g
92833_at	0.655757	2.5135	0.755157	0.475655	0.993283	-4.68532	Hal
162328_f_at	0.655675	4.75069	0.990711	0.355979	0.993283	-4.62476	Krt84
95992_at	0.655511	4.07602	1.39131	0.208233	0.993283	-4.50353	C79741
99638_at	-0.65546	5.18856	-1.09003	0.313051	0.993283	-4.59638	Col18a1
161398_at	0.655446	2.53828	0.726736	0.491798	0.993283	-4.69185	Dnah8
101174_at	0.655316	2.17075	1.69823	0.134826	0.993283	-4.40404	Ocm
102714_at	-0.6551	4.79247	-2.42842	0.0467666	0.993283	-4.17758	Hspa1l
101473_at	0.654978	2.88656	2.21267	0.0639256	0.993283	-4.24117	Nnmt
94721_at	-0.654922	1.85891	-1.16082	0.285091	0.993283	-4.57535	Dspp
103701_at	0.654878	4.78051	1.7563	0.124012	0.993283	-4.38516	Spice1
101132_at	-0.654631	3.44029	-1.25156	0.25233	0.993283	-4.54759	Scn7a
96986_at	0.654391	5.12059	1.78907	0.118282	0.993283	-4.37454	Olfr140
102885_at	-0.65433	3.03702	-0.600882	0.567525	0.993283	-4.7184	Vamp7
100906_at	0.653778	5.12911	1.07093	0.320968	0.993283	-4.60194	Itgb7
92920_at	0.653126	3.66709	1.05111	0.329352	0.993283	-4.60767	Pitx1
96050_at	0.653093	5.96263	1.47997	0.183945	0.993283	-4.47501	Smarcb1
101635_f_at	0.652658	3.85214	0.949269	0.3752	0.993283	-4.63616	Mup5
101530_at	-0.652322	5.49492	-1.85036	0.108243	0.993283	-4.35474	Eftud2
94099_at	0.652225	4.8561	1.31136	0.232551	0.993283	-4.5289	Nptx2
104723_at	-0.652129	-0.166942	-1.74661	0.125757	0.993283	-4.38831	Aspscr1
98051_at	0.652123	5.33934	1.4874	0.18203	0.993283	-4.4726	Ric8
101626_at	0.652042	3.11695	1.02893	0.33894	0.993283	-4.61401	Adam7
100764_at	0.651835	4.04894	1.18606	0.275636	0.993283	-4.56771	Il2rb
103477_at	-0.650785	0.850289	-0.773886	0.465215	0.993283	-4.68091	Cdx1
97118_at	-0.650321	5.83962	-1.47762	0.184554	0.993283	-4.47577	Ccdc186
92947_s_at	-0.650073	2.15479	-1.11251	0.303938	0.993283	-4.58976	Gria2
92917_at	0.64997	0.669323	1.34549	0.221879	0.993283	-4.51812	Mmp7
98794_at	-0.649956	1.54589	-1.28139	0.242287	0.993283	-4.5383	Srms
93613_at	0.649257	2.34386	1.24514	0.254537	0.993283	-4.54958	Smad3
AFFX-MurIL10_at	-0.648584	2.97055	-0.66865	0.525901	0.993283	-4.7046	Il10
98470_at	-0.648518	1.45156	-1.01591	0.344672	0.993283	-4.6177	Slc25a14
96495_at	0.64811	3.46562	1.21834	0.26393	0.993283	-4.55784	Myt1l
102652_at	0.648041	1.0336	1.93505	0.0957271	0.993283	-4.3276	Pou3f1
92695_at	0.648034	3.0504	0.757627	0.474269	0.993283	-4.68474	Frat1
93953_at	0.647902	3.89473	1.39871	0.206099	0.993283	-4.50116	Prss12
102374_at	-0.64772	2.08965	-0.966265	0.367223	0.993283	-4.63152	Rcan3
103095_at	0.647694	4.69144	1.28076	0.242496	0.993283	-4.5385	Grb7
95327_at	0.647665	1.80422	1.32215	0.229128	0.993283	-4.5255	Sh3pxd2a
160297_at	-0.647504	3.98414	-0.62016	0.555487	0.993283	-4.7146	Ccdc58
100435_at	-0.647496	4.49453	-0.852522	0.423118	0.993283	-4.6616	Lpar1
94128_at	-0.646623	1.4682	-0.987352	0.357508	0.993283	-4.6257	Bard1
98598_at	0.646589	1.60953	0.931307	0.383773	0.993283	-4.64101	C78891
93009_at	-0.646315	7.57349	-1.6155	0.151787	0.993283	-4.43098	Gstm2
99992_at	0.64598	5.13428	1.61012	0.152959	0.993283	-4.43274	Il17ra
93151_at	0.645936	3.81396	0.824871	0.4376	0.993283	-4.66853	Cpne6
100956_at	-0.645878	-0.0261336	-0.82341	0.438375	0.993283	-4.6689	Kl
92247_at	-0.645747	3.28742	-0.825179	0.437437	0.993283	-4.66846	Arhgap5
103578_at	-0.645654	6.55988	-2.11386	0.0738048	0.993283	-4.27141	Tom1
92182_at	-0.645512	5.26116	-1.80689	0.115275	0.993283	-4.36877	Rufy1
97532_at	-0.645169	4.35915	-0.798012	0.452001	0.993283	-4.67512	Ppp5c
160621_at	-0.644878	3.83338	-0.902683	0.39774	0.993283	-4.64862	Mrps22
102139_at	0.644796	-0.128899	1.54081	0.168802	0.993283	-4.45529	D13Ertd205e
95244_at	-0.644614	2.60453	-1.09108	0.31262	0.993283	-4.59607	Zfp40
160917_r_at	-0.644103	-0.0626926	-0.520998	0.619005	0.996021	-4.73309	Mageh1
101399_at	-0.643984	6.72541	-1.48207	0.183402	0.993283	-4.47433	Hspg2
102316_at	0.643718	5.11171	1.48674	0.1822	0.993283	-4.47282	Capn5
104181_at	0.643656	1.59525	1.02365	0.341257	0.993283	-4.61551	Vnn3
96325_at	-0.643456	4.47201	-1.42451	0.198819	0.993283	-4.49289	2510039O18Rik
102272_at	-0.643297	1.96743	-0.937242	0.380924	0.993283	-4.63941	Cd160
99428_at	0.641973	4.44704	1.30394	0.234929	0.993283	-4.53124	Igll1
97276_at	-0.641892	5.12096	-1.59648	0.155962	0.993283	-4.43718	Tbcb
162284_r_at	0.641883	6.96284	1.22795	0.260531	0.993283	-4.55489	Slc39a4
96499_at	-0.641862	2.16668	-0.84277	0.428186	0.993283	-4.66406	AI594671
161361_s_at	-0.641512	5.51427	-1.43696	0.195388	0.993283	-4.48888	Tnnt1
93775_at	-0.641461	6.29035	-1.09384	0.311491	0.993283	-4.59526	Ifi27
103905_at	0.641261	3.51486	1.47579	0.18503	0.993283	-4.47636	Car12
97257_at	-0.641039	3.43986	-0.792728	0.454872	0.993283	-4.6764	Lactb2
161451_r_at	0.640337	3.74752	1.5993	0.155337	0.993283	-4.43626	Clcn5
99014_at	-0.639791	6.77587	-1.76309	0.122803	0.993283	-4.38296	Apbb1
160415_at	0.639376	2.57995	1.63093	0.148479	0.993283	-4.42596	Cldn1
95352_at	-0.639267	-0.214082	-0.724231	0.493238	0.993283	-4.69241	D8Ertd28e
96046_at	-0.639155	4.64616	-1.27539	0.24428	0.993283	-4.54018	Hdac1
103710_at	-0.638924	3.47259	-0.906516	0.395848	0.993283	-4.64761	Zfp942
104560_at	-0.638834	5.9642	-1.80199	0.116094	0.993283	-4.37036	Slc25a28
104158_at	-0.638519	5.19418	-0.937653	0.380728	0.993283	-4.6393	Snw1
99141_at	-0.638278	5.41404	-1.21879	0.26377	0.993283	-4.5577	Gm2a
103530_at	0.638173	0.463266	0.829398	0.435205	0.993283	-4.66741	Fancg
98309_at	0.637701	4.11021	1.28692	0.240463	0.993283	-4.53657	Ackr2
92595_r_at	0.637437	3.23545	1.64071	0.146417	0.993283	-4.42277	Fech
98609_at	-0.6374	6.25414	-1.43032	0.197211	0.993283	-4.49102	Sept9
98010_at	0.637342	3.14741	1.18442	0.276244	0.993283	-4.56821	Nfe2
99074_at	0.637272	-0.990489	1.96894	0.0911264	0.993283	-4.31682	Vil1
161117_at	-0.637142	2.09632	-0.675514	0.521794	0.993283	-4.70313	Dkk2
103334_at	0.63713	4.74595	1.46391	0.188145	0.993283	-4.4802	Crcp
100296_at	0.636716	4.19476	0.899875	0.39913	0.993283	-4.64936	Tex2
96093_at	0.636371	5.63655	1.56398	0.163342	0.993283	-4.44775	0610007P14Rik
104504_at	0.635954	3.53035	1.16922	0.281914	0.993283	-4.57281	Scn8a
95469_at	-0.635518	4.57035	-1.86046	0.10667	0.993283	-4.35149	Btd
97943_at	0.635216	4.30256	1.40535	0.204203	0.993283	-4.49903	Capn6
92331_at	0.635046	0.817849	1.15043	0.289059	0.993283	-4.57847	Mme
102014_at	0.635009	4.71656	1.91979	0.0978727	0.993283	-4.33247	Homer3
103663_at	-0.634253	5.1229	-1.03629	0.335735	0.993283	-4.61191	Pomgnt1
96741_at	-0.633557	4.27096	-1.53834	0.169392	0.993283	-4.45609	Phf12
96590_f_at	-0.633516	4.14297	-0.860642	0.418932	0.993283	-4.65953	Otud7b
102135_at	0.633125	5.03538	0.792712	0.454881	0.993283	-4.67641	C78893
92974_at	0.633058	3.34268	1.17797	0.278637	0.993283	-4.57016	Zfp37
92193_r_at	0.632562	4.66738	0.953014	0.373431	0.993283	-4.63514	Pcsk5
99387_at	-0.632439	3.65195	-0.831168	0.434271	0.993283	-4.66697	Fpr1
97912_at	0.632378	4.1779	1.10317	0.307697	0.993283	-4.59252	Tspan3
103055_r_at	0.632346	7.42402	0.872112	0.41307	0.993283	-4.65659	Polr2a
94442_s_at	0.63225	4.75207	1.0245	0.340881	0.993283	-4.61527	Gpsm3
93654_at	-0.631243	2.08382	-0.696379	0.509436	0.993283	-4.69861	Fgf12
160730_at	0.630951	2.81324	1.02226	0.341868	0.993283	-4.6159	Dnajc17
102074_at	0.630723	4.73369	1.18797	0.274931	0.993283	-4.56713	Otp
98286_at	0.630492	2.18924	0.677725	0.520475	0.993283	-4.70266	Ly6g6d
94528_at	0.630434	5.14894	1.85614	0.107341	0.993283	-4.35288	Nubp1
162065_r_at	0.630323	3.26391	1.58193	0.159226	0.993283	-4.44191	Dusp9
99497_at	-0.630128	5.31087	-1.70153	0.134189	0.993283	-4.40297	Arfip2
101436_at	-0.629814	1.30665	-0.671647	0.524105	0.993283	-4.70396	Cxcl9
93250_r_at	-0.629744	2.56095	-1.37833	0.21202	0.993283	-4.50767	Hmgb2
103768_at	0.629669	1.55659	0.972174	0.36448	0.993283	-4.62989	Ccdc86
92439_at	0.629229	4.69968	1.45959	0.189289	0.993283	-4.48159	Oc90
93294_at	-0.629197	8.86544	-1.99041	0.0883251	0.993283	-4.31002	Ctgf
101742_at	-0.628847	0.275312	-0.891922	0.403087	0.993283	-4.65145	Vmn2r1
104024_at	0.627601	1.10714	0.959286	0.370483	0.993283	-4.63343	Cyp3a25
161284_r_at	0.62755	6.54577	0.766224	0.469467	0.993283	-4.68272	Txnrd3
103597_at	0.627205	4.88574	1.1349	0.295077	0.993283	-4.58311	Dct
162094_f_at	0.626798	4.63155	1.83474	0.11072	0.993283	-4.35977	Wtap
97973_at	0.626651	1.2903	1.10477	0.30705	0.993283	-4.59205	Tal1
97204_s_at	0.626597	6.77066	1.42012	0.200041	0.993283	-4.4943	Dnajc15
94361_at	0.62632	5.70346	2.11039	0.0741775	0.993283	-4.27248	Ddx21
103617_at	0.626245	3.36836	1.2917	0.238899	0.993283	-4.53508	Cd55
95155_at	-0.626077	5.00793	-1.00336	0.350267	0.993283	-4.62123	Znrf1
104665_g_at	-0.625935	2.92576	-1.04121	0.333604	0.993283	-4.61051	Foxn3
92295_at	0.62592	1.21148	0.814415	0.443167	0.993283	-4.67112	Sema3e
97434_at	-0.625719	4.4673	-1.08463	0.315274	0.993283	-4.59796	Nsun4
99461_at	-0.625649	3.2749	-1.42698	0.198132	0.993283	-4.49209	Hcls1
161947_f_at	0.625649	4.67379	1.87295	0.104756	0.993283	-4.34747	Alox12e
101234_at	-0.625621	2.14295	-0.913813	0.392264	0.993283	-4.64568	C78704
103467_g_at	-0.625414	5.7726	-0.999191	0.352142	0.993283	-4.62239	Cyhr1
104627_at	-0.625193	4.13852	-0.978872	0.36139	0.993283	-4.62805	Cds2
98507_at	-0.625014	5.65374	-1.46588	0.187624	0.993283	-4.47956	Nr1d1
103448_at	0.624882	4.39104	1.66405	0.141604	0.993283	-4.41517	S100a8
104726_at	0.624849	4.49359	1.19609	0.271954	0.993283	-4.56465	C8g
92908_at	-0.624702	4.58778	-1.76439	0.122573	0.993283	-4.38254	Hivep1
95363_at	0.624621	3.7999	1.10169	0.308297	0.993283	-4.59295	Gzmm
99924_at	-0.624394	4.32415	-0.852079	0.423348	0.993283	-4.66171	Tubg1
102053_at	-0.624162	4.78635	-1.00834	0.348036	0.993283	-4.61983	Plscr2
94162_at	-0.624096	1.8871	-1.24369	0.255036	0.993283	-4.55003	Ddx4
100357_g_at	0.624071	5.25714	1.47808	0.184435	0.993283	-4.47562	Gprasp1
104002_at	-0.623718	4.55232	-1.56889	0.162208	0.993283	-4.44616	Zfp275
94203_at	-0.623425	3.97412	-1.59343	0.156642	0.993283	-4.43817	Lcor
103497_at	-0.623229	3.31458	-0.866251	0.416058	0.993283	-4.65809	Cmtr2
103888_at	-0.622754	8.28391	-1.52153	0.173472	0.993283	-4.46155	Rbpms
101375_at	0.622258	3.42391	1.32337	0.228744	0.993283	-4.52512	Gm10228
104362_at	0.621822	6.35111	1.25969	0.249558	0.993283	-4.54507	Ube2o
99675_at	-0.621727	6.39923	-1.73453	0.127965	0.993283	-4.39223	Yif1a
104232_at	0.621429	2.26396	0.714576	0.498814	0.993283	-4.69458	Gjb3
93751_at	-0.620997	6.46167	-1.57596	0.160586	0.993283	-4.44386	Usp19
102882_at	0.620577	2.0448	1.25372	0.251591	0.993283	-4.54692	Zfp46
95594_at	-0.619859	8.98007	-1.99485	0.0877571	0.993283	-4.30862	Mfn1
98441_at	-0.619557	3.91293	-1.03692	0.335462	0.993283	-4.61173	Fmr1
97324_at	0.61922	4.82173	1.49839	0.179234	0.993283	-4.46905	Idnk
92792_at	-0.618888	0.649957	-1.60906	0.15319	0.993283	-4.43308	Ucp2
160815_at	0.618711	5.02305	1.7161	0.131407	0.993283	-4.39823	Fermt3
96997_at	0.618496	1.80436	1.07202	0.320511	0.993283	-4.60163	Asic5
97573_at	0.618491	4.61822	1.24797	0.25356	0.993283	-4.5487	Tyk2
96930_at	-0.618474	5.68605	-0.990559	0.356048	0.993283	-4.6248	Ehd1
98519_r_at	0.618208	3.21679	1.88583	0.102817	0.993283	-4.34334	Crct1
102628_at	0.618129	3.39672	1.35442	0.219157	0.993283	-4.51528	Fhit
98803_at	0.618074	1.59707	1.23655	0.257518	0.993283	-4.55224	Zfp354a
97482_at	0.617798	5.76152	1.44156	0.194132	0.993283	-4.4874	Cab39l
96621_at	-0.617769	5.73324	-1.16261	0.284409	0.993283	-4.5748	Pih1d1
160524_at	0.617744	4.34066	1.07601	0.318848	0.993283	-4.60047	Rab3a
99950_at	-0.617552	2.28961	-0.745077	0.481339	0.993283	-4.68765	Tbp
160446_at	0.617223	0.37496	1.06318	0.324226	0.993283	-4.60419	Bpifb1
92262_at	0.616989	5.64087	1.1895	0.274368	0.993283	-4.56666	Zmat3
93785_at	0.616982	3.66841	1.89308	0.101742	0.993283	-4.34102	Folr1
160706_at	0.616898	2.86874	1.515	0.17508	0.993283	-4.46366	Slc22a23
93112_at	-0.616828	3.4639	-1.00203	0.350866	0.993283	-4.6216	Mcm2
103995_at	-0.616577	1.04891	-1.18818	0.274856	0.993283	-4.56706	Fgfbp1
95738_at	0.61605	2.70132	1.20193	0.269829	0.993283	-4.56287	Aldh18a1
99402_at	-0.615881	0.542197	-0.592904	0.572551	0.993283	-4.71995	Art2b
160131_at	-0.615813	6.01856	-1.91191	0.0989983	0.993283	-4.33499	Amotl2
95857_at	0.6158	1.49271	0.949131	0.375265	0.993283	-4.6362	E230006M18Rik
92584_at	-0.61575	5.44786	-1.11415	0.303281	0.993283	-4.58928	Nkiras2
92347_at	-0.615445	2.43633	-1.29112	0.239087	0.993283	-4.53526	Kcnc3
101127_at	0.61482	2.42001	1.62309	0.150151	0.993283	-4.42851	Vsx2
96785_at	-0.614775	6.73273	-1.64551	0.145414	0.993283	-4.42121	Kank3
101084_f_at	-0.614577	6.1245	-0.782057	0.46071	0.993283	-4.67897	Dpm3
160755_at	0.613961	3.79088	0.907739	0.395246	0.993283	-4.64729	Kif2c
96772_at	-0.613802	1.51171	-0.636047	0.545684	0.993283	-4.71139	Prim1
103591_at	0.613724	3.83033	0.931644	0.383611	0.993283	-4.64092	Taf6
99097_at	0.613627	3.99706	1.74936	0.12526	0.993283	-4.38742	Eif4e
101171_at	0.613531	2.43833	0.449534	0.667116	0.996021	-4.74468	Dvl3
99437_at	0.613217	1.0387	1.85582	0.107391	0.993283	-4.35298	Ly6f
96099_at	0.613158	5.93806	1.99387	0.087882	0.993283	-4.30893	Csnk2b
93692_f_at	-0.612965	2.62131	-1.09046	0.312875	0.993283	-4.59625	Ambn
95427_at	-0.612898	5.42857	-1.43759	0.195215	0.993283	-4.48868	Rpa1
97685_at	0.612781	1.42535	1.05091	0.329438	0.993283	-4.60773	1700023D09Rik
101875_at	0.612448	4.95978	1.30221	0.235485	0.993283	-4.53178	Ppp2r5d
100017_at	0.611989	4.29411	1.24695	0.253912	0.993283	-4.54902	Mybph
101860_at	-0.611932	3.01433	-1.17908	0.278223	0.993283	-4.56982	Gmfb
160857_at	-0.611625	5.5971	-1.42865	0.197672	0.993283	-4.49156	Efnb2
97121_at	0.611514	3.43591	1.64385	0.14576	0.993283	-4.42175	Fgf6
98994_at	-0.611288	2.38392	-1.14556	0.290935	0.993283	-4.57993	Slc34a2
160181_at	0.611133	2.27833	1.02409	0.34106	0.993283	-4.61538	Syp
103231_at	0.611034	3.37423	1.4281	0.197823	0.993283	-4.49173	Rhoh
92265_f_at	0.610936	5.45991	1.25976	0.249534	0.993283	-4.54504	Trove2
99817_at	-0.610868	3.47273	-0.787147	0.457919	0.993283	-4.67775	Vax2
104327_at	-0.610142	5.47279	-1.28984	0.239506	0.993283	-4.53566	Zfp871
161059_at	-0.610106	2.28876	-0.653921	0.534782	0.993283	-4.7077	Slc6a1
104616_g_at	-0.609756	4.79447	-1.10988	0.304994	0.993283	-4.59054	Galt
98787_at	-0.609748	5.20546	-1.28523	0.241019	0.993283	-4.5371	Kcnj11
99936_at	-0.609544	6.23334	-1.41753	0.200764	0.993283	-4.49513	Tie1
94993_f_at	0.60929	4.24846	1.57398	0.161039	0.993283	-4.4445	Cfhr2
103228_at	-0.609211	1.26008	-1.22088	0.263029	0.993283	-4.55706	Mtmr7
103792_at	-0.609171	1.80245	-1.55298	0.165913	0.993283	-4.45133	Rab35
100421_at	0.609007	5.28845	1.44209	0.19399	0.993283	-4.48723	Krt4
98467_at	0.608947	3.02343	1.30587	0.234307	0.993283	-4.53063	Itih4
161926_r_at	0.608744	5.46639	1.78159	0.119568	0.993283	-4.37696	P4hb
161004_at	0.608726	6.21268	1.41518	0.201424	0.993283	-4.49588	1700097N02Rik
162417_at	0.608635	3.82253	1.05318	0.328467	0.993283	-4.60707	Tamm41
101611_at	0.608364	4.3709	0.980849	0.360482	0.993283	-4.6275	D11Ertd326e
160805_s_at	-0.608312	3.8199	-1.20346	0.269272	0.993283	-4.5624	Mpdu1
94181_at	0.608129	1.26347	2.1142	0.0737674	0.993283	-4.2713	Scrg1
99167_at	-0.608	5.18922	-1.24608	0.254212	0.993283	-4.54929	Commd4
97521_at	-0.607914	4.46944	-1.07095	0.32096	0.993283	-4.60194	Ass1
95024_at	0.607895	3.22813	1.64938	0.144612	0.993283	-4.41995	Usp18
98041_at	0.606446	0.863608	0.640329	0.54306	0.993283	-4.71051	Rnase1
95356_at	-0.606232	9.18426	-1.48055	0.183795	0.993283	-4.47482	Apoe
101166_at	-0.606229	1.17273	-1.27151	0.245574	0.993283	-4.54139	Zscan2
100049_at	-0.606073	0.171813	-1.08344	0.315762	0.993283	-4.5983	Hmga1
98962_at	0.605963	1.73756	1.99597	0.0876145	0.993283	-4.30827	Lipc
103329_at	-0.605621	2.60926	-1.22389	0.261961	0.993283	-4.55614	Strbp
100154_at	-0.605505	6.10315	-1.10346	0.307582	0.993283	-4.59243	Tapbp
102716_at	-0.605479	3.2658	-1.00663	0.348802	0.993283	-4.62031	Eya3
96744_at	0.605299	5.54737	1.78341	0.119254	0.993283	-4.37637	Acp6
98023_r_at	0.605042	-1.67137	0.700268	0.507154	0.993283	-4.69776	Prl7d1
99044_at	-0.604589	4.91534	-1.47175	0.186084	0.993283	-4.47767	Zfp358
93092_at	-0.603913	3.74508	-0.768499	0.468202	0.993283	-4.68219	H2-DMa
92726_at	0.603744	3.06176	1.45712	0.189947	0.993283	-4.48239	Sox6
101668_at	0.603543	3.92063	2.20713	0.064443	0.993283	-4.24285	AA589418
94278_at	-0.602968	4.51822	-0.814579	0.443079	0.993283	-4.67108	Lcp1
160717_at	0.602691	5.77715	1.70109	0.134272	0.993283	-4.40311	1110059E24Rik
104688_at	0.60267	4.91692	1.52272	0.173179	0.993283	-4.46116	Map4k1
160702_at	-0.602264	1.3912	-0.547781	0.601464	0.996021	-4.72837	Esrp1
99656_at	-0.601823	5.36317	-1.45928	0.189371	0.993283	-4.48169	Trmt1
92702_at	0.601758	1.93095	1.45707	0.189958	0.993283	-4.4824	Astn1
100890_at	0.601616	3.48554	0.50071	0.632474	0.996021	-4.73653	Chaf1b
97894_at	-0.601432	5.25582	-1.64057	0.146446	0.993283	-4.42282	Vars
102021_at	-0.601167	5.32027	-1.48331	0.183083	0.993283	-4.47393	Il4ra
95436_at	0.60106	2.88716	2.17009	0.0680075	0.993283	-4.25412	Sst
160719_at	-0.60099	4.45878	-1.63206	0.14824	0.993283	-4.42559	Ptrh2
161378_r_at	-0.600718	5.90143	-1.40067	0.205538	0.993283	-4.50053	Runx2
92369_at	0.600668	2.60843	1.31761	0.230563	0.993283	-4.52693	Tgfa
96792_at	0.600358	3.1879	0.846175	0.426412	0.993283	-4.6632	Apob
93299_at	-0.60012	2.79567	-0.899053	0.399538	0.993283	-4.64958	Msh6
103872_r_at	0.599559	3.76708	1.02711	0.339737	0.993283	-4.61453	Stau1
102035_at	0.599087	4.10982	1.36258	0.216699	0.993283	-4.51269	Tpmt
96596_at	-0.598818	7.13047	-2.04639	0.0814175	0.993283	-4.29241	Ndrg1
98918_at	-0.598635	5.72014	-0.904506	0.396839	0.993283	-4.64814	Txndc5
101280_at	0.598629	3.6529	0.703908	0.505024	0.993283	-4.69696	Olfr2
92931_at	-0.598214	3.30984	-0.850243	0.424299	0.993283	-4.66217	Dll1
92715_at	-0.598178	3.0091	-0.886522	0.405791	0.993283	-4.65285	Ubd
102812_i_at	0.598102	5.0333	1.65566	0.143317	0.993283	-4.4179	Uba5
94961_at	-0.597908	3.27487	-0.783053	0.460163	0.993283	-4.67873	Clpx
98955_at	0.597766	3.00832	1.85454	0.10759	0.993283	-4.35339	Stk25
92712_at	0.597623	3.95586	1.10343	0.307592	0.993283	-4.59244	1810009J06Rik
93479_at	-0.597546	3.68604	-0.94438	0.377519	0.993283	-4.63749	Mfsd4
99442_at	0.597471	2.15059	1.1209	0.300594	0.993283	-4.58728	Resp18
95027_at	0.597377	3.11955	0.943077	0.378139	0.993283	-4.63784	Usp21
103557_at	-0.597228	5.8008	-1.32882	0.227036	0.993283	-4.52339	Vps37c
94493_at	0.597021	3.43842	1.09512	0.310968	0.993283	-4.59488	Cldn3
161816_r_at	0.596619	8.04508	0.996865	0.353191	0.993283	-4.62305	Gltp
104580_at	-0.596537	4.41187	-0.747846	0.479773	0.993283	-4.68701	Plcd1
162187_f_at	0.596456	1.07644	0.622607	0.55397	0.993283	-4.71411	Reg3g
94313_at	-0.596194	5.48293	-1.13114	0.296551	0.993283	-4.58423	Snrpc
95876_at	0.596184	3.52734	2.19636	0.0654592	0.993283	-4.24612	Dpf3
161741_r_at	0.596164	2.17839	1.55323	0.165854	0.993283	-4.45125	Zfp503
101351_at	0.596088	0.576258	0.543388	0.604323	0.996021	-4.72915	Vmn2r61
102088_at	0.596087	2.41079	0.939598	0.379798	0.993283	-4.63878	Klf12
100402_f_at	-0.596043	1.26943	-0.618779	0.556344	0.993283	-4.71487	Zp3r
102976_at	0.596027	1.53191	0.633764	0.547086	0.993283	-4.71185	Brca1
93647_at	0.595996	1.68297	1.05461	0.327856	0.993283	-4.60666	Gmip
94220_at	0.595993	3.81835	0.840887	0.429169	0.993283	-4.66453	Sh3bgrl3
103204_r_at	0.595977	3.41043	2.02896	0.0835086	0.993283	-4.29787	E2f8
97458_at	-0.595907	7.20952	-1.20275	0.26953	0.993283	-4.56262	Gnb1
92424_at	-0.595763	3.50393	-1.55467	0.165516	0.993283	-4.45078	Zfp692
99823_r_at	0.595736	5.2646	1.17938	0.278113	0.993283	-4.56974	D18Ertd232e
97255_at	-0.595661	5.37908	-0.97634	0.362556	0.993283	-4.62875	Celf2
99630_at	-0.595601	3.84441	-0.906168	0.396019	0.993283	-4.6477	Mrpl54
103563_at	-0.595438	4.60859	-0.749873	0.478629	0.993283	-4.68654	Rnf19b
92667_at	-0.595042	5.09066	-1.28946	0.239632	0.993283	-4.53578	Ar
96551_at	-0.594926	1.92776	-0.660202	0.530983	0.993283	-4.70638	Clec4e
104339_at	-0.594802	4.38761	-1.52514	0.172589	0.993283	-4.46037	Pygo2
94561_at	0.594755	6.12162	1.48721	0.18208	0.993283	-4.47267	Lima1
101837_g_at	-0.594717	5.44409	-1.64775	0.144949	0.993283	-4.42048	Ppm1b
103603_at	-0.594431	4.52932	-1.53921	0.169185	0.993283	-4.45581	Eftud1
100933_at	-0.594361	2.2977	-1.51013	0.176289	0.993283	-4.46524	Stx1a
92432_at	0.594042	4.76493	0.929521	0.384634	0.993283	-4.64149	Zfp574
96081_at	-0.594038	4.50515	-1.08209	0.316324	0.993283	-4.5987	Tk1
97857_at	-0.593776	4.75647	-1.92393	0.097286	0.993283	-4.33115	Zdhhc3
98781_at	-0.593641	0.842189	-0.659013	0.531701	0.993283	-4.70663	Grpr
100109_s_at	0.593597	3.35485	0.874658	0.411777	0.993283	-4.65593	Krt13
99700_at	0.593394	4.07614	1.08745	0.314109	0.993283	-4.59713	Vmn2r26
101654_at	0.593359	0.426463	1.53651	0.169834	0.993283	-4.45668	Hist1h2bb
162036_r_at	0.593047	6.13741	0.823857	0.438138	0.993283	-4.66879	Miip
93179_at	0.592859	3.47436	1.22118	0.262923	0.993283	-4.55697	Tmem62
102899_at	0.592602	3.71488	1.52717	0.172094	0.993283	-4.45972	St6galnac3
99325_at	0.591484	3.9121	2.14432	0.0706052	0.993283	-4.26202	Wnt3
161767_r_at	0.59141	7.19575	0.981545	0.360163	0.993283	-4.62731	Mrps18a
160672_at	0.591342	4.38172	1.01843	0.343556	0.993283	-4.61698	Clp1
95248_at	0.591311	-0.0476322	1.18085	0.277565	0.993283	-4.56929	AA517841
99130_at	0.590891	3.38351	1.34464	0.222137	0.993283	-4.51838	Csn2
94571_at	-0.590547	0.364263	-0.756426	0.474943	0.993283	-4.68502	Vmn1r51
94504_at	-0.590098	5.09963	-1.04797	0.330693	0.993283	-4.60857	Slc48a1
93738_at	-0.589726	3.72702	-0.79877	0.45159	0.993283	-4.67494	Slc2a1
161688_r_at	0.589497	7.31418	1.29486	0.237868	0.993283	-4.53409	LOC101055763
97180_f_at	-0.58928	2.20652	-0.84854	0.425182	0.993283	-4.6626	Hbb-y
97926_s_at	-0.589202	3.75535	-1.37667	0.212509	0.993283	-4.5082	Pparg
161553_i_at	0.589072	2.30821	0.99265	0.355099	0.993283	-4.62422	Chd3os
92222_f_at	-0.588805	3.16925	-0.987055	0.357644	0.993283	-4.62578	H2-Q1
93020_at	-0.588588	1.67245	-0.41365	0.691947	0.996561	-4.74992	Bex1
101996_at	0.588578	4.22802	1.61082	0.152806	0.993283	-4.43251	Ptpn2
104217_at	-0.588545	7.80551	-1.65779	0.142881	0.993283	-4.41721	Gdpd3
102286_at	-0.58836	4.27031	-0.817893	0.44131	0.993283	-4.67026	Araf
103620_s_at	-0.588238	5.36492	-1.78163	0.119559	0.993283	-4.37695	Smn1
160913_at	-0.588169	8.73102	-1.53641	0.169856	0.993283	-4.45671	Nrap
92532_at	0.588133	3.25212	1.42894	0.197591	0.993283	-4.49146	Avpr1a
98995_at	0.587503	4.78509	1.84058	0.109788	0.993283	-4.35789	E2f5
95571_at	-0.587192	5.15027	-1.00537	0.349365	0.993283	-4.62066	Slc30a4
100704_at	0.586913	1.26022	0.676359	0.52129	0.993283	-4.70295	Cmtm4
102044_at	0.586851	3.47724	2.09713	0.0756224	0.993283	-4.27659	Wisp1
98280_at	0.586746	0.36151	1.61033	0.152912	0.993283	-4.43267	Mmp16
98022_at	-0.58632	4.19576	-0.941952	0.378675	0.993283	-4.63814	Pcsk7
94208_at	-0.586031	4.74065	-0.792015	0.455261	0.993283	-4.67657	Pdia6
104761_at	-0.586004	5.72811	-1.53888	0.169264	0.993283	-4.45591	Antxr2
93094_at	-0.585722	4.24005	-1.2117	0.266305	0.993283	-4.55988	Cdr2
92884_at	-0.585693	8.87905	-1.7151	0.131595	0.993283	-4.39855	Gsk3a
103459_at	-0.585619	3.90616	-1.09643	0.310433	0.993283	-4.5945	Slc39a6
93098_at	-0.585253	2.04145	-0.724351	0.493168	0.993283	-4.69239	Gm8444
160486_at	0.585031	4.46557	1.58174	0.159271	0.993283	-4.44198	Ccdc28b
160862_at	-0.585001	9.0594	-1.46286	0.188422	0.993283	-4.48054	Ptp4a3
101684_r_at	0.584632	6.17281	0.844682	0.427189	0.993283	-4.66358	Srst
95007_at	-0.584626	4.20061	-0.867757	0.415289	0.993283	-4.65771	Tpr
93476_at	-0.584531	3.60083	-1.75046	0.125061	0.993283	-4.38706	Prkdc
101973_at	-0.584395	6.5504	-1.3619	0.216902	0.993283	-4.51291	Cited2
102881_at	0.584378	4.21937	1.16638	0.282985	0.993283	-4.57367	Bbs9
98001_at	-0.584134	4.18729	-1.61936	0.150955	0.993283	-4.42973	Arhgef1
94123_at	-0.584043	0.824592	-1.08911	0.313428	0.993283	-4.59664	Neurod4
93741_at	-0.584017	4.15227	-0.621651	0.554562	0.993283	-4.7143	Nmd3
99898_at	0.583677	2.51502	0.942701	0.378318	0.993283	-4.63794	Gng4
96604_at	-0.583627	4.55094	-1.07	0.321355	0.993283	-4.60221	Dus1l
93949_at	-0.583509	3.5461	-0.72862	0.490716	0.993283	-4.69142	Gnb4
96578_r_at	-0.582803	4.93239	-1.77621	0.120499	0.993283	-4.3787	Ubap2l
96931_at	0.582668	1.39532	1.49486	0.180128	0.993283	-4.47019	Ska3
98150_at	-0.58247	7.81169	-1.39231	0.207944	0.993283	-4.50321	Rab11b
160555_r_at	0.582349	9.84832	0.949586	0.37505	0.993283	-4.63607	Snrpb
101808_at	-0.582176	1.10426	-1.48793	0.181894	0.993283	-4.47243	Magea7-ps
161734_r_at	0.581563	5.83288	1.07327	0.319989	0.993283	-4.60126	Clgn
96917_at	-0.581488	6.51244	-1.43554	0.195776	0.993283	-4.48934	Mtfr1l
94924_at	-0.581413	5.20227	-1.65593	0.143262	0.993283	-4.41781	Prrg2
94826_at	-0.581406	5.27899	-1.24804	0.253537	0.993283	-4.54868	Eif6
160627_at	-0.58139	3.86982	-1.83175	0.1112	0.993283	-4.36074	Ddx52
95599_at	-0.581245	5.27356	-1.57439	0.160944	0.993283	-4.44437	St3gal4
95923_at	-0.581121	2.22137	-0.927915	0.385409	0.993283	-4.64192	Mynn
93934_at	0.580947	1.62505	1.85956	0.10681	0.993283	-4.35178	Cldn2
103811_at	-0.580624	3.7818	-1.02215	0.341916	0.993283	-4.61593	Invs
160855_at	0.580386	0.487417	1.09551	0.310809	0.993283	-4.59477	Clrn3
92454_at	0.580296	4.71096	1.67854	0.138691	0.993283	-4.41045	Slc6a20b
104550_at	0.580172	2.54964	1.34369	0.22243	0.993283	-4.51869	Cyp2s1
97875_at	-0.580166	6.63664	-1.72777	0.129217	0.993283	-4.39443	Adrm1
104628_at	-0.580039	6.29832	-1.93291	0.0960251	0.993283	-4.32828	Man2a1
104175_at	0.579893	2.44884	0.779598	0.462063	0.993283	-4.67955	Dlg4
95319_at	0.57983	1.35274	1.35739	0.21826	0.993283	-4.51434	Ntsr1
99394_at	-0.579726	3.40764	-1.13726	0.294159	0.993283	-4.58241	Has3
100778_at	0.579654	2.92605	0.806356	0.447492	0.993283	-4.67309	Cd38
93566_at	-0.579547	2.33281	-0.738146	0.485273	0.993283	-4.68925	Gale
95549_at	0.57937	0.919736	0.975618	0.362889	0.993283	-4.62895	Prim2
99801_at	0.579092	2.41072	0.666542	0.527166	0.993283	-4.70505	Nodal
99505_at	-0.57893	5.35802	-1.74983	0.125174	0.993283	-4.38726	Rab4b
99865_at	0.578897	5.59412	0.902564	0.397799	0.993283	-4.64865	Bmpr2
[truncated: 6,740 more rows]
