# Supplementary material for: Aerobic exercise inhibits oxidative stress and improves diabetic cardiomyopathy in rats by activating the PROC/PAR1/Nrf2/HO-1 signaling pathway
Source: Front Physiol. 2026 Jan 29;17:1727186. doi: 10.3389/fphys.2026.1727186 (PMC12898814; doi:10.3389/fphys.2026.1727186)
Supplement: Supplementary file 4 [file Table4.xlsx]

## Sheet: Sheet 1
Table SIV. DEGs identified in the GSE4616 dataset
id	logFC	AveExpr	t	P.Value	adj.P.Val	B	anno
104750_at	3.74265	1.81603	5.23557	0.00172685	0.487544	-0.917551	Ifi47
92276_at	3.12641	3.94615	7.06937	0.00033739	0.36133	0.16997	Map3k6
104484_at	2.85811	0.71456	8.88544	9.0842e-05	0.189072	0.878443	Sult2a2
160993_at	-2.82924	1.35548	-14.9231	4.08561e-06	0.0510211	1.98488	Iqgap2
100946_at	-2.79435	5.64562	-3.90381	0.00736267	0.630291	-2.04742	Hspa1b
96273_at	-2.59868	2.11636	-5.69836	0.00110363	0.455572	-0.597943	Nrgn
104457_at	-2.45093	1.60928	-11.0371	2.52291e-05	0.103145	1.42611	Vps13c
93096_at	-2.40522	0.59114	-4.84811	0.0025659	0.500643	-1.21259	Fgg
93875_at	-2.39636	5.65423	-3.0983	0.0201204	0.781384	-2.89538	Hspa1a
100463_at	2.35024	1.32788	6.41706	0.000578683	0.36133	-0.165017	Csn1s2a
96543_at	-2.34798	2.53162	-4.57188	0.00344597	0.500643	-1.43929	Gm16793
103550_at	-2.33183	1.80384	-2.50446	0.0447578	0.827809	-3.58982	Ednrb
101802_at	-2.32337	0.842502	-2.59956	0.0392696	0.815504	-3.4757	Fpr-rs4
96704_at	-2.29956	2.83373	-8.01392	0.000165238	0.294785	0.574239	Sfn
99900_at	-2.27362	3.3769	-4.99671	0.0021991	0.500643	-1.09634	Crx
101653_f_at	2.26695	4.16079	3.40486	0.0135665	0.740721	-2.55831	H2-D4
93679_at	-2.24399	2.25519	-6.65541	0.000472866	0.36133	-0.0367083	Klrk1
98871_at	2.22834	0.932184	2.34262	0.056026	0.829271	-3.78565	Gpr143
98311_at	-2.18309	2.56184	-3.76356	0.00870903	0.672947	-2.18614	Pmfbp1
103976_at	-2.17698	1.54396	-9.48098	6.21155e-05	0.15514	1.05546	Nr2c2
93677_at	2.15645	1.35077	3.78135	0.00852406	0.672947	-2.16833	Klrd1
99333_at	2.15644	1.53032	5.21526	0.0017622	0.487544	-0.932375	Sele
160946_at	2.15309	-0.571087	3.27681	0.0159674	0.754289	-2.69706	Usp12
94674_at	-2.13772	1.48217	-4.90768	0.00241117	0.500643	-1.16552	Wdr12
103639_at	2.12345	3.53534	2.33459	0.056657	0.829271	-3.79541	Ifit2
94958_at	2.11336	1.57516	2.9112	0.0257609	0.785946	-3.10893	Fam189b
98417_at	2.10207	0.713711	4.23547	0.00500876	0.550482	-1.73472	Mx1
100739_at	-2.0952	1.86359	-2.7595	0.0315832	0.785946	-3.28592	Spi16
160446_at	-2.09387	0.985402	-1.77613	0.124161	0.864036	-4.47152	Bpifb1
97973_at	-2.08207	1.92139	-4.29028	0.00470733	0.550482	-1.68511	Tal1
97129_at	2.08002	0.500229	2.36664	0.0541822	0.829271	-3.75649	BC052688
99403_at	2.07899	0.344182	2.88726	0.0265976	0.785946	-3.13664	Art2a-ps
99413_at	2.07504	1.99803	2.79089	0.0302717	0.785946	-3.24903	Ccr1
99334_at	-2.0738	-0.317044	-4.25345	0.00490755	0.550482	-1.71838	Ifng
94291_at	-2.07066	4.73082	-2.23571	0.0650544	0.844499	-3.91571	Scgb1a1
96600_at	2.03324	0.284532	2.79252	0.0302052	0.785946	-3.24711	Arhgap29
95884_at	-1.99818	1.57247	-4.61992	0.00327115	0.500643	-1.39885	Tlr7
100035_at	1.99011	0.955939	2.15069	0.0732952	0.863501	-4.01927	Npr1
100363_at	-1.97679	1.4543	-3.64481	0.0100636	0.682145	-2.30661	Syt9
92673_at	-1.97371	0.175163	-3.479	0.0123589	0.728028	-2.47937	Sh3gl2
98809_s_at	-1.97196	1.39176	-4.13668	0.00560799	0.589921	-1.82561	Nf1
93461_at	-1.94363	1.78694	-3.47148	0.0124758	0.728028	-2.48733	Naip1
96484_at	-1.93313	0.543532	-2.22734	0.0658218	0.847576	-3.9259	C80060
94874_at	1.92399	1.2841	3.58799	0.0107926	0.694729	-2.36521	Aplp1
99952_at	1.91597	0.398603	1.77654	0.12409	0.864036	-4.47103	Chil1
92386_at	-1.91213	3.07245	-6.26688	0.000659179	0.374814	-0.249592	Hps4
95552_at	-1.9091	-0.188859	-3.72967	0.00907388	0.675488	-2.22024	Dio1
104073_at	-1.90208	1.44165	-3.49933	0.0120487	0.728028	-2.4579	Celf1
102218_at	1.89963	0.721918	4.2593	0.00487513	0.550482	-1.71308	Il6
94754_at	-1.88936	1.25613	-2.26102	0.0627898	0.837738	-3.88489	Lhx8
94297_at	1.88362	6.00521	5.61067	0.00119891	0.467876	-0.655899	Fkbp5
103239_at	-1.8825	1.61649	-4.59441	0.0033627	0.500643	-1.42027	Cdx2
94335_r_at	1.88174	1.24191	2.48205	0.0461652	0.829271	-3.61683	Ina
162145_r_at	-1.86979	2.4288	-1.69236	0.13963	0.864036	-4.57039	Pgs1
93294_at	1.86279	8.27176	6.26493	0.000660307	0.374814	-0.250712	Ctgf
92607_at	-1.85056	3.48313	-2.13913	0.0744956	0.864036	-4.03335	Mest
92935_at	1.84715	2.64691	6.51255	0.00053334	0.36133	-0.112756	Runx1t1
99545_at	-1.84357	0.438544	-3.54747	0.0113478	0.705033	-2.40739	Tekt1
104021_at	1.8246	1.64098	4.53787	0.00357606	0.500643	-1.46818	Hoxa11
93441_at	-1.80365	-0.18508	-3.6352	0.0101829	0.682145	-2.31647	2700099C18Rik
98781_at	1.79469	0.156489	3.31841	0.0151399	0.7508	-2.65165	Grpr
104089_at	1.79131	1.71984	2.02964	0.086902	0.864036	-4.16653	Snhg5
97950_at	1.78919	6.12011	4.53952	0.00356963	0.500643	-1.46678	Xdh
101587_at	1.78337	5.09678	3.49113	0.0121729	0.728028	-2.46656	Ephx1
104603_at	1.76385	4.13392	2.82662	0.0288498	0.785946	-3.20721	Gstt2
94822_at	-1.7559	1.37757	-3.07843	0.0206505	0.781384	-2.91778	Setd3
93106_i_at	1.75154	0.465073	2.07221	0.0818477	0.864036	-4.1148	Tcrb-J
160933_at	1.74389	4.72885	2.07009	0.0820921	0.864036	-4.11738	Igtp
102848_f_at	1.74243	3.60042	2.78355	0.0305731	0.785946	-3.25764	2610524H06Rik
97322_at	1.74187	0.137091	1.72985	0.13249	0.864036	-4.5263	Ms4a6b
98529_at	-1.73972	1.15549	-4.95064	0.00230609	0.500643	-1.13196	Prl8a2
93532_at	-1.73925	1.58052	-2.56958	0.0409186	0.818287	-3.51158	Tnni2
104430_at	-1.73823	0.824545	-2.77894	0.0307642	0.785946	-3.26306	Cd96
160945_at	1.72679	1.203	2.39156	0.052336	0.829271	-3.72626	Naa11
101725_at	-1.72181	2.0272	-2.39577	0.0520308	0.829271	-3.72116	B3galt1
101200_at	-1.72118	0.799166	-2.90235	0.0260667	0.785946	-3.11916	Cyp19a1
94123_at	1.72107	0.15962	1.79951	0.120151	0.864036	-4.44372	Neurod4
95344_at	-1.71691	1.57713	-2.59603	0.0394601	0.816884	-3.47992	Il13ra2
102942_at	-1.70538	2.56018	-2.42417	0.0500188	0.829271	-3.68677	Specc1
92248_at	-1.70124	2.95081	-2.33048	0.0569824	0.829271	-3.8004	Nr4a2
92803_at	-1.70118	3.82357	-2.61175	0.0386192	0.809188	-3.46114	Prl
101561_at	1.69662	8.918	5.25791	0.00168888	0.487544	-0.90132	Mt2
101181_at	-1.68735	2.509	-3.92625	0.00716941	0.628543	-2.02558	Cnga2
102031_at	-1.68334	1.63031	-2.52957	0.0432344	0.827809	-3.55961	Rnaseh1
98582_at	-1.68157	1.29618	-4.98567	0.00222423	0.500643	-1.10484	Hgd
98023_r_at	-1.68	-1.28694	-3.0202	0.0222936	0.781384	-2.98383	Prl7d1
99979_at	1.67605	4.64854	3.369	0.0141963	0.7508	-2.59686	Cyp1b1
98363_at	1.66853	0.902776	2.64949	0.0366766	0.790586	-3.41614	Nxph2
160060_at	-1.65319	0.186805	-3.01353	0.0224908	0.781384	-2.99144	Znhit3
160881_at	1.65075	2.74823	3.06254	0.0210856	0.781384	-2.93575	Map3k12
102915_at	-1.63929	3.91368	-2.07288	0.0817708	0.864036	-4.11399	F2rl1
160689_r_at	-1.63178	5.43923	-3.13418	0.0191996	0.775441	-2.85506	Tradd
98848_at	1.6175	3.34668	5.9996	0.000836113	0.401592	-0.407626	Sorbs3
95027_at	-1.6174	3.5888	-2.9626	0.0240585	0.785946	-3.04971	Usp21
99057_at	-1.61691	2.94166	-2.71617	0.033493	0.785946	-3.33703	Thy1
93592_at	1.61615	4.83074	4.82093	0.00264019	0.500643	-1.23428	Apod
94036_at	1.61379	4.33267	2.41547	0.0506258	0.829271	-3.69729	Cdc42ep4
98616_f_at	1.61013	10.9722	5.26564	0.00167596	0.487544	-0.895724	Myh7
103734_at	1.60935	1.64103	2.51893	0.0438736	0.827809	-3.57241	Ahi1
92403_at	-1.60314	1.54911	-3.78449	0.0084919	0.672947	-2.1652	St6galnac5
92412_s_at	-1.59473	1.63749	-4.40085	0.00415897	0.529971	-1.58679	Spag5
160095_at	1.59069	3.41043	2.54374	0.0423991	0.824834	-3.54259	Lox
104335_at	1.5883	4.04368	4.94064	0.00233008	0.500643	-1.13974	Kifc3
98285_at	1.58702	1.0689	2.03206	0.0866075	0.864036	-4.1636	LOC102643033
101701_at	-1.58582	-0.123521	-3.31868	0.0151348	0.7508	-2.65136	Cdh8
93506_at	1.57847	3.93164	5.73601	0.00106539	0.455572	-0.573426	Slc25a3
95913_at	-1.57808	1.08658	-2.00689	0.0897322	0.864036	-4.19414	Akap17b
100916_at	-1.57421	3.92853	-3.25998	0.016316	0.754644	-2.71552	Slc22a1
101691_s_at	1.57206	1.53942	3.97444	0.00677324	0.628543	-1.97902	C77405
98111_at	-1.57151	7.25288	-5.43507	0.00141913	0.478977	-0.775566	Hsph1
98858_at	-1.56133	2.48723	-3.17339	0.0182454	0.774996	-2.81127	Gip
99197_at	-1.56086	0.666411	-2.69634	0.0344082	0.785946	-3.36051	Gc
102973_f_at	1.56014	0.672896	1.72152	0.134045	0.864036	-4.53612	Mug2
102708_at	1.55895	1.39648	2.86924	0.0272464	0.785946	-3.15755	Btn1a1
101807_at	-1.55452	2.54398	-3.4053	0.013559	0.740721	-2.55785	Magea4
97727_at	1.55034	3.1444	2.85765	0.0276727	0.785946	-3.17103	Nog
95996_at	1.54791	2.47305	2.97353	0.0237123	0.785946	-3.03717	C80256
100499_at	1.54454	3.37578	1.60545	0.15763	0.864963	-4.67147	Stx3
102075_at	-1.54141	0.582655	-4.84744	0.00256771	0.500643	-1.21312	Mcpt-ps1
104375_at	1.53893	5.75672	6.76366	0.00043223	0.36133	0.0192637	Spock2
160093_r_at	-1.53809	4.37617	-4.26138	0.00486366	0.550482	-1.7112	Thyn1
92696_at	1.53427	2.12748	2.75999	0.031562	0.785946	-3.28533	Nr6a1
93566_at	1.53376	1.81346	2.52392	0.0435723	0.827809	-3.5664	Gale
95941_at	-1.5335	0.792551	-3.52138	0.0117219	0.717567	-2.43471	AA675344
97474_r_at	1.5326	0.875053	2.41563	0.050615	0.829271	-3.6971	Ptn
96495_at	-1.52612	3.86207	-2.33872	0.0563314	0.829271	-3.79039	Myt1l
95249_at	1.52086	-0.130808	2.72501	0.0330939	0.785946	-3.32659	AA517858
103553_at	-1.52052	1.44349	-2.73631	0.0325903	0.785946	-3.31324	Mcm10
102410_at	1.52034	2.72368	1.59717	0.159456	0.864963	-4.68101	Hs3st1
93619_at	1.5164	4.9456	2.45149	0.0481592	0.829271	-3.65372	Per1
92590_at	1.51584	1.58152	3.30874	0.0153281	0.7508	-2.66218	Hmgcs2
103649_at	1.51563	-0.275134	2.90552	0.0259566	0.785946	-3.11549	Hao2
160687_r_at	-1.51515	-0.507854	-1.77766	0.123895	0.864036	-4.4697	Dbf4
102015_at	-1.51441	2.02974	-2.63165	0.0375816	0.796335	-3.43739	Ddx49
94633_at	1.50696	1.59902	2.12934	0.0755284	0.864036	-4.04528	Gcg
99881_at	-1.49939	0.328695	-2.57113	0.0408316	0.818287	-3.50972	Dkk1
101162_at	-1.49797	-0.611521	-1.8367	0.114031	0.864036	-4.39932	Myf5
94152_at	-1.49763	1.44855	-1.41724	0.204367	0.87044	-4.88352	Spt1
100880_at	1.49567	6.33403	1.90026	0.104272	0.864036	-4.32302	Gbp7
95248_at	-1.49428	0.282876	-2.10089	0.0786106	0.864036	-4.07991	AA517841
101800_at	1.4886	1.63293	1.98569	0.0924516	0.864036	-4.21984	Fpr2
96868_at	-1.48854	0.233909	-2.28805	0.0604601	0.830769	-3.85199	Fgb
99387_at	1.48759	3.19048	3.4279	0.0131778	0.740721	-2.53367	Fpr1
93328_at	1.48332	3.23709	2.37028	0.0539087	0.829271	-3.75207	Hdc
94418_at	-1.4833	1.93542	-2.6525	0.036526	0.790586	-3.41255	Elovl6
103297_at	1.48034	4.35618	2.59198	0.0396795	0.816884	-3.48476	Pfkfb1
104460_at	-1.47818	1.44925	-2.53975	0.0426327	0.824834	-3.54738	Cacna1g
93140_at	1.47767	1.668	1.98096	0.0930694	0.864036	-4.22556	Tsx
102105_f_at	1.47603	10.3132	5.67819	0.00112476	0.455572	-0.611169	Ptgds
98583_at	-1.47374	1.03525	-3.08264	0.0205371	0.781384	-2.91303	Btg4
99906_at	-1.46853	2.53581	-4.35027	0.00440039	0.539277	-1.63147	Esx1
100381_at	-1.46816	8.90544	-4.5735	0.0034399	0.500643	-1.43792	Acta1
100706_f_at	1.4669	0.802852	1.74589	0.129544	0.864036	-4.50736	Sfmbt2
97468_at	-1.4646	2.97321	-3.78974	0.00843834	0.672947	-2.15995	Cks1b
96796_f_at	1.46415	1.8649	2.88467	0.0266899	0.785946	-3.13965	Ugt2b5
93658_at	1.46064	0.244204	1.24884	0.256545	0.878601	-5.06278	Ptpn20
103469_at	-1.45915	2.23839	-1.87436	0.108144	0.864036	-4.35416	Elovl3
94906_at	1.45734	5.14188	2.28474	0.0607404	0.830769	-3.85602	Adh1
103983_at	-1.45146	2.46511	-1.98263	0.0928505	0.864036	-4.22354	Adh4
101218_at	-1.44659	2.94183	-3.15376	0.0187166	0.775441	-2.83317	D7Ertd1e
101970_at	-1.44562	2.45892	-2.94722	0.0245548	0.785946	-3.06738	Lrig1
103928_at	1.44522	2.3987	3.1422	0.0190003	0.775441	-2.84609	Sgol1
100046_at	1.44453	4.39349	2.69875	0.0342954	0.785946	-3.35765	Mthfd2
96168_at	-1.44401	2.84569	-2.0618	0.0830561	0.864036	-4.12747	Kif23
93085_at	1.44348	4.65369	1.63559	0.15115	0.864395	-4.63661	Psmb9
93445_at	1.44196	1.92054	4.98363	0.0022289	0.500643	-1.10642	Cd5l
93846_at	-1.44183	2.42329	-2.9231	0.0253554	0.785946	-3.09517	Snn
99390_at	-1.44094	1.3599	-2.23485	0.0651332	0.844499	-3.91676	Wnt5a
103202_at	1.43849	5.65494	1.81865	0.116961	0.864036	-4.42089	Gbp3
93513_at	-1.43682	2.60716	-3.16345	0.0184825	0.775441	-2.82236	Rpl35a
104351_at	-1.43408	2.9438	-3.94193	0.0070378	0.628543	-2.01038	Gmppb
97001_r_at	1.43095	2.93984	3.39896	0.0136679	0.742109	-2.56464	Olfr157
99385_at	-1.43074	4.08074	-2.28121	0.061041	0.830769	-3.86031	Pou3f2
102025_at	1.43073	2.18496	1.82802	0.11543	0.864036	-4.40969	Cxcl13
92357_at	-1.43035	3.68445	-5.50794	0.00132262	0.471909	-0.725316	Adam23
102049_at	1.42664	9.64475	5.85165	0.000956997	0.442629	-0.499433	Pdk4
94113_at	1.42662	3.02874	2.50015	0.0450249	0.827809	-3.59501	Atxn7l1
162199_r_at	1.42267	2.00729	3.20003	0.0176268	0.770965	-2.78168	Mcpt8
98286_at	-1.42099	2.51225	-2.04131	0.0854858	0.864036	-4.15236	Ly6g6d
161058_f_at	-1.41498	1.44052	-1.72689	0.13304	0.864036	-4.52979	R74862
101303_at	1.41253	3.27861	2.68964	0.034723	0.785946	-3.36844	Olfr15
160863_at	-1.41181	2.76894	-2.25925	0.0629452	0.837738	-3.88705	Tulp2
102623_at	1.40934	2.39282	3.33933	0.0147418	0.7508	-2.62895	Sema3f
98324_at	1.40847	2.41036	2.53924	0.0426623	0.824834	-3.54798	Foxa3
102226_at	-1.40744	6.82627	-4.48301	0.0037977	0.500643	-1.51524	Cpxm2
92346_at	-1.40072	0.911196	-1.98071	0.093102	0.864036	-4.22586	Nefm
162159_i_at	1.40041	2.67602	4.48042	0.00380854	0.500643	-1.51748	Hnf1b
102857_at	-1.39965	0.53181	-2.60611	0.0389186	0.814096	-3.46787	Akap4
98420_at	-1.39347	1.36136	-2.47422	0.0466681	0.829271	-3.62628	Impa2
94150_at	1.39299	0.249553	2.16067	0.0722758	0.863387	-4.00713	Sag
92959_at	1.39133	0.741828	2.14638	0.0737411	0.863864	-4.02453	Frk
98391_at	-1.37836	0.960866	-1.32549	0.231483	0.878601	-4.98261	Klk1b11
101353_at	-1.37576	-0.209297	-2.04817	0.084665	0.864036	-4.14403	Vmn2r60
100395_at	1.37545	1.80033	1.94974	0.0972543	0.864036	-4.26334	Gli2
98030_at	1.37543	2.12597	1.76596	0.125946	0.864036	-4.48359	Trim30a
100691_at	1.37055	0.950216	1.45116	0.195097	0.865678	-4.84613	Scn3a
94881_at	1.36787	5.34409	2.70303	0.0340965	0.785946	-3.35258	Cdkn1a
101651_at	-1.3629	3.01882	-4.7322	0.00290011	0.500643	-1.30601	Cntfr
161958_at	1.36196	0.218236	1.6922	0.13966	0.864036	-4.57057	Eef1g
96591_at	1.35987	3.87925	2.123	0.076204	0.864036	-4.053	Reln
160929_at	-1.3575	1.84763	-1.69739	0.13865	0.864036	-4.56449	Mettl3
93416_at	1.35479	2.01289	1.80118	0.119869	0.864036	-4.44172	Tnfsf11
102084_f_at	-1.34957	4.20167	-2.68289	0.0350437	0.787238	-3.37645	Cyp2c38
99854_at	1.34702	-1.06872	2.1917	0.0691945	0.857539	-3.96932	Sult3a1
99447_at	1.34316	3.44778	3.01267	0.0225163	0.781384	-2.99242	Get4
161926_r_at	-1.34308	5.81794	-2.96905	0.0238537	0.785946	-3.04231	P4hb
92468_at	1.34233	2.29196	2.21513	0.0669578	0.848903	-3.94078	Ankrd49
103615_at	1.34116	0.405854	2.09788	0.0789437	0.864036	-4.08357	Pyhin1
95315_at	1.33867	2.05928	2.4271	0.0498153	0.829271	-3.68321	Zfp14
102956_at	-1.33831	0.56232	-4.53112	0.00360256	0.500643	-1.47395	Msx2
102975_at	-1.338	0.4808	-2.13904	0.0745057	0.864036	-4.03347	Cd8a
103993_at	-1.33523	3.45447	-3.63106	0.0102349	0.682145	-2.32073	Spsb2
94941_at	1.33305	2.67362	2.13531	0.0748972	0.864036	-4.03801	Eif2ak4
102253_at	-1.33239	1.00588	-1.91035	0.102802	0.864036	-4.31087	AF067063
103360_at	-1.32371	1.94135	-2.98176	0.0234554	0.785946	-3.02774	Tssk1
103068_at	1.32042	2.80199	2.02139	0.0879183	0.864036	-4.17655	Akr1e1
104597_at	1.3187	5.91521	1.64675	0.148817	0.864036	-4.62365	Gbp2
97580_at	-1.31721	1.46385	-2.02759	0.0871537	0.864036	-4.16902	Trpc5
96295_at	1.31365	3.61397	2.28208	0.0609665	0.830769	-3.85925	Psat1
96764_at	1.31328	6.95863	2.02435	0.0875518	0.864036	-4.17295	Iigp1
101209_at	-1.3099	0.683384	-3.01473	0.0224551	0.781384	-2.99007	Fcer1a
161366_r_at	1.30909	2.39955	1.66339	0.1454	0.864036	-4.60427	Cdh15
103526_at	-1.30737	2.93217	-4.78103	0.00275369	0.500643	-1.26636	Padi2
95651_at	-1.30513	2.0908	-1.65903	0.146289	0.864036	-4.60936	Myg1
98817_at	-1.30484	1.89634	-1.76177	0.126689	0.864036	-4.48855	Fst
92286_g_at	1.30423	2.30335	3.82242	0.0081134	0.66568	-2.12745	Il4
92913_at	-1.30379	1.13237	-3.02458	0.0221654	0.781384	-2.97885	Abcd2
104425_at	1.29976	1.47233	1.45209	0.194848	0.865678	-4.84509	Inadl
102640_at	1.29878	2.19976	3.19832	0.0176658	0.770965	-2.78358	BC051019
92936_at	-1.2966	1.55794	-2.79414	0.0301397	0.785946	-3.24523	Cntn1
98028_at	1.29586	2.24063	2.28298	0.0608901	0.830769	-3.85816	Twist1
99905_at	1.29338	1.45953	2.85643	0.0277181	0.785946	-3.17245	Usp17lc
99915_at	-1.29186	1.36038	-1.77708	0.123995	0.864036	-4.47039	Areg
101742_at	-1.2871	1.12746	-2.01336	0.0889174	0.864036	-4.18629	Vmn2r1
93931_at	1.28633	2.60037	1.87899	0.107442	0.864036	-4.3486	Prf1
104065_at	-1.28612	1.83441	-1.7023	0.137702	0.864036	-4.55873	Edem1
101156_at	-1.2853	1.14605	-1.64746	0.14867	0.864036	-4.62283	Npn2
93725_at	1.28462	2.81652	2.58229	0.0402106	0.817833	-3.49636	Cxadr
95082_at	1.28312	4.60921	2.72204	0.0332274	0.785946	-3.33009	Igfbp3
92981_at	-1.28291	0.626379	-1.90002	0.104308	0.864036	-4.32331	Scg2
160143_r_at	1.28061	0.414248	1.2496	0.256283	0.878601	-5.06199	Sycp3
160408_at	-1.2784	1.43922	-2.67384	0.0354781	0.790586	-3.38719	Gpsm1
100719_f_at	1.27606	2.65383	2.35116	0.0553633	0.829271	-3.77528	Klk1b16
101372_at	1.27489	1.96594	1.99921	0.0907071	0.864036	-4.20345	Trip13
96119_s_at	1.27311	5.18919	4.69559	0.00301563	0.500643	-1.33603	Angptl4
92967_r_at	-1.27142	4.75741	-1.89738	0.104696	0.864036	-4.32649	Chrne
104374_at	1.2708	6.8817	4.19583	0.00524018	0.566929	-1.77096	Serpina3n
160596_at	-1.26992	2.62026	-3.2934	0.0156316	0.7508	-2.67891	Med11
103492_at	-1.26796	2.01362	-1.85377	0.111325	0.864036	-4.37888	Cpxm1
103314_at	1.26627	2.69883	1.65833	0.146431	0.864036	-4.61017	Parp8
97140_at	-1.26517	2.63584	-2.39521	0.0520708	0.829271	-3.72183	D1Ertd75e
97149_at	-1.26454	3.1204	-1.81416	0.117702	0.864036	-4.42625	Rax
101689_at	1.2638	1.58308	1.83398	0.114468	0.864036	-4.40257	AA416453
96313_at	1.26262	-1.11092	1.72595	0.133216	0.864036	-4.5309	Rasgrf1
96999_at	-1.26111	1.34072	-2.58444	0.0400924	0.817833	-3.49379	Olfr155
96223_at	1.25941	3.63709	1.87526	0.108008	0.864036	-4.35309	Dcp1a
103903_at	-1.25515	4.54042	-2.23348	0.065258	0.844499	-3.91843	Dnajc11
100311_f_at	1.25428	1.37811	1.37094	0.217671	0.875388	-4.93393	Ear1
97519_at	1.2541	2.57339	2.51844	0.0439029	0.827809	-3.57299	Spp1
160528_at	-1.25354	1.5859	-1.54902	0.170476	0.865678	-4.73614	Prm2
97729_at	1.25289	1.02322	1.63114	0.152091	0.864395	-4.64177	Enc1
92911_at	-1.25231	1.3599	-2.49469	0.045366	0.829271	-3.60159	Ccna1
98470_at	1.25229	1.08508	2.19136	0.0692273	0.857539	-3.96973	Slc25a14
96078_g_at	1.25201	2.32528	1.50442	0.181315	0.865678	-4.78662	Slc17a1
103806_at	-1.25029	2.54527	-1.46342	0.19184	0.865678	-4.8325	Lrp5
160700_i_at	-1.24952	3.6565	-2.90356	0.0260249	0.785946	-3.11777	Sema6c
103087_at	1.2493	4.25476	3.54966	0.0113171	0.705033	-2.4051	Sult1a1
160419_r_at	1.24883	1.33958	1.57855	0.163635	0.865678	-4.7024	Ubac2
95301_at	1.24788	2.97731	2.33683	0.0564802	0.829271	-3.79269	S100a5
103581_at	1.24743	5.65509	5.27518	0.00166018	0.487544	-0.888834	Acot1
101335_at	1.2381	2.30213	2.20954	0.0674848	0.852986	-3.94759	Cdk5r2
95333_at	-1.23769	1.72089	-1.68867	0.140353	0.864036	-4.57472	Il18rap
103544_at	-1.23685	5.10964	-1.76754	0.125667	0.864036	-4.48171	Pus1
161041_at	-1.23339	3.6098	-2.81154	0.029441	0.785946	-3.22484	Ddx25
104328_at	-1.23211	1.66996	-1.63432	0.151419	0.864395	-4.63808	Aqp9
100002_at	1.23074	3.60182	4.57233	0.0034443	0.500643	-1.43892	Itih3
99427_at	-1.22731	0.239802	-1.82091	0.11659	0.864036	-4.41819	Hoxd12
94930_at	1.21916	5.09498	3.71677	0.00921713	0.675488	-2.23328	Thbs2
97150_at	1.21315	0.600805	1.53202	0.174534	0.865678	-4.75545	Slc10a2
95871_at	1.20952	1.67886	4.23857	0.00499111	0.550482	-1.73189	D1Ertd164e
102284_at	-1.20621	-0.121129	-2.732	0.0327815	0.785946	-3.31833	Masp1
102694_at	1.20431	-1.2343	1.3134	0.235286	0.878601	-4.99542	Psg16
103059_at	1.20417	2.78511	2.01993	0.0880984	0.864036	-4.17831	Fxyd3
102978_at	-1.20058	4.26282	-2.65356	0.0364732	0.790586	-3.41129	A430104N18Rik
160627_at	1.1997	3.53025	2.02646	0.087293	0.864036	-4.1704	Ddx52
92926_at	-1.19918	1.00232	-2.0065	0.0897816	0.864036	-4.19462	Mpl
100967_at	-1.19658	1.38691	-1.985	0.092542	0.864036	-4.22068	Slc27a2
92464_at	1.19651	4.35037	2.7826	0.0306123	0.785946	-3.25876	Mknk1
160173_at	1.19582	3.57852	2.35123	0.0553577	0.829271	-3.77519	Meg3
160439_at	-1.19333	3.45375	-2.37358	0.0536611	0.829271	-3.74806	Polg
98728_at	1.19264	2.29397	1.86555	0.109493	0.864036	-4.36474	Tnfrsf8
101827_at	-1.19228	3.09307	-2.32092	0.0577477	0.829271	-3.81202	Hpvc-ps
98969_at	-1.1918	4.50988	-2.75721	0.0316808	0.785946	-3.2886	Abcd1
97393_at	-1.19028	1.9934	-3.62331	0.0103328	0.682732	-2.32871	Vrk1
97123_at	-1.18868	3.85459	-2.94058	0.0247726	0.785946	-3.07503	Nr0b2
98002_at	1.18652	3.9035	1.85794	0.110673	0.864036	-4.37387	Irf8
103227_at	1.18601	0.955739	1.39587	0.210413	0.873646	-4.90689	Ugt2b34
100003_at	1.18478	1.41465	2.19095	0.0692674	0.857539	-3.97023	Ryr1
100748_at	-1.18461	0.97622	-1.09157	0.315378	0.888236	-5.21851	D10Wsu159e
103336_r_at	-1.18449	1.49846	-1.22848	0.263587	0.878601	-5.08362	Bpnt1
160986_r_at	1.18443	0.621455	1.75254	0.12834	0.864036	-4.49948	Ace2
94747_at	-1.1799	1.7587	-5.21886	0.00175587	0.487544	-0.92974	Csf2rb
104669_at	1.17913	4.03647	2.39659	0.0519717	0.829271	-3.72017	Irf7
100474_at	-1.17903	3.66816	-3.9031	0.00736887	0.630291	-2.04811	St8sia2
94400_at	1.17719	4.9693	2.3375	0.0564272	0.829271	-3.79187	1110051M20Rik
92702_at	-1.17535	2.15265	-3.92933	0.00714338	0.628543	-2.02259	Astn1
101184_at	-1.17493	2.80303	-1.70995	0.136235	0.864036	-4.54974	Hsd17b3
95975_at	-1.17467	1.95189	-1.90853	0.103065	0.864036	-4.31306	A930012N16Rik
94764_at	-1.1735	3.1628	-2.03821	0.0858607	0.864036	-4.15613	Itgal
92358_at	1.17321	3.12476	2.39668	0.051965	0.829271	-3.72006	Nell2
160438_at	1.17293	2.55311	1.92252	0.101055	0.864036	-4.2962	Cox5a
99980_at	-1.17064	2.33841	-2.37054	0.0538886	0.829271	-3.75175	Hoxc6
93411_at	1.16437	4.91933	3.24663	0.0165983	0.759266	-2.73019	Sema7a
161385_r_at	-1.16405	1.04078	-1.10281	0.310828	0.887365	-5.20782	Tph1
98976_at	-1.16371	0.959451	-1.16832	0.285381	0.883264	-5.14408	Adamdec1
102216_at	-1.16167	0.464134	-4.93004	0.00235582	0.500643	-1.14801	Alox12b
98433_at	1.16043	2.23808	2.11636	0.0769185	0.864036	-4.06108	Bid
101875_at	1.1597	4.04749	2.8692	0.0272478	0.785946	-3.1576	Ppp2r5d
101531_at	-1.15683	3.70184	-2.59386	0.0395778	0.816884	-3.48252	Aldob
94715_at	1.15653	3.88818	6.07847	0.000778827	0.389101	-0.359966	Cyp1a1
93296_at	1.15623	2.61796	2.53289	0.0430371	0.827809	-3.55562	Tcl1
93457_at	-1.15587	-0.0315653	-1.40538	0.207703	0.872157	-4.89651	Crygb
102403_at	-1.15522	3.40151	-2.80303	0.0297804	0.785946	-3.2348	Cdc45
96030_at	1.15347	2.21933	1.8743	0.108154	0.864036	-4.35424	Csn1s1
93654_at	-1.152	2.92179	-2.37433	0.0536055	0.829271	-3.74716	Fgf12
92846_at	-1.15132	1.82606	-2.97462	0.0236781	0.785946	-3.03592	M6pr
93065_at	-1.15027	2.96236	-1.29402	0.241499	0.878601	-5.01583	Il11ra1
96582_at	-1.14758	1.23026	-2.02749	0.0871656	0.864036	-4.16914	Ncam2
103083_at	1.14731	5.95201	2.55969	0.041479	0.818287	-3.52345	Lipe
98798_at	1.14705	2.82206	1.44505	0.196736	0.867233	-4.85289	Ncan
92744_at	-1.14415	3.24038	-1.51263	0.179271	0.865678	-4.77737	Apc2
101154_at	1.14223	0.541498	2.14395	0.0739934	0.864036	-4.02749	AA517023
AFFX-MurIL10_at	1.14032	2.68673	1.4904	0.184853	0.865678	-4.80237	Il10
98821_at	-1.13994	0.993829	-2.01297	0.0889664	0.864036	-4.18676	Pdx1
99371_at	-1.13982	3.56369	-1.27584	0.247457	0.878601	-5.03483	Kcnd3
102707_f_at	1.13857	3.91032	3.25552	0.0164098	0.756184	-2.72042	Serpina3c
92805_s_at	1.13797	5.07861	2.25331	0.0634703	0.839637	-3.89427	Arl4a
93450_at	1.1357	1.01445	1.52675	0.17581	0.865678	-4.76142	Cenpe
93287_at	1.13561	3.62798	1.6208	0.154297	0.864395	-4.65374	Bik
97379_at	1.13554	5.13651	3.84319	0.00791409	0.663296	-2.10691	Fbp2
96106_at	1.13528	4.06012	4.11945	0.0057205	0.589921	-1.84166	Rnaseh2a
103452_at	-1.13418	1.56624	-2.79527	0.0300937	0.785946	-3.2439	Prodh2
98923_at	1.13297	3.05108	1.64884	0.148382	0.864036	-4.62121	Rcl1
161296_r_at	1.1317	-0.614418	0.990974	0.358566	0.898436	-5.31102	B930003M22Rik
92471_i_at	1.1314	4.34213	2.427	0.0498222	0.829271	-3.68333	Slfn2
99582_at	1.13103	0.378679	1.6958	0.13896	0.864036	-4.56636	Epcam
95182_at	-1.13028	3.05241	-2.71988	0.0333248	0.785946	-3.33264	Sel1l2
92606_at	-1.1295	-0.101701	-2.8507	0.027932	0.785946	-3.17913	Uox
98325_at	1.12863	-1.31278	0.971548	0.367425	0.900014	-5.32817	AA517545
97402_at	1.12648	7.07245	4.62407	0.00325652	0.500643	-1.39538	Inmt
94771_at	-1.12012	2.87454	-3.44176	0.0129501	0.732259	-2.51889	Rassf2
103535_at	-1.11869	2.60188	-1.43402	0.199732	0.868896	-4.86508	Hbb-y
98857_at	1.11769	0.427697	2.51576	0.0440658	0.827809	-3.57622	Neurod6
103632_at	1.11587	2.38	1.81967	0.116794	0.864036	-4.41967	Hmgb4
102197_at	1.11393	2.56344	1.75177	0.12848	0.864036	-4.5004	Nucb2
94817_at	-1.11392	7.71666	-3.57811	0.0109251	0.699656	-2.37547	Serpinh1
99118_at	1.11159	1.67699	2.46051	0.0475617	0.829271	-3.64283	Prap1
99376_at	-1.11101	1.93165	-1.82799	0.115436	0.864036	-4.40974	Kcnj5
104227_at	1.11036	2.78055	1.15633	0.289901	0.886723	-5.15591	Gpr97
103447_at	-1.1092	5.33759	-2.61592	0.0383989	0.805925	-3.45615	Arhgap39
100453_at	-1.10884	4.69589	-3.33654	0.0147942	0.7508	-2.63196	Camk2b
160969_at	-1.10823	3.58313	-1.97903	0.0933236	0.864036	-4.22791	Foxk1
161741_r_at	1.10683	1.26236	1.11219	0.30707	0.887365	-5.19883	Zfp503
93704_at	-1.10511	0.966073	-1.99982	0.0906299	0.864036	-4.20271	Foxf1
98308_at	-1.10489	1.45154	-1.08241	0.319124	0.888638	-5.22718	Myh1
92212_at	1.10461	3.07806	2.34819	0.0555928	0.829271	-3.77889	Rap2a
103869_at	1.10375	4.34307	2.39406	0.0521546	0.829271	-3.72323	Thbs3
95436_at	-1.10373	3.09897	-3.64417	0.0100715	0.682145	-2.30727	Sst
101058_at	1.10269	4.67249	3.10783	0.0198711	0.781384	-2.88464	Amy1
101748_at	-1.10187	4.63605	-2.86404	0.0274368	0.785946	-3.1636	Bdkrb1
93004_r_at	-1.09737	4.73234	-3.05529	0.0212872	0.781384	-2.94396	BC018242
99343_at	1.09642	2.32954	1.43742	0.198804	0.868896	-4.86132	Txlng
96549_at	-1.09622	3.23268	-2.07344	0.081706	0.864036	-4.11331	Chrnd
94631_at	-1.09583	3.61678	-1.99539	0.0911967	0.864036	-4.20808	P2rx6
98283_at	1.09511	2.72678	1.48841	0.185358	0.865678	-4.80459	Xrn1
101907_s_at	1.09325	3.37829	1.69163	0.139773	0.864036	-4.57125	Ceacam2
94128_at	1.09315	1.17827	1.65946	0.1462	0.864036	-4.60885	Bard1
103784_at	-1.09314	2.64675	-2.929	0.0251571	0.785946	-3.08837	Gemin5
101709_at	1.0917	2.47012	1.64247	0.149708	0.864333	-4.62862	Ahrr
93800_f_at	-1.08895	2.06145	-1.52231	0.176893	0.865678	-4.76644	Krt27
99404_at	1.08873	2.15445	1.32727	0.230927	0.878601	-4.98072	Cyp7a1
103385_at	1.08725	3.28295	1.45505	0.194058	0.865678	-4.84181	Fam60a
93935_at	-1.08609	2.52404	-1.48483	0.186275	0.865678	-4.80861	Nlk
100001_at	-1.08525	1.27967	-1.74284	0.130099	0.864036	-4.51096	Cd3g
98410_at	1.08156	5.58709	1.59941	0.15896	0.864963	-4.67843	Irgm2
160956_r_at	1.08131	2.14934	1.24121	0.259163	0.878601	-5.07061	Guf1
92722_f_at	1.08091	1.71134	4.25927	0.00487529	0.550482	-1.7131	Six1
97781_at	-1.08054	1.0561	-1.24751	0.257001	0.878601	-5.06415	Ncr1
94211_at	1.07924	3.50459	2.01662	0.0885106	0.864036	-4.18234	Fam64a
98842_at	1.07914	0.50995	1.67894	0.142276	0.864036	-4.58611	Svs5
92766_at	1.07845	4.87728	1.49461	0.183783	0.865678	-4.79765	Hand1
162187_f_at	-1.0771	1.2141	-1.21711	0.267593	0.880256	-5.09519	Reg3g
99069_at	-1.07529	0.993047	-2.39079	0.0523918	0.829271	-3.72719	Ntrk2
100143_at	1.07521	2.55317	3.77925	0.00854571	0.672947	-2.17043	Zyx
94358_at	-1.07322	4.25573	-2.33364	0.056732	0.829271	-3.79656	Spink4
102407_at	-1.07243	2.92555	-1.54392	0.171684	0.865678	-4.74194	Cma1
94056_at	-1.06993	7.12903	-3.64192	0.0100993	0.682145	-2.30957	Scd1
95529_at	1.06952	5.36648	1.42042	0.203483	0.870179	-4.88004	Dbnl
102370_at	1.06805	6.78487	5.19633	0.00179589	0.487544	-0.946253	Hsd17b11
99344_at	-1.06568	0.248254	-1.94217	0.0982967	0.864036	-4.27249	Ap1s2
96047_at	1.06523	2.54283	1.54314	0.171868	0.865678	-4.74282	Rbp4
102053_at	1.06479	4.54952	1.92045	0.10135	0.864036	-4.2987	Plscr2
100393_at	-1.06474	2.05776	-1.1824	0.280146	0.883264	-5.13009	Vip
101369_at	-1.06458	4.00215	-2.23503	0.0651164	0.844499	-3.91654	Zfp213
95903_at	-1.06113	2.88195	-2.29567	0.0598195	0.830769	-3.84272	Zfp398
161097_at	1.05796	2.32162	1.97134	0.0943397	0.864036	-4.23721	Erv3
103741_at	-1.0576	2.78639	-1.73069	0.132334	0.864036	-4.52531	Hoxd10
96036_at	-1.05724	1.35785	-2.08147	0.0807879	0.864036	-4.10354	Fis1
161520_at	1.05669	-1.64997	1.95192	0.0969561	0.864036	-4.26071	Pbdc1
98331_at	-1.0562	6.31358	-3.26486	0.0162141	0.754644	-2.71016	Col3a1
160951_at	-1.05619	1.27559	-1.64703	0.148758	0.864036	-4.62332	Serpina12
101232_at	1.05612	1.05811	1.83135	0.114891	0.864036	-4.40571	C78532
92300_at	1.05564	4.08158	1.70459	0.13726	0.864036	-4.55603	Mnt
103228_at	1.05557	0.956702	2.05323	0.0840642	0.864036	-4.13788	Mtmr7
96374_at	-1.05506	2.51852	-2.17802	0.0705364	0.861897	-3.98599	C80171
98831_at	-1.05443	3.9135	-2.05778	0.0835266	0.864036	-4.13235	Foxj1
95925_at	-1.05429	1.15101	-3.33288	0.0148633	0.7508	-2.63594	AA517631
102371_at	-1.05292	5.48271	-4.65921	0.00313556	0.500643	-1.3661	Nr4a1
104207_at	-1.05276	1.28217	-2.55963	0.0414821	0.818287	-3.52351	Fhdc1
97520_s_at	1.05234	2.43668	1.48597	0.185983	0.865678	-4.80733	Nnat
100131_at	1.04898	1.84641	1.58851	0.161388	0.864963	-4.69097	Scg5
160711_at	1.0484	8.09456	3.03519	0.0218576	0.781384	-2.96678	Decr1
92390_at	-1.04707	3.75941	-1.23438	0.261531	0.878601	-5.07761	Pik3cd
93718_at	1.04683	1.97206	3.48357	0.0122885	0.728028	-2.47454	Rab23
92445_at	-1.04621	1.0203	-3.19058	0.0178435	0.770965	-2.79216	Cacna1a
160547_s_at	1.04585	8.6805	5.55314	0.00126649	0.471909	-0.694571	Txnip
102277_at	1.04486	3.09333	1.88118	0.107112	0.864036	-4.34598	Zfp26
92469_at	-1.04471	2.49617	-1.31379	0.235164	0.878601	-4.99501	Sfrp4
93392_at	1.04303	5.18566	3.95529	0.00692766	0.628543	-1.99746	Ucp3
100080_at	-1.04281	2.87233	-2.79008	0.0303048	0.785946	-3.24998	Bpifa2
101286_at	1.04006	2.77001	1.88445	0.10662	0.864036	-4.34205	Gja8
160522_at	-1.03945	5.36372	-2.92232	0.0253817	0.785946	-3.09607	Nrep
95350_at	1.03943	2.27428	1.64433	0.149319	0.864036	-4.62646	Ttr
96509_at	1.03815	1.47871	1.30229	0.238831	0.878601	-5.00715	Ms4a2
99350_at	1.0381	3.74184	1.43929	0.198297	0.868896	-4.85926	Sec63
160217_at	1.03788	4.8293	1.24624	0.257436	0.878601	-5.06545	Apmap
160829_at	-1.03778	4.73203	-4.1915	0.00526616	0.566929	-1.77494	Phlda1
160774_at	1.03759	3.13374	1.4939	0.183964	0.865678	-4.79845	Entpd1
98947_at	-1.03592	1.69243	-1.59266	0.16046	0.864963	-4.6862	Brd3
95015_at	1.03578	3.61326	3.00264	0.0228163	0.781384	-3.00386	Akr1c13
95989_at	1.03571	3.16753	2.26433	0.0624992	0.837738	-3.88086	C79777
92693_at	1.03439	1.61612	1.74038	0.130549	0.864036	-4.51387	Nin
98845_at	-1.03435	1.16881	-1.87633	0.107845	0.864036	-4.3518	Fgf5
97155_at	-1.03388	3.12581	-1.99316	0.0914835	0.864036	-4.21078	Mstn
101234_at	1.03348	1.89916	2.95951	0.0241573	0.785946	-3.05326	C78704
160553_at	-1.03348	3.53277	-1.98133	0.0930206	0.864036	-4.22511	Ly6d
160994_at	1.0327	3.75598	3.55842	0.0111948	0.705033	-2.39597	S100pbp
101537_at	1.03231	2.70233	1.70218	0.137725	0.864036	-4.55887	Ces1c
97709_at	-1.03206	1.10632	-1.31897	0.233528	0.878601	-4.98953	Il7
94101_at	-1.03086	3.00496	-2.35629	0.0549691	0.829271	-3.76905	Mzf1
95951_at	1.03042	0.86271	2.51516	0.0441023	0.827809	-3.57695	Clec4d
96346_at	1.02902	4.6754	4.74069	0.00287404	0.500643	-1.29909	Cdo1
94953_at	1.0265	1.58445	1.53005	0.175009	0.865678	-4.75768	Racgap1
98373_at	1.0258	1.94645	1.32048	0.233052	0.878601	-4.98793	Ms4a4c
99357_at	1.02512	0.148584	1.27248	0.248571	0.878601	-5.03832	C76614
104653_at	-1.02503	3.88923	-3.13751	0.0191167	0.775441	-2.85134	Rab8b
103407_at	1.0245	0.226245	1.65607	0.146893	0.864036	-4.6128	1300017J02Rik
94619_at	-1.02436	3.43256	-3.46006	0.0126558	0.732259	-2.49944	Grid1
94458_at	1.02296	1.31082	2.54648	0.0422396	0.824834	-3.5393	Casp6
160902_at	-1.0198	2.39721	-1.39966	0.20933	0.872211	-4.90276	F8a
161151_at	-1.01964	2.13012	-1.14542	0.29407	0.887112	-5.16662	Epb4.2
94357_at	-1.01938	1.58295	-1.95268	0.0968522	0.864036	-4.25979	Slc5a1
93330_at	-1.01833	7.58185	-3.51283	0.0118476	0.72172	-2.4437	Aqp1
94664_at	1.01816	1.15193	2.62692	0.0378252	0.799256	-3.44302	Irs3
92813_at	-1.01763	0.125332	-1.25664	0.253889	0.878601	-5.05473	Cyp2j6
92910_at	-1.01727	3.21807	-1.79752	0.120487	0.864036	-4.44609	Arnt2
98301_at	1.01627	2.44923	2.04181	0.0854266	0.864036	-4.15176	Tectb
94568_at	-1.01621	2.91779	-1.85016	0.111892	0.864036	-4.3832	Rgs6
102064_at	1.016	2.34122	1.40272	0.208458	0.872211	-4.89942	Casp1
102918_at	-1.01573	3.82108	-3.85149	0.00783595	0.661185	-2.09872	Muc1
103283_at	1.01506	1.07149	2.7189	0.0333691	0.785946	-3.3338	Elf5
95048_at	1.01481	2.93521	1.78602	0.12245	0.864036	-4.45977	Sln
92523_at	-1.01478	2.78539	-1.64282	0.149636	0.864333	-4.62822	Kcnj6
103066_at	1.01467	2.12859	2.00774	0.089624	0.864036	-4.1931	Cmpk2
95905_at	-1.01442	3.6218	-3.69124	0.00950807	0.675488	-2.25917	AI118078
102430_at	1.0141	4.1404	4.12502	0.00568386	0.589921	-1.83647	Myd88
92274_at	1.01198	1.00008	1.48756	0.185575	0.865678	-4.80555	Prl3c1
160937_at	-1.01173	-0.0887366	-2.22364	0.0661635	0.847576	-3.93041	Crym
160894_at	1.01027	7.36775	3.41114	0.0134593	0.740721	-2.55159	Cebpd
99407_at	-1.00859	2.94652	-2.06902	0.0822157	0.864036	-4.11868	Omp
99062_at	1.00845	2.32875	3.9048	0.00735404	0.630291	-2.04646	Pvrl3
101494_at	1.00623	2.8532	1.71257	0.135737	0.864036	-4.54666	Afp
92639_at	-1.0061	0.91345	-1.49971	0.182495	0.865678	-4.79191	Aurka
160190_at	1.00584	-0.839702	1.33924	0.227225	0.878601	-4.96798	Syt4
99553_f_at	1.0055	3.43877	2.80367	0.029755	0.785946	-3.23406	Rgs8
93955_at	-1.00517	0.749034	-1.2572	0.253701	0.878601	-5.05416	Zpbp
98568_at	1.00451	1.063	1.60905	0.156843	0.864963	-4.66732	Prl3b1
102626_r_at	-1.00303	2.75405	-1.32464	0.231749	0.878601	-4.98352	Zfp54
103607_at	-1.00293	2.79866	-1.43506	0.199447	0.868896	-4.86392	Gpx7
93469_at	-1.0024	3.11583	-2.27331	0.0617188	0.836857	-3.86993	Ephb3
102192_r_at	1.00154	0.469908	1.21255	0.269215	0.881017	-5.09981	Acsm3
160944_at	-1.00115	1.14945	-3.27734	0.0159565	0.754289	-2.69648	Pkp3
93851_at	1.00059	3.70134	1.91833	0.101653	0.864036	-4.30126	Rabggta
95797_f_at	0.998734	2.77615	2.37617	0.0534683	0.829271	-3.74492	Vmn2r123
97844_at	0.99744	5.07936	1.88952	0.105862	0.864036	-4.33595	Rgs2
101786_at	0.996393	1.20249	1.21492	0.268371	0.880256	-5.09741	Kcna4
97692_at	0.995264	-0.990463	1.53128	0.174711	0.865678	-4.75628	Htr2c
95960_at	0.994439	0.668805	1.18089	0.280705	0.883264	-5.1316	D4Ertd117e
162253_i_at	-0.994153	3.61902	-2.06096	0.083154	0.864036	-4.12848	Fgfr3
104428_s_at	-0.994119	3.44047	-1.58897	0.161283	0.864963	-4.69044	Matk
103005_s_at	-0.991981	1.51099	-1.56294	0.167218	0.865678	-4.72026	Cd44
100773_at	-0.991751	0.15338	-2.72347	0.0331628	0.785946	-3.3284	Il12a
103589_at	-0.990535	1.43745	-1.89603	0.104896	0.864036	-4.32812	Krt16
161966_f_at	-0.990102	4.87101	-2.05912	0.0833699	0.864036	-4.13072	Entpd6
160375_at	-0.989403	3.96317	-2.1102	0.0775885	0.864036	-4.06859	Car3
100735_at	-0.98841	1.03286	-1.02631	0.342883	0.892571	-5.27921	Krtap6-3
102258_at	0.987899	1.99041	2.266	0.0623538	0.837738	-3.87883	Stra6
102301_at	-0.987311	1.64773	-1.45074	0.195207	0.865678	-4.84658	Capza3
95309_at	-0.986736	2.62234	-3.52837	0.0116205	0.714858	-2.42738	Gm9937
95595_at	-0.985785	4.06964	-1.54763	0.170803	0.865678	-4.73772	Tanc1
162056_f_at	-0.98467	3.00424	-2.85736	0.0276835	0.785946	-3.17137	Prm3
92814_at	0.984423	-1.52362	1.05203	0.331818	0.891383	-5.25558	Cyp2j5
101424_at	0.983707	0.382975	1.45418	0.194288	0.865678	-4.84277	Nmi
94687_at	-0.983445	1.00229	-1.86785	0.109141	0.864036	-4.36199	Foxb1
101896_at	-0.982738	1.65011	-1.47236	0.189497	0.865678	-4.82254	Cd1d2
92941_at	-0.981049	4.72703	-3.30291	0.0154426	0.7508	-2.66853	1110054M08Rik
94232_at	-0.979829	6.32161	-3.62833	0.0102693	0.682145	-2.32354	Ccnd1
160595_at	0.977377	4.18727	2.1957	0.0688073	0.856105	-3.96444	Rpap3
98497_at	-0.975362	3.02681	-1.77922	0.123624	0.864036	-4.46785	Eps15l1
95382_at	0.974608	1.94719	2.05426	0.0839421	0.864036	-4.13663	AI646383
160145_at	0.974514	2.45053	1.41408	0.205252	0.870768	-4.887	Zg16
103517_at	0.974403	2.65241	2.99989	0.0228995	0.781384	-3.007	A530040E14Rik
99442_at	-0.972689	2.28176	-2.39368	0.0521819	0.829271	-3.72369	Resp18
92976_at	0.972368	3.14142	2.10951	0.077663	0.864036	-4.06942	Ndp
102576_at	-0.972086	3.3282	-1.46771	0.190714	0.865678	-4.82773	Hrh1
96169_at	-0.969602	0.565868	-1.11597	0.305568	0.887365	-5.19519	Sall4
98833_at	0.969104	3.49722	2.63763	0.0372757	0.795724	-3.43027	Mmp3
160608_at	0.96838	4.63651	2.41704	0.0505159	0.829271	-3.69539	Rab20
161482_f_at	-0.967962	0.447786	-3.19244	0.0178006	0.770965	-2.79009	Prph
104487_at	0.967864	1.18082	2.69341	0.0345455	0.785946	-3.36398	H2afj
103386_at	-0.96785	4.43083	-2.38226	0.0530173	0.829271	-3.73754	Acot8
162148_r_at	-0.967219	2.52095	-2.92883	0.0251627	0.785946	-3.08856	Apom
103519_at	-0.967098	1.6356	-1.51883	0.177743	0.865678	-4.77037	Ces1g
98388_at	0.966918	1.82814	0.744306	0.483776	0.915469	-5.5096	Mtrf1l
92860_at	0.966712	2.05198	1.88568	0.106436	0.864036	-4.34057	Cox8a
97282_at	-0.965989	2.35098	-1.20388	0.272321	0.881067	-5.10856	Mela
98788_at	0.964086	-0.0751989	1.04627	0.334275	0.891383	-5.26092	Pou1f1
103224_at	-0.963456	1.84157	-2.05159	0.0842579	0.864036	-4.13987	Rab33a
102021_at	0.962599	5.1324	4.49179	0.00376121	0.500643	-1.50767	Il4ra
93957_at	0.961667	1.66324	1.291	0.24248	0.878601	-5.019	Vpreb3
104729_at	0.959338	3.9778	1.55104	0.17	0.865678	-4.73384	Gja4
99637_at	-0.959036	6.19785	-4.34145	0.00444408	0.539277	-1.63931	Col15a1
162342_at	-0.957084	2.30231	-3.93271	0.00711487	0.628543	-2.01931	Fabp1
161637_f_at	-0.957045	2.17322	-2.91588	0.0256007	0.785946	-3.10352	Klk1b5
95036_at	-0.956648	2.64976	-1.44298	0.197297	0.868755	-4.85518	Calb2
92369_at	0.956495	1.78502	1.31731	0.234051	0.878601	-4.99129	Tgfa
94154_at	-0.955526	1.33746	-1.67924	0.142214	0.864036	-4.58575	Tg
93388_s_at	-0.955472	4.794	-2.16882	0.0714534	0.862969	-3.9972	Spib
101119_at	0.954645	2.03962	1.67281	0.143499	0.864036	-4.59327	AA517650
94063_at	-0.95461	3.65623	-2.28906	0.0603746	0.830769	-3.85076	Sema4a
99186_at	-0.954416	5.11306	-3.11724	0.0196285	0.781384	-2.87407	Ccna2
95312_at	-0.952611	3.53388	-1.65805	0.146487	0.864036	-4.61049	Hoxc5
94694_at	-0.952511	2.42458	-1.58301	0.162624	0.864963	-4.69728	Pcsk1
101355_at	-0.952367	4.0996	-1.75112	0.128596	0.864036	-4.50117	Ascl2
99862_at	0.951979	4.36515	5.04115	0.00210119	0.500643	-1.06233	Ahsg
100996_at	-0.950733	0.692995	-1.48005	0.187506	0.865678	-4.81396	Agpat6
92953_at	0.950591	2.41051	1.23349	0.261839	0.878601	-5.07851	Fmn1
100697_at	0.950494	3.26146	2.2162	0.0668574	0.848627	-3.93947	Pax3
95980_at	0.950029	2.21202	1.34334	0.225969	0.878601	-4.9636	Snx27
104593_at	0.949372	3.24537	2.78038	0.0307043	0.785946	-3.26137	Ccdc101
102938_at	-0.945905	2.9386	-3.3142	0.0152215	0.7508	-2.65623	Lect2
100981_at	0.945352	3.48106	2.60101	0.0391915	0.815504	-3.47397	Ifit1
160351_at	-0.943823	4.23035	-1.69518	0.139081	0.864036	-4.56709	Rnpep
102081_at	-0.942672	2.45264	-1.16665	0.286005	0.883868	-5.14573	Robo3
94177_at	0.94262	1.0418	1.72485	0.133422	0.864036	-4.5322	Hsd17b7
161172_f_at	0.942589	0.562329	1.41161	0.205946	0.871222	-4.8897	Ncaph
92715_at	0.942032	2.80011	1.33931	0.227204	0.878601	-4.9679	Ubd
103487_at	-0.940864	4.2041	-2.0988	0.0788425	0.864036	-4.08246	Ly6h
98962_at	-0.940347	1.82761	-2.18863	0.069493	0.857539	-3.97305	Lipc
103285_at	0.940339	3.00698	3.24931	0.0165412	0.759266	-2.72724	Mbd4
99809_at	-0.939703	3.14926	-2.32708	0.0572533	0.829271	-3.80453	Pax2
103737_at	0.938849	6.19827	3.35663	0.0144211	0.7508	-2.61022	Gfpt2
104323_at	0.938368	2.11798	1.80309	0.119547	0.864036	-4.43945	Khk
93729_at	0.938304	4.75938	4.84413	0.00257664	0.500643	-1.21576	Map7
160379_at	0.938297	5.44351	2.30823	0.0587799	0.830769	-3.82745	Epb4.1
104008_at	-0.936879	1.0265	-1.41854	0.204004	0.870179	-4.8821	Spdef
101949_at	-0.936782	4.35364	-2.76032	0.0315481	0.785946	-3.28495	Pmm2
161529_r_at	0.935504	2.79112	3.2218	0.0171379	0.770965	-2.75758	Cldn11
160524_at	-0.934957	4.46539	-2.53082	0.0431601	0.827809	-3.55811	Rab3a
99950_at	0.934744	2.08898	2.08127	0.0808102	0.864036	-4.10378	Tbp
102280_at	0.934331	3.5983	1.38153	0.21456	0.873689	-4.92247	Pcdh7
103770_at	-0.933626	3.19654	-2.58312	0.040165	0.817833	-3.49537	2310014L17Rik
103507_at	-0.933118	2.06426	-2.20578	0.0678412	0.855668	-3.95216	Emr1
94467_at	0.932842	1.34176	1.30277	0.238677	0.878601	-5.00664	Etaa1
92601_at	-0.932652	1.24306	-1.61322	0.155936	0.864395	-4.66251	Pnliprp1
95079_at	0.931897	7.49587	3.95828	0.00690332	0.628543	-1.99458	Pdgfra
98334_at	0.931039	0.0512113	1.13169	0.299386	0.887365	-5.18	Crtam
100116_at	-0.929775	3.12078	-1.65457	0.147202	0.864036	-4.61455	2810417H13Rik
102860_at	0.928958	6.15677	1.37646	0.216045	0.873689	-4.92797	Serpina3g
92849_at	0.928097	3.56916	2.64772	0.0367653	0.790586	-3.41825	Ccl6
161015_at	-0.927946	2.24755	-1.62806	0.152746	0.864395	-4.64535	Clvs1
96162_at	0.927714	2.3461	1.7966	0.120642	0.864036	-4.44717	Fbxo15
93000_g_at	0.927164	3.97013	1.3748	0.216532	0.873689	-4.92976	Six4
92502_at	0.926997	1.95429	1.01565	0.347558	0.894455	-5.28889	Plagl1
101608_at	0.926864	1.08528	1.95562	0.0964516	0.864036	-4.25623	C80360
96712_at	0.926677	4.25123	1.46814	0.190601	0.865678	-4.82725	Smoc1
103830_at	0.925636	3.77475	2.56751	0.0410356	0.818287	-3.51407	Snai1
102763_at	0.924901	6.98789	3.15336	0.0187264	0.775441	-2.83362	Plin4
100752_at	0.924069	0.680657	2.95648	0.0242547	0.785946	-3.05674	Rrh
96226_at	-0.923944	3.9589	-2.14046	0.0743573	0.864036	-4.03174	Nt5c3b
94120_s_at	-0.923886	1.96021	-1.51478	0.178742	0.865678	-4.77495	Sprr2f
98468_r_at	0.923869	3.67391	3.44873	0.0128371	0.732259	-2.51148	Brd1
104476_at	0.923608	3.39027	2.25731	0.0631168	0.838091	-3.88941	Rbl1
94087_at	0.923519	3.19141	1.88222	0.106955	0.864036	-4.34473	Prkd1
160705_at	0.923294	4.60894	2.32616	0.0573268	0.829271	-3.80565	Cited1
95706_at	0.922598	3.53188	1.63362	0.151567	0.864395	-4.6389	Lgals3
95747_at	-0.921166	-1.19886	-1.95717	0.0962409	0.864036	-4.25435	S100a16
93709_at	0.920927	4.63532	1.55135	0.169926	0.865678	-4.73348	Prss30
99382_at	0.919427	3.23332	2.30577	0.058982	0.830769	-3.83044	Grin2d
101727_at	-0.919421	3.86904	-2.70871	0.0338343	0.785946	-3.34586	Nfkbie
103818_at	-0.919301	3.03576	-1.51392	0.178954	0.865678	-4.77592	Slc7a7
97757_at	-0.91815	0.852763	-1.0806	0.319869	0.888638	-5.22888	Sva
100049_at	0.917682	-0.0747315	1.68159	0.141749	0.864036	-4.58301	Hmga1
104707_at	0.916431	1.80321	1.37414	0.216727	0.873689	-4.93047	Tm4sf5
102858_at	-0.915629	2.46316	-1.66658	0.144754	0.864036	-4.60055	Pkib
103376_s_at	0.915477	4.3952	3.33356	0.0148505	0.7508	-2.6352	Pitpnm1
162305_f_at	-0.914458	0.947688	-1.13974	0.296259	0.887365	-5.17217	Klk1b9
102726_at	-0.914227	1.35866	-1.08687	0.317297	0.888638	-5.22297	Tac1
94641_at	0.913542	0.864412	1.15192	0.291579	0.886723	-5.16025	Cdh10
92741_g_at	-0.913205	1.96785	-2.26646	0.0623134	0.837738	-3.87827	Ighv14-2
99571_at	0.912502	4.75864	4.01081	0.0064903	0.628543	-1.94418	Acaa1b
93691_s_at	-0.912361	3.53427	-1.69494	0.139127	0.864036	-4.56736	Grb10
97090_at	0.912312	2.73548	1.13306	0.29885	0.887365	-5.17867	Tcf20
92732_at	-0.91195	1.4661	-0.941272	0.381572	0.900014	-5.35442	Adam2
94401_s_at	0.911388	0.904889	1.00001	0.354504	0.896403	-5.30296	Hemgn
101312_at	-0.911187	2.37413	-1.76235	0.126586	0.864036	-4.48786	Grin2b
92683_at	-0.911066	1.97403	-2.56767	0.0410264	0.818287	-3.51388	Cd3d
94147_at	0.910882	5.14223	3.47482	0.0124237	0.728028	-2.48379	Serpine1
92202_g_at	0.910835	7.71049	4.62172	0.0032648	0.500643	-1.39735	Zbtb16
93526_at	-0.910686	2.11989	-1.95516	0.0965144	0.864036	-4.25679	Stra13
93320_at	0.909468	6.48387	3.99406	0.00661894	0.628543	-1.96019	Cpt1a
102846_at	-0.909302	2.28892	-1.1332	0.298797	0.887365	-5.17853	Tssk2
102572_at	-0.909143	1.84726	-1.85061	0.111821	0.864036	-4.38267	Rasgrf2
94146_at	0.909088	1.26448	2.40981	0.0510253	0.829271	-3.70414	Ccl4
103061_at	0.908694	0.581407	1.19948	0.273909	0.881982	-5.11299	Gad1
101188_at	-0.907138	3.00555	-1.81282	0.117923	0.864036	-4.42784	Kcnj3
102676_at	-0.906761	3.07101	-1.33234	0.229353	0.878601	-4.97533	Vhl
101774_at	0.906654	1.59576	1.43125	0.200489	0.868896	-4.86812	Col4a4
104513_at	0.905125	4.13905	1.84351	0.112944	0.864036	-4.39117	2410004N09Rik
100427_at	0.904971	3.86516	2.90093	0.0261164	0.785946	-3.12081	Ptpro
92396_at	-0.90329	-0.0189954	-1.44638	0.196377	0.867233	-4.85141	Insig1
93573_at	0.903264	9.40552	2.5436	0.0424074	0.824834	-3.54276	Mt1
95561_at	0.902416	0.25005	2.06512	0.0826683	0.864036	-4.12342	Syce2
99133_at	0.902396	6.77651	4.27045	0.00481395	0.550482	-1.70298	Slc3a2
102146_at	0.902266	2.66337	1.7457	0.129578	0.864036	-4.50758	Insr
97890_at	0.902256	6.9707	3.4912	0.0121719	0.728028	-2.46649	Sgk1
104040_at	-0.90224	2.96208	-1.66631	0.144809	0.864036	-4.60087	Ddrgk1
104412_at	0.901512	4.27584	2.13114	0.0753369	0.864036	-4.04308	Gnai1
94178_at	0.901504	1.56572	1.84418	0.112837	0.864036	-4.39037	Cd46
103208_at	-0.901053	1.9393	-1.55989	0.167927	0.865678	-4.72375	Kcnc1
100932_at	-0.900222	5.63074	-3.9305	0.00713346	0.628543	-2.02145	Capn1
93434_at	0.899275	3.44993	2.4989	0.0451029	0.827809	-3.59652	Sult5a1
161987_at	0.899167	3.45042	1.763	0.126471	0.864036	-4.4871	Pdyn
92734_at	0.898532	1.59462	1.20501	0.271912	0.881067	-5.10742	Gpr83
104344_at	-0.898527	0.552358	-1.17153	0.284179	0.883264	-5.1409	Klkb1
98731_at	0.898447	3.22671	3.09643	0.0201695	0.781384	-2.89748	Rab5b
101175_at	0.897768	0.350739	0.953813	0.375662	0.900014	-5.34362	Map3k2
97473_at	0.897545	6.45809	2.99678	0.0229938	0.781384	-3.01056	Tspan4
92682_at	-0.896629	1.8766	-1.23086	0.262754	0.878601	-5.08119	Syt8
160719_at	0.8966	4.28701	1.77586	0.124208	0.864036	-4.47184	Ptrh2
93515_at	-0.896172	2.75956	-2.66115	0.0360973	0.790586	-3.40227	Cdh16
102688_f_at	0.895645	0.690013	2.25251	0.063542	0.839696	-3.89525	Gzmd
100334_f_at	0.895283	1.74709	1.9222	0.1011	0.864036	-4.29659	Egfbp2
101605_at	-0.894696	1.04834	-1.36757	0.218669	0.877206	-4.93757	D3Ertd246e
104555_at	0.894195	2.87839	2.55287	0.0418695	0.820826	-3.53162	Myoz1
101705_at	-0.892916	3.26656	-1.25601	0.254104	0.878601	-5.05539	Phxr1
99056_at	0.891867	2.74337	1.97146	0.094324	0.864036	-4.23707	Pcbd1
102016_at	0.891168	-0.0660696	1.48907	0.185192	0.865678	-4.80387	Cidec
92952_f_at	-0.890988	2.52372	-1.26405	0.25139	0.878601	-5.04707	Napb
160479_at	0.890913	7.09648	4.46091	0.0038913	0.506193	-1.53436	Cat
103594_at	0.8909	1.09036	3.35918	0.0143744	0.7508	-2.60747	Fbxl15
99051_at	0.890746	4.9159	2.9892	0.0232254	0.785361	-3.01922	S100a4
103721_at	-0.89055	1.46793	-1.46753	0.19076	0.865678	-4.82793	Npnt
96552_at	-0.889814	3.53958	-3.92399	0.00718866	0.628543	-2.02778	Wdr75
101380_at	0.889752	3.86059	1.42671	0.20174	0.869022	-4.87313	Nudt14
103372_at	0.888396	2.03233	1.67125	0.143813	0.864036	-4.5951	Tsr3
101596_at	-0.888222	2.12963	-1.81408	0.117716	0.864036	-4.42635	C78859
100418_at	-0.886638	2.9267	-1.38795	0.212696	0.873689	-4.91551	Gng2
92808_f_at	-0.88651	9.13854	-4.49602	0.00374378	0.500643	-1.50403	Fkbp4
161062_r_at	0.886475	3.28535	2.94227	0.0247168	0.785946	-3.07308	Rufy3
102877_at	-0.886471	3.57167	-1.19769	0.274556	0.881982	-5.11479	Gzmb
97752_at	0.886122	1.58343	1.13355	0.298658	0.887365	-5.17819	Snhg11
102740_at	0.885594	1.69051	1.07807	0.320914	0.888638	-5.23127	Mkrn3
100966_at	0.883151	1.78413	1.64709	0.148746	0.864036	-4.62325	Serpind1
160359_at	0.883032	6.2261	2.79959	0.029919	0.785946	-3.23884	Rgcc
98340_at	0.881622	2.35219	2.22007	0.0664962	0.848217	-3.93476	AA407331
96825_at	0.881202	5.89292	3.38447	0.0139208	0.749325	-2.58021	Tenc1
101899_at	0.880467	0.256618	1.33794	0.227623	0.878601	-4.96936	F2
103564_at	-0.87984	5.03721	-1.5393	0.172784	0.865678	-4.74718	Uvrag
104470_at	0.879831	3.65606	1.62028	0.154409	0.864395	-4.65434	Utp14a
97711_at	0.879705	5.10975	2.44282	0.0487418	0.829271	-3.66421	Npr3
104510_at	-0.879068	5.35354	-3.04572	0.0215569	0.781384	-2.95482	Cacna2d1
101682_f_at	0.878686	3.76223	1.45994	0.192759	0.865678	-4.83637	Mup4
160972_at	0.878343	3.74048	1.91925	0.101521	0.864036	-4.30014	Serpinb9e
102001_at	-0.877967	2.9005	-4.65811	0.00313928	0.500643	-1.36702	Rrm2
161284_r_at	-0.87786	6.66877	-1.59962	0.158915	0.864963	-4.67819	Txnrd3
92181_at	-0.877079	3.55566	-1.58291	0.162647	0.864963	-4.6974	Ager
95343_at	0.8769	0.536072	2.5171	0.043984	0.827809	-3.5746	Padi1
94109_at	0.876824	4.29698	1.26156	0.252228	0.878601	-5.04965	Zfp281
100471_at	0.87679	5.30223	4.74799	0.00285183	0.500643	-1.29314	Leprel4
100438_at	0.876037	2.94984	1.50587	0.180952	0.865678	-4.78499	Gpr19
95294_at	0.875792	3.00007	2.00094	0.0904871	0.864036	-4.20136	Agap2
92427_at	0.875765	1.5766	1.51863	0.177793	0.865678	-4.7706	Tgfbr1
92200_at	0.875635	1.28371	1.11319	0.306674	0.887365	-5.19787	Adcyap1
93432_at	-0.87545	3.3739	-1.44838	0.195841	0.866948	-4.8492	Zfp276
161383_r_at	0.874008	3.70296	1.53415	0.17402	0.865678	-4.75303	Tead1
94288_at	0.873849	6.97824	2.74262	0.0323129	0.785946	-3.3058	Hist1h1c
93235_at	0.872793	3.65698	2.08901	0.0799358	0.864036	-4.09437	Mtmr10
104448_at	-0.872487	0.460626	-1.03427	0.33943	0.891383	-5.27195	Mttp
93915_at	-0.871539	1.64965	-0.989202	0.359367	0.898694	-5.31259	Pou2af1
101366_f_at	0.871266	1.91625	1.26334	0.25163	0.878601	-5.04781	Nvl
101511_at	0.87028	0.668661	1.58384	0.162438	0.864963	-4.69633	Ssr4
161020_r_at	-0.869688	1.70115	-0.63235	0.549619	0.935009	-5.5845	Rc3h2
100883_at	-0.868685	3.17064	-1.71917	0.134487	0.864036	-4.53889	Arl4d
95807_at	-0.86685	5.90285	-1.39992	0.209255	0.872211	-4.90247	Csf3r
94856_r_at	0.866361	2.27723	1.84977	0.111953	0.864036	-4.38367	Wasf2
102233_at	0.865419	5.14946	4.33213	0.00449079	0.539277	-1.64762	Mettl20
96969_at	0.865117	2.64006	2.1963	0.0687497	0.856105	-3.96372	Igkv2-112
94100_s_at	-0.864839	2.06254	-2.50843	0.0445132	0.827809	-3.58504	Trpc4
161042_at	0.864764	3.42745	1.43113	0.200524	0.868896	-4.86826	Cbr3
94702_at	0.864004	1.19131	1.09756	0.312945	0.887365	-5.21282	Tgfbr2
92417_at	-0.863349	3.30843	-1.38422	0.213778	0.873689	-4.91956	Rasal1
99036_s_at	0.863271	2.93891	1.27727	0.246984	0.878601	-5.03334	Map2k7
100281_at	0.863056	1.45407	1.00737	0.351221	0.896403	-5.29636	Gmcl1
92317_at	-0.862997	1.35834	-1.51825	0.177887	0.865678	-4.77103	Elavl2
160901_at	-0.862668	3.77466	-2.75979	0.0315705	0.785946	-3.28557	Fos
94628_r_at	0.862243	2.28494	2.86413	0.0274334	0.785946	-3.16349	Scgb1b27
101560_at	-0.860513	2.14951	-2.2879	0.0604731	0.830769	-3.85218	Emb
161370_f_at	-0.860071	3.488	-3.55393	0.0112572	0.705033	-2.40064	Sdc1
96553_at	-0.858558	1.30252	-1.89657	0.104816	0.864036	-4.32747	Gpr65
99380_at	0.857585	3.43889	1.61531	0.155482	0.864395	-4.66009	Kcna2
100909_at	-0.857384	4.55014	-2.43079	0.049561	0.829271	-3.67875	Prss8
162241_r_at	-0.857273	0.908542	-1.23624	0.260883	0.878601	-5.0757	Dynlt1b
92864_at	0.857222	2.76375	1.17355	0.283427	0.883264	-5.1389	Mat1a
160987_r_at	0.857166	1.05096	1.86374	0.109774	0.864036	-4.36692	Ska2
160214_at	0.856927	2.41918	0.982152	0.362568	0.900014	-5.31884	Lancl2
99578_at	-0.854469	0.764177	-1.73979	0.130657	0.864036	-4.51457	Top2a
94527_at	0.85438	0.631268	1.51395	0.178946	0.865678	-4.77588	Vipas39
161302_r_at	0.854033	3.51045	2.93024	0.0251155	0.785946	-3.08694	Reg2
101891_at	-0.853099	2.06069	-1.4807	0.187337	0.865678	-4.81323	Hsd17b2
97529_at	0.851671	2.64544	1.84483	0.112733	0.864036	-4.38958	Anxa8
99849_at	0.851306	10.4328	3.77207	0.00862006	0.672947	-2.17762	Wdr92
102328_at	-0.850261	2.67787	-2.76084	0.0315258	0.785946	-3.28434	Casp8
104131_at	0.850235	3.01317	1.56578	0.166561	0.865678	-4.71702	Tpra1
102774_at	-0.850209	4.20931	-3.17713	0.0181573	0.773885	-2.80712	Egf
100317_at	0.849167	1.30102	1.26912	0.249691	0.878601	-5.04181	Ppef2
104712_at	0.84875	2.0826	1.96441	0.0952643	0.864036	-4.24559	Myc
95877_at	0.848648	0.365189	2.64362	0.0369716	0.790586	-3.42313	2610020H08Rik
162167_f_at	-0.848246	2.99051	-1.25007	0.256125	0.878601	-5.06151	Pde6b
101108_at	0.847923	2.38746	1.91121	0.102677	0.864036	-4.30984	Nasp
102672_g_at	0.847268	3.18435	1.54298	0.171907	0.865678	-4.74301	Creb1
160324_at	-0.846854	4.71601	-1.22792	0.263783	0.878601	-5.08419	Rpa3
103601_at	0.846449	3.84711	1.55095	0.170019	0.865678	-4.73393	Ptrh1
99887_at	-0.846025	1.05175	-0.748511	0.481411	0.915469	-5.50659	Efna5
94130_at	-0.845918	1.68901	-1.39846	0.209672	0.872211	-4.90406	Srcin1
97686_r_at	-0.845703	6.2562	-2.84496	0.0281478	0.785946	-3.18581	Prcc
162348_r_at	0.845386	2.18709	1.69702	0.138723	0.864036	-4.56493	Cpa3
97420_at	0.844918	6.53716	3.76384	0.00870609	0.672947	-2.18586	Lrg1
102898_at	-0.844878	2.0646	-2.10352	0.0783205	0.864036	-4.07671	Hgf
92731_at	0.844594	2.69135	1.45985	0.192782	0.865678	-4.83647	Ptx3
104191_at	-0.844311	2.35368	-2.64738	0.0367824	0.790586	-3.41865	Zxda
101358_at	-0.842853	1.86506	-2.79652	0.0300429	0.785946	-3.24243	Plcb3
102674_at	0.842718	0.693964	1.26665	0.250518	0.878601	-5.04438	Cnr2
94495_at	-0.842495	1.93476	-1.46424	0.191624	0.865678	-4.83159	Pigyl
99432_at	-0.842406	2.37764	-1.01357	0.348475	0.895571	-5.29077	Clip2
103688_at	0.841876	0.774719	1.58176	0.162908	0.864963	-4.69872	Sowaha
96772_at	0.840662	1.32048	0.859947	0.421632	0.907484	-5.42189	Prim1
103284_at	-0.839852	2.33305	-3.67715	0.00967298	0.675488	-2.27352	Cyp8b1
98535_at	0.839658	8.99823	3.77818	0.00855677	0.672947	-2.1715	Comt
95407_at	-0.838264	5.03377	-1.56752	0.16616	0.865678	-4.71503	Pah
103570_at	-0.838156	0.37442	-0.928997	0.387425	0.900014	-5.3649	C1qtnf3
98779_at	0.838054	2.26529	1.8522	0.111571	0.864036	-4.38076	Olfr91
92944_at	-0.837637	1.86085	-1.67033	0.143998	0.864036	-4.59617	Gria1
92938_at	-0.837227	-0.0646275	-1.42814	0.201345	0.868896	-4.87155	Gabra1
94051_at	-0.836248	0.736233	-0.669624	0.527092	0.928865	-5.56071	Edil3
92739_at	-0.835907	0.142235	-0.954137	0.37551	0.900014	-5.34334	Ivl
97371_at	-0.835259	2.78094	-1.20337	0.272503	0.881067	-5.10907	Haus5
161561_r_at	-0.835164	7.7186	-2.4517	0.0481455	0.829271	-3.65347	Med22
97138_at	-0.834826	3.03561	-1.1003	0.31184	0.887365	-5.21021	Etl4
92912_at	0.833548	3.30966	2.71354	0.0336131	0.785946	-3.34015	Msx3
100715_at	0.833301	-0.213063	1.83945	0.11359	0.864036	-4.39603	Msmb
100061_f_at	0.832693	2.76902	1.45787	0.193307	0.865678	-4.83867	Klk1
162053_i_at	-0.83222	2.31174	-1.15037	0.29217	0.886723	-5.16177	Ptpn5
100346_at	0.832118	2.50278	1.25674	0.253855	0.878601	-5.05463	Fgf9
94520_at	0.831367	3.02042	4.03656	0.00629792	0.619279	-1.91967	Jmjd8
92485_at	0.830455	1.93472	1.67654	0.142754	0.864036	-4.58892	Bmp15
99925_f_at	-0.830111	3.03694	-1.38376	0.213911	0.873689	-4.92005	Tubg2
160745_at	-0.829816	3.17206	-2.07039	0.0820572	0.864036	-4.11701	Kat2a
102819_at	0.829655	0.746274	1.22938	0.263271	0.878601	-5.0827	Nap1l2
92205_at	0.829318	2.88204	1.1015	0.311355	0.887365	-5.20907	Irs2
97540_f_at	0.82852	8.61421	1.71048	0.136134	0.864036	-4.54912	H2-D1
98041_at	0.827703	0.0286774	1.45201	0.194869	0.865678	-4.84518	Rnase1
96574_at	-0.82764	3.489	-1.89619	0.104872	0.864036	-4.32792	Il9
97889_at	0.827638	0.236364	1.02105	0.345182	0.893775	-5.28399	Fabp2
162321_f_at	-0.827434	3.83669	-2.03624	0.0860987	0.864036	-4.15852	Barx1
160472_r_at	-0.827212	1.05426	-1.45172	0.194945	0.865678	-4.84549	Tmeff1
92277_at	-0.827199	0.341588	-1.87618	0.107869	0.864036	-4.35199	Myo1e
97719_at	0.826557	3.11567	1.53154	0.17465	0.865678	-4.75599	Mst1r
93409_at	-0.826246	3.42765	-1.70612	0.136966	0.864036	-4.55423	LOC102638039
98801_at	-0.825378	0.0692885	-2.09928	0.0787892	0.864036	-4.08188	Klra2
103912_at	-0.825327	3.56381	-2.39188	0.0523131	0.829271	-3.72588	Ppp2r1b
99800_at	-0.825048	2.96351	-1.37695	0.215902	0.873689	-4.92744	L1cam
98318_at	0.82371	4.39987	1.51426	0.178869	0.865678	-4.77553	Cd70
92230_at	0.823274	1.28878	1.29941	0.239755	0.878601	-5.01017	Nln
99479_at	0.822888	2.9223	1.1377	0.297049	0.887365	-5.17416	Dmbt1
103645_at	0.822121	2.45106	1.42818	0.201335	0.868896	-4.87151	Dnajb8
98864_s_at	-0.821534	2.56234	-1.24113	0.259192	0.878601	-5.07069	Grik2
95916_at	0.821288	2.56676	1.69397	0.139316	0.864036	-4.5685	Med12l
94775_at	0.821016	4.95855	1.98481	0.0925667	0.864036	-4.22091	Oxt
161513_r_at	-0.82051	3.1207	-4.06212	0.00611326	0.615665	-1.89547	Chmp1b
103952_at	-0.820087	0.968175	-3.65492	0.00993962	0.682145	-2.29624	Hoxb9
101436_at	0.818914	1.13752	0.735238	0.488904	0.917066	-5.51605	Cxcl9
94136_at	0.817972	0.904373	1.13019	0.29997	0.887365	-5.18146	Gm11346
161986_f_at	-0.817948	2.91566	-1.47594	0.188567	0.865678	-4.81855	Gpx5
94305_at	-0.817069	7.0168	-2.15177	0.073185	0.863387	-4.01797	Col1a1
97316_at	0.816384	2.40487	2.07093	0.0819949	0.864036	-4.11636	Ehhadh
102838_at	-0.816015	2.31618	-1.26876	0.249811	0.878601	-5.04218	Sell
96835_at	0.815914	3.61585	1.99281	0.091529	0.864036	-4.21121	Matn4
160097_at	-0.815779	2.42994	-1.35253	0.223175	0.878601	-4.95375	Nespas
160836_at	0.815441	3.1177	1.12221	0.303102	0.887365	-5.18918	Sema4d
93360_at	0.815359	4.17857	1.5298	0.17507	0.865678	-4.75796	Pmm1
97788_at	-0.81503	2.89279	-1.99261	0.0915553	0.864036	-4.21146	Krt12
99379_f_at	0.814237	6.37837	2.83945	0.0283567	0.785946	-3.19223	LOC101056305
99238_at	-0.813958	5.40351	-3.34955	0.0145514	0.7508	-2.61788	Gnb3
160504_at	-0.813879	-0.18779	-1.0378	0.337907	0.891383	-5.26871	Ceacam12
102205_at	-0.813723	2.04015	-2.3214	0.0577086	0.829271	-3.81143	Gnptab
102087_at	-0.813467	1.94238	-1.56233	0.167359	0.865678	-4.72096	Hoxa3
98392_at	0.812914	3.09313	1.49526	0.183618	0.865678	-4.79691	Lag3
92520_at	0.812079	2.30947	1.37814	0.215553	0.873689	-4.92615	C80425
97009_f_at	-0.810126	0.0790253	-1.26676	0.250482	0.878601	-5.04426	Igha
161373_r_at	0.809287	3.09359	1.26623	0.25066	0.878601	-5.04482	Fmod
98129_at	-0.808008	7.50402	-4.05219	0.00618428	0.617834	-1.90486	Tmsb10
104138_at	-0.807129	2.74347	-1.31633	0.234359	0.878601	-4.99232	Pafah2
98836_at	-0.806694	1.63614	-2.28689	0.0605587	0.830769	-3.85341	Pdcd1
161159_r_at	0.806309	3.47279	2.79668	0.0300366	0.785946	-3.24225	Pou5f1
103060_at	0.805455	3.76911	1.58244	0.162753	0.864963	-4.69793	Lgi4
94205_at	-0.804808	-0.208162	-3.31448	0.0152161	0.7508	-2.65593	Epx
94069_r_at	0.804708	1.28276	1.21096	0.269782	0.881067	-5.10142	Ccdc47
98345_at	-0.804275	1.11249	-1.068	0.325097	0.890301	-5.24072	AA536748
103819_at	-0.804196	2.12432	-1.95247	0.0968807	0.864036	-4.26004	Shd
95731_at	0.803295	8.2315	3.10441	0.0199602	0.781384	-2.88849	Sesn1
99808_at	-0.803109	3.52356	-1.76372	0.126343	0.864036	-4.48624	Hoxb13
92749_at	0.802766	1.87847	1.15125	0.291837	0.886723	-5.16091	Gabrb1
160493_at	0.802162	8.0582	4.33207	0.00449109	0.539277	-1.64767	Cd63
104184_at	0.801662	9.92816	3.2958	0.0155838	0.7508	-2.6763	Nppb
101180_at	0.800908	4.02596	2.33198	0.0568634	0.829271	-3.79858	Atm
103945_at	0.799649	2.87176	1.5374	0.173238	0.865678	-4.74934	Cfc1
94639_at	-0.799549	0.0899523	-1.45647	0.193679	0.865678	-4.84023	Svs2
102338_at	-0.799289	3.29418	-1.58292	0.162645	0.864963	-4.69739	Pde9a
104388_at	0.797125	5.84889	1.66664	0.144742	0.864036	-4.60048	Ccl9
100291_at	-0.796962	3.46075	-1.12342	0.302626	0.887365	-5.18801	Cbl
98489_at	-0.79631	2.57357	-1.28883	0.243186	0.878601	-5.02127	Dlgap5
103545_at	0.795849	2.23576	1.46212	0.192184	0.865678	-4.83396	Rab26os
96421_at	-0.795339	0.961805	-0.886473	0.408234	0.903774	-5.40039	Sult1c1
99623_s_at	-0.795019	3.14169	-2.84386	0.0281893	0.785946	-3.18709	Olfm1
101164_at	0.794824	-0.764799	1.97533	0.0938112	0.864036	-4.23239	Tnfsf4
104283_at	0.794524	5.56451	1.41836	0.204055	0.870179	-4.8823	Tbc1d15
103868_at	-0.79406	1.32703	-1.40939	0.206571	0.872157	-4.89213	Nufip1
161117_at	-0.793795	2.76994	-2.10591	0.0780574	0.864036	-4.0738	Dkk2
92242_at	-0.79302	1.5658	-1.65929	0.146234	0.864036	-4.60905	Saa4
160921_at	0.792187	8.76664	4.11301	0.00576316	0.589921	-1.84767	Acss1
102677_at	0.791747	1.33477	1.60742	0.157199	0.864963	-4.6692	Arhgdig
102793_at	0.790804	0.902011	1.19892	0.274112	0.881982	-5.11356	Krtap8-1
94626_at	0.79042	4.15012	1.54341	0.171804	0.865678	-4.74251	Cntnap1
AFFX-MurFAS_at	0.790068	4.78105	2.3493	0.0555067	0.829271	-3.77753	Fas
97542_at	0.789803	2.68712	2.33552	0.0565834	0.829271	-3.79428	Myl6
97506_at	0.78861	5.76626	2.75882	0.031612	0.785946	-3.28671	Rnf2
99414_at	-0.788541	1.4338	-1.60004	0.15882	0.864963	-4.6777	Rhpn1
99349_at	0.788488	1.98042	1.16764	0.285635	0.883322	-5.14476	Il17a
104461_at	0.788194	5.38127	3.29828	0.0155345	0.7508	-2.67359	Pik3ca
160784_r_at	0.78782	1.93021	2.24699	0.064035	0.842644	-3.90198	Mis18a
94053_at	-0.78759	3.71153	-1.45229	0.194795	0.865678	-4.84487	Cpsf3l
160862_at	0.787494	8.98175	2.51863	0.0438915	0.827809	-3.57277	Ptp4a3
94738_s_at	-0.787218	-1.97861	-2.09327	0.0794579	0.864036	-4.08919	Defa-rs2
160495_at	0.786909	3.53752	1.50118	0.182126	0.865678	-4.79026	Ahr
92296_at	-0.786825	1.20378	-0.802136	0.451941	0.913665	-5.46699	Pign
100299_f_at	-0.786633	1.19265	-1.46876	0.190437	0.865678	-4.82655	Igk-V28
102651_at	-0.786044	6.32355	-4.23258	0.00502522	0.550482	-1.73735	Gck
100149_at	-0.785391	1.87694	-1.7736	0.124603	0.864036	-4.47452	Mcm6
94103_at	0.784869	1.60468	1.00299	0.353172	0.896403	-5.30029	Tspy-ps
101302_at	-0.784712	2.24993	-2.84885	0.0280015	0.785946	-3.18128	Kcnd1
93872_at	0.783722	3.32545	3.21037	0.0173928	0.770965	-2.77022	Gfra1
160478_r_at	0.783147	3.27758	1.23176	0.26244	0.878601	-5.08028	Rpl32
160767_at	0.783138	3.97574	1.31678	0.234218	0.878601	-4.99185	Soat1
160489_at	-0.783071	4.81239	-1.87438	0.108141	0.864036	-4.35414	Tnfaip2
95885_at	0.782725	3.67441	1.83264	0.114682	0.864036	-4.40417	Ikbip
100301_at	-0.782614	2.21644	-1.8806	0.107199	0.864036	-4.34668	Esrrb
100695_at	0.782501	1.86707	1.69807	0.138519	0.864036	-4.56369	Edn2
101825_at	0.781768	2.15536	1.77234	0.124823	0.864036	-4.47602	Nat3
97936_at	-0.780889	2.26316	-1.48714	0.185683	0.865678	-4.80602	Zfp746
93518_at	-0.780677	6.14577	-1.59135	0.160751	0.864963	-4.6877	Rnps1
95154_at	-0.780121	0.222046	-1.97817	0.0934356	0.864036	-4.22894	Scand1
94108_at	-0.779558	1.74258	-1.2437	0.258308	0.878601	-5.06806	Pik3c2g
99834_at	0.778944	-0.952118	1.03524	0.339011	0.891383	-5.27106	Nrg3
102976_at	-0.778744	1.54215	-1.1816	0.28044	0.883264	-5.13089	Brca1
99460_at	0.778504	2.90267	2.36381	0.0543964	0.829271	-3.75992	Sema3b
102374_at	-0.777572	2.74961	-0.92535	0.389178	0.900014	-5.36799	Rcan3
94625_at	-0.776318	4.32813	-1.72784	0.132864	0.864036	-4.52868	Otog
93714_f_at	0.776216	9.12941	1.90883	0.103022	0.864036	-4.3127	H2-K2
97988_at	0.775951	2.60639	1.15282	0.291236	0.886723	-5.15936	Meis2
100760_at	-0.775287	2.44808	-3.0358	0.02184	0.781384	-2.96609	Dsc1
160753_at	0.774029	0.33813	0.895114	0.403939	0.903774	-5.39327	Myh3
162467_r_at	-0.773293	3.43214	-0.900569	0.401245	0.903388	-5.38876	Mob2
101193_at	0.772922	0.850992	1.52804	0.175495	0.865678	-4.75995	Zik1
160906_i_at	0.771994	4.40159	2.01277	0.0889919	0.864036	-4.18701	AK134344
103628_at	0.771534	5.39429	1.69563	0.138993	0.864036	-4.56656	Lef1
94414_at	0.771217	2.53204	1.47339	0.189229	0.865678	-4.82139	Otc
98971_at	0.771042	2.43396	1.08275	0.318987	0.888638	-5.22686	Rad54l
160405_at	-0.771029	4.09533	-1.86893	0.108974	0.864036	-4.36069	Dhps
103771_at	-0.770754	5.64993	-2.42721	0.0498082	0.829271	-3.68309	Rnf208
92746_at	0.770531	2.50175	1.36383	0.219783	0.878423	-4.9416	Nat2
161206_at	0.7702	3.89768	1.50762	0.180516	0.865678	-4.78302	Plekhh1
160798_at	-0.769743	4.18287	-3.68345	0.00959894	0.675488	-2.26711	Mecr
93836_at	0.769514	7.63799	2.68276	0.03505	0.787238	-3.37661	Bnip3
160695_i_at	-0.76945	6.05161	-3.09414	0.02023	0.781384	-2.90006	Homer2
102342_at	0.768927	3.75066	1.07541	0.322015	0.888638	-5.23377	Nsf
101597_at	0.768578	2.0521	0.921663	0.390956	0.900014	-5.3711	D12Ertd216e
95316_at	0.767469	1.72029	1.34926	0.224163	0.878601	-4.95725	Fgf18
160117_at	0.767224	7.15286	3.20285	0.0175626	0.770965	-2.77855	Tef
98575_at	-0.766631	5.91966	-3.45405	0.0127516	0.732259	-2.50582	Fasn
103219_at	-0.765831	4.23428	-2.23909	0.0647475	0.844499	-3.9116	Acpp
103317_at	0.76559	-0.623842	1.00806	0.350913	0.896403	-5.29573	Coch
102148_f_at	0.765445	3.64616	2.17588	0.0707484	0.862209	-3.98859	Ifna9
95032_at	-0.765373	3.06041	-1.38731	0.21288	0.873689	-4.9162	Prc1
93097_at	0.764594	0.784976	1.57494	0.164458	0.865678	-4.70654	Arg1
92368_at	-0.763878	4.63538	-2.94392	0.0246627	0.785946	-3.07118	Ramp3
92441_at	-0.763765	3.41493	-2.12515	0.0759739	0.864036	-4.05038	Fap
94182_at	-0.763727	2.79804	-1.60997	0.156643	0.864791	-4.66626	Cacng2
96584_f_at	-0.763378	2.29948	-2.20261	0.0681442	0.855668	-3.95603	Tcstv3
102721_at	0.763133	2.99919	1.5627	0.167274	0.865678	-4.72054	Ighg3
94192_at	0.761665	5.67982	1.12357	0.302564	0.887365	-5.18786	Gdap10
103206_at	-0.761261	3.89435	-1.66824	0.144418	0.864036	-4.59861	Cog5
161541_r_at	0.76083	2.95226	1.8757	0.107941	0.864036	-4.35256	Tchh
96187_at	0.76028	8.17584	3.81808	0.00815575	0.66568	-2.13176	Pkp4
94097_at	-0.760016	1.44497	-1.20817	0.270781	0.881067	-5.10424	Gli1
92218_at	-0.759696	1.70264	-1.0171	0.346917	0.89381	-5.28757	Myh2
93770_at	0.759536	0.5138	0.83337	0.435377	0.91139	-5.44293	Cyp3a11
160828_at	0.759236	0.437188	0.838137	0.432888	0.910613	-5.43919	Inhbb
101973_at	0.758071	6.46679	2.37275	0.0537233	0.829271	-3.74907	Cited2
103591_at	0.7568	3.11058	1.26106	0.252398	0.878601	-5.05017	Taf6
97610_f_at	-0.756067	2.84109	-1.88223	0.106953	0.864036	-4.34471	AI450241
92251_f_at	0.755938	5.08169	1.87459	0.10811	0.864036	-4.3539	AI607873
162186_r_at	-0.754946	5.18907	-2.07139	0.0819416	0.864036	-4.1158	Mep1b
102418_at	-0.754545	2.38929	-1.74244	0.130171	0.864036	-4.51143	Tex19.1
101115_at	-0.754427	3.56123	-2.09266	0.0795255	0.864036	-4.08992	Ltf
104286_at	0.75429	5.19542	2.88794	0.0265734	0.785946	-3.13585	Slc38a4
95855_at	-0.754034	2.76694	-2.12556	0.07593	0.864036	-4.04988	Mipol1
94447_at	0.753559	1.54755	1.05941	0.328699	0.891383	-5.24874	Krt77
92851_at	0.753406	6.7403	3.70187	0.00938571	0.675488	-2.24838	Cp
98875_at	0.753386	6.40501	3.85454	0.00780745	0.661185	-2.09572	Atg13
103803_at	-0.751761	1.82581	-1.85766	0.110717	0.864036	-4.37421	Padi3
99903_at	0.751688	1.46463	0.977826	0.364544	0.900014	-5.32266	Dmp1
103825_at	0.7516	3.66415	1.33718	0.227859	0.878601	-4.97017	Rps6kb2
160148_at	-0.751433	2.49609	-1.71335	0.135588	0.864036	-4.54574	Prmt5
92307_at	0.750593	4.45451	1.71771	0.134762	0.864036	-4.54061	Sapcd1
95642_at	-0.749921	4.84734	-2.65611	0.0363464	0.790586	-3.40826	Elovl1
93674_at	-0.749757	3.70537	-2.15799	0.0725484	0.863387	-4.01039	Fgd1
92830_s_at	0.749307	5.70289	3.16617	0.0184172	0.775441	-2.81932	Zfp36
102393_at	-0.749302	3.80682	-2.53914	0.0426684	0.824834	-3.54811	Cryaa
160659_at	-0.749208	2.71678	-1.01827	0.346402	0.893775	-5.28651	Hddc2
99374_at	-0.748928	2.79001	-1.76284	0.1265	0.864036	-4.48729	Epo
96596_at	0.74845	7.07229	3.83462	0.00799565	0.665664	-2.11537	Ndrg1
96770_at	0.748242	0.832355	0.891436	0.405763	0.903774	-5.39631	Dnase1l2
104024_at	0.747509	0.357337	0.780304	0.463783	0.913665	-5.48338	Cyp3a25
97444_at	0.746944	3.03978	1.22371	0.265262	0.879466	-5.08849	Ifi30
101139_r_at	0.746855	1.2034	1.10599	0.309549	0.887365	-5.20477	Prol1
103458_at	-0.746729	1.88846	-1.31117	0.235994	0.878601	-4.99778	Hc
103264_at	0.746509	3.22589	1.06819	0.325019	0.890301	-5.24055	Mtmr1
95177_at	-0.746125	1.24277	-2.23034	0.0655459	0.84647	-3.92225	AA414993
101160_at	0.746042	1.48388	1.4574	0.193432	0.865678	-4.8392	Cxcl2
97157_at	-0.74602	2.33904	-1.16824	0.285409	0.883264	-5.14416	Nkx3-1
97780_at	0.745884	2.69633	3.72085	0.00917161	0.675488	-2.22916	Usp42
160830_at	0.745654	2.94679	1.67571	0.142919	0.864036	-4.58988	Cnih2
94657_at	-0.745357	-1.21422	-1.08277	0.318977	0.888638	-5.22684	D8Wsu26e
96114_at	0.745111	2.75087	1.78006	0.123479	0.864036	-4.46686	Ppp1r1a
104588_at	-0.744761	3.96761	-1.25391	0.254817	0.878601	-5.05755	Hamp
101142_at	-0.744665	1.51101	-1.59222	0.160557	0.864963	-4.68671	Fzd6
101737_at	0.744586	2.26942	1.28168	0.245531	0.878601	-5.02875	Fshb
95026_at	0.744423	5.56297	2.28539	0.0606854	0.830769	-3.85523	Retsat
97147_at	0.744324	1.08251	0.713025	0.501621	0.921104	-5.53156	C530030P08Rik
103450_at	-0.743939	4.37346	-1.68581	0.140916	0.864036	-4.57807	Bcas3
101414_at	0.743234	3.78375	1.78416	0.122769	0.864036	-4.46197	Lmnb2
162300_at	0.74154	-0.125479	1.1816	0.280443	0.883264	-5.13089	Pcp4
98958_at	0.741306	2.95981	2.07491	0.0815367	0.864036	-4.11152	Eny2
98814_at	0.740958	0.434943	1.03475	0.33922	0.891383	-5.2715	Csn1s2b
103355_at	0.74088	0.860068	0.95513	0.375045	0.900014	-5.34248	Abhd11os
92841_f_at	0.740603	2.53249	1.4266	0.20177	0.869022	-4.87325	Chgb
103357_at	-0.740137	0.797219	-1.14855	0.292866	0.886836	-5.16355	Slc2a2
98448_at	0.740081	2.3706	1.30276	0.238679	0.878601	-5.00665	Casc3
100917_at	-0.739958	3.95143	-1.21416	0.26864	0.880256	-5.09817	Wdr55
100765_at	0.739953	3.78488	1.4771	0.188267	0.865678	-4.81725	Fndc7
95283_at	-0.73973	2.2629	-1.21274	0.269147	0.881017	-5.09961	Abcc2
94848_at	0.739651	2.14631	0.909039	0.397089	0.900773	-5.38171	Mif
102296_at	-0.739362	2.32376	-1.05249	0.331626	0.891383	-5.25516	Pcsk2
95562_at	-0.739202	-0.713001	-1.97303	0.094115	0.864036	-4.23517	Calcoco2
99172_at	-0.738763	1.76684	-2.86434	0.0274259	0.785946	-3.16325	Tfam
94640_at	0.738264	1.0623	1.06632	0.3258	0.890537	-5.2423	Cdh9
104139_at	-0.737767	5.61826	-2.87471	0.0270476	0.785946	-3.1512	P4ha1
103235_at	-0.73737	4.58596	-2.06193	0.0830404	0.864036	-4.1273	Npy
101582_at	0.736469	4.53299	2.47322	0.0467326	0.829271	-3.62749	Gnl2
160952_r_at	0.736334	2.3426	1.90183	0.104043	0.864036	-4.32114	Lrrc6
162105_r_at	0.736302	2.39482	1.00349	0.352948	0.896403	-5.29984	Zfp93
99928_at	-0.735494	1.17359	-1.00226	0.353496	0.896403	-5.30094	Map1b
98994_at	0.735095	2.27992	1.43261	0.200118	0.868896	-4.86663	Slc34a2
92668_at	0.734839	3.3316	1.21032	0.270011	0.881067	-5.10206	Btk
93769_at	0.734652	4.4741	1.03813	0.337763	0.891383	-5.2684	Necap2
100679_at	-0.734401	1.21118	-1.83954	0.113575	0.864036	-4.39592	Vmn2r10
98372_at	-0.733623	2.68324	-1.62326	0.153771	0.864395	-4.6509	Aldh1a3
102350_at	0.73362	4.40643	1.48352	0.186612	0.865678	-4.81008	Adprhl2
102426_at	-0.733079	6.03046	-2.69879	0.0342937	0.785946	-3.3576	Casq1
92650_at	-0.732965	0.106603	-1.0932	0.314713	0.887365	-5.21696	Man1a2
98839_at	0.732812	4.07198	1.6914	0.139817	0.864036	-4.57151	Six2
95284_at	-0.732375	2.66548	-1.97092	0.094395	0.864036	-4.23772	Fcrla
92347_at	0.732082	2.33427	1.4753	0.188733	0.865678	-4.81926	Kcnc3
160898_at	0.731993	4.50423	1.46368	0.191771	0.865678	-4.83221	Abt1
97238_at	-0.731816	-0.418789	-0.921997	0.390794	0.900014	-5.37082	Tacc3
97678_r_at	0.731719	-0.619659	0.524199	0.618238	0.946644	-5.6467	Cts7
95335_at	-0.731128	4.72504	-2.73404	0.0326911	0.785946	-3.31593	Cx3cr1
102425_at	0.730634	3.2525	1.40025	0.20916	0.872211	-4.90211	Tle1
96508_at	0.730358	3.3297	2.95534	0.0242913	0.785946	-3.05804	Ncoa2
101191_at	0.729764	2.90925	1.13417	0.298419	0.887365	-5.17759	Doc2b
103546_at	-0.729505	4.06858	-2.42748	0.0497892	0.829271	-3.68276	Fosl2
99323_at	0.729452	1.6937	0.849666	0.426911	0.908809	-5.43009	Il12rb2
103558_at	-0.728861	3.78649	-2.25984	0.062893	0.837738	-3.88632	Krt31
97208_at	-0.7276	3.49234	-0.888912	0.407019	0.903774	-5.39838	Ash2l
101501_r_at	0.727117	3.65823	2.40688	0.0512339	0.829271	-3.7077	Impact
100702_at	0.727051	4.47119	2.8595	0.0276042	0.785946	-3.16888	Shbg
96768_at	-0.726043	5.19959	-2.65251	0.0365256	0.790586	-3.41255	Fbxw4
160671_at	0.726019	5.3118	2.78432	0.0305413	0.785946	-3.25674	Cln8
97169_f_at	0.725135	2.543	1.14509	0.294196	0.887206	-5.16694	Gm20767
92948_at	-0.722577	-0.0464576	-1.19672	0.274907	0.881982	-5.11576	Csf2
93452_at	0.721831	1.63184	0.887414	0.407765	0.903774	-5.39961	Cer1
99488_at	-0.721058	-0.0404366	-2.75121	0.0319395	0.785946	-3.29568	Iapp
99907_at	-0.71957	1.52934	-1.30512	0.237922	0.878601	-5.00416	Rgs9
100726_at	-0.719085	1.95286	-2.3596	0.0547159	0.829271	-3.76503	Grin2a
96828_at	0.718765	3.82291	3.19354	0.0177753	0.770965	-2.78887	Gnmt
96841_at	0.718312	6.80344	2.70349	0.0340753	0.785946	-3.35204	Pim3
103258_at	0.718172	2.37608	1.60457	0.157825	0.864963	-4.67249	Ly75
101729_at	-0.718049	1.79013	-1.26001	0.252749	0.878601	-5.05125	Gjd2
102633_at	-0.717723	1.26778	-2.53453	0.0429401	0.827727	-3.55365	Grap2
102255_at	0.717404	5.79526	2.39994	0.0517302	0.829271	-3.71611	Osmr
95057_at	0.7173	7.91529	3.32638	0.014987	0.7508	-2.643	Herpud1
93194_at	0.716283	2.34687	2.1311	0.0753411	0.864036	-4.04313	Ly9
93936_at	0.715902	4.28462	2.73759	0.0325339	0.785946	-3.31173	Ptprg
93356_at	0.71438	4.04366	1.88978	0.105822	0.864036	-4.33563	Mcm7
92833_at	-0.714085	2.49143	-1.35801	0.221522	0.878601	-4.94786	Hal
92704_at	-0.714067	3.11414	-1.78556	0.122529	0.864036	-4.46032	Ercc4
96502_at	0.713683	2.20622	1.25837	0.253305	0.878601	-5.05295	Phex
99341_r_at	-0.713306	-0.60753	-0.691404	0.514207	0.925249	-5.54628	9130016M20Rik
95354_at	0.712573	0.810591	0.864889	0.419111	0.907484	-5.41792	D6Ertd439e
95984_at	0.712461	3.50821	2.08259	0.0806609	0.864036	-4.10218	C79468
161822_at	0.711109	0.805162	0.820219	0.442297	0.913665	-5.45315	Svs4
93072_at	0.711076	1.63892	1.00657	0.351576	0.896403	-5.29708	Cnp
100985_at	0.710847	5.52601	2.19683	0.0686987	0.856105	-3.96307	Siah1a
104180_at	-0.710065	0.0125371	-3.67957	0.00964449	0.675488	-2.27106	Rac3
95872_at	0.709643	3.28083	1.79059	0.121666	0.864036	-4.45433	D7Ertd183e
92705_at	-0.709307	3.64846	-1.23351	0.261834	0.878601	-5.0785	Tbx2
94755_at	0.709245	1.62526	1.13251	0.299064	0.887365	-5.1792	Il1a
96413_at	-0.708526	1.40862	-0.89057	0.406193	0.903774	-5.39702	Akap7
96065_at	-0.708498	3.03479	-1.93609	0.0991421	0.864036	-4.27983	Lxn
100417_at	-0.708077	2.10966	-1.12543	0.301833	0.887365	-5.18606	Slc7a6
101909_f_at	0.707468	2.98457	1.31179	0.235796	0.878601	-4.99712	Mup3
92378_at	0.707341	0.33726	1.1938	0.275969	0.882678	-5.11869	Ptprz1
96557_at	-0.707117	1.54833	-3.21133	0.0173712	0.770965	-2.76916	Ptch2
103719_at	0.706367	2.77464	1.33014	0.230036	0.878601	-4.97768	Msh5
97964_at	0.706211	2.96048	2.45982	0.0476073	0.829271	-3.64366	Fkbp11
161060_i_at	0.706059	2.90838	2.5251	0.0435017	0.827809	-3.56498	Ddx51
92717_at	-0.705952	-0.173088	-0.930001	0.386944	0.900014	-5.36404	Neurod1
102267_at	-0.705412	1.86702	-1.06015	0.328386	0.891383	-5.24804	B3galt4
93120_f_at	0.705241	9.12671	1.8013	0.119849	0.864036	-4.44159	H2-K1
101083_s_at	-0.704024	3.76133	-1.08818	0.316759	0.888638	-5.22172	Lsm2
102889_r_at	-0.704003	7.11759	-2.1229	0.0762152	0.864036	-4.05312	Limk1
97409_at	0.703372	3.88294	1.63541	0.151189	0.864395	-4.63682	Irgm1
96605_at	0.703043	5.00487	2.8311	0.0286769	0.785946	-3.20198	Tmem176a
96523_at	-0.702853	1.42939	-1.61157	0.156294	0.864395	-4.66441	En1
98133_at	0.702728	0.990579	1.61268	0.156053	0.864395	-4.66313	Calb1
98975_at	0.702632	3.04783	1.83641	0.114077	0.864036	-4.39967	Nup93
102164_at	-0.702511	-0.415399	-3.27982	0.0159058	0.754289	-2.69376	Gja10
94391_at	0.702509	1.428	0.823951	0.440325	0.913158	-5.45026	Gjb6
99973_s_at	-0.702486	1.44722	-1.62817	0.152723	0.864395	-4.64522	Kcnj15
102577_at	-0.70239	2.72853	-1.29558	0.240992	0.878601	-5.01419	Kcnab3
102972_s_at	0.702309	3.99745	1.68404	0.141265	0.864036	-4.58014	Dab1
92706_at	0.7019	2.66538	1.16365	0.287132	0.885001	-5.1487	Pvt1
97734_at	0.701505	1.48235	1.1657	0.286365	0.884303	-5.14668	Thpo
160224_at	0.701343	2.54207	1.23535	0.261191	0.878601	-5.07661	Slc35a4
100912_at	0.701244	4.34351	1.58408	0.162384	0.864963	-4.69606	Dph5
101733_at	0.70107	3.27613	1.28742	0.243648	0.878601	-5.02275	Ccr1l1
96028_at	-0.700974	2.09901	-1.47236	0.189499	0.865678	-4.82255	Mpc1
103714_at	0.700127	2.58062	3.04464	0.0215876	0.781384	-2.95605	Iyd
96795_at	-0.699962	1.86009	-1.43409	0.199714	0.868896	-4.865	Faah
101842_g_at	0.699633	3.82717	1.42465	0.202308	0.869782	-4.87539	Egfr
99671_at	0.699443	5.19251	2.09533	0.0792275	0.864036	-4.08668	Cfd
104628_at	0.699416	6.24456	2.19859	0.0685288	0.856105	-3.96092	Man2a1
96643_at	-0.698329	2.45748	-1.16597	0.28626	0.8842	-5.1464	Wfdc2
160694_at	-0.698198	6.31109	-3.13714	0.0191258	0.775441	-2.85176	Ifngr2
96765_at	0.697731	5.54682	2.95769	0.0242158	0.785946	-3.05535	Peg3
160600_at	-0.697119	3.37732	-1.86154	0.110114	0.864036	-4.36956	Gm17066
102787_at	0.696617	6.30921	2.16374	0.0719644	0.863387	-4.00338	Gpr56
93651_r_at	-0.696363	4.61583	-1.63634	0.150993	0.864395	-4.63574	Prp2
98892_at	-0.695616	6.84496	-3.26855	0.0161374	0.754644	-2.70611	Lpin1
101636_at	-0.695209	2.73106	-1.63948	0.150332	0.864395	-4.63209	Mucl1
160519_at	0.694512	8.72423	3.41657	0.0133674	0.740721	-2.54577	Timp3
94068_at	0.694471	7.82322	3.35813	0.0143935	0.7508	-2.60859	Rps19
160066_at	0.694352	6.21122	3.52926	0.0116076	0.714858	-2.42645	Limd1
98847_at	-0.693236	4.14197	-1.84583	0.112574	0.864036	-4.38838	Sdc3
104002_at	0.693027	4.49596	1.2039	0.272311	0.881067	-5.10854	Zfp275
94193_at	-0.692646	3.3968	-2.7599	0.031566	0.785946	-3.28545	Kcna7
100013_at	0.692051	4.10013	0.960903	0.372352	0.900014	-5.33747	Ifi35
100924_at	0.69189	2.80381	2.28544	0.0606816	0.830769	-3.85518	Gata3
94834_at	0.691485	5.03175	1.85553	0.111049	0.864036	-4.37676	Ctsh
96556_at	-0.691187	1.4059	-1.24785	0.256885	0.878601	-5.0638	Kalrn
103460_at	0.691011	6.74064	2.01303	0.0889593	0.864036	-4.18669	Ddit4
96027_at	-0.690721	4.7874	-3.71797	0.00920377	0.675488	-2.23207	Sf3a1
97177_at	0.690699	1.26747	0.671196	0.526155	0.928865	-5.55969	Gm10997
101146_at	0.690276	3.19206	0.963018	0.371369	0.900014	-5.33563	Gsx1
92188_s_at	0.690252	3.56565	2.01047	0.089281	0.864036	-4.1898	Fes
92563_at	-0.689788	5.29628	-1.34029	0.226903	0.878601	-4.96686	Lrrfip1
95509_at	-0.68809	1.69537	-0.954817	0.375191	0.900014	-5.34275	Sycn
95511_at	-0.687857	4.01016	-2.25934	0.0629372	0.837738	-3.88693	Itga6
98828_at	-0.687579	1.28842	-1.7423	0.130198	0.864036	-4.5116	Itgam
96698_at	-0.686995	5.78203	-1.52379	0.176531	0.865678	-4.76477	Psmd5
97539_at	0.686957	2.63674	1.01421	0.348194	0.895571	-5.2902	Prmt3
101412_at	0.686908	1.52978	1.88533	0.106488	0.864036	-4.34099	Sh3gl3
94801_at	0.686299	4.8336	3.66165	0.00985803	0.682145	-2.28935	Pgrmc2
97504_at	-0.686237	3.51891	-0.683948	0.518595	0.926221	-5.55126	Ccnd2
101515_at	0.686139	6.72838	3.08041	0.0205969	0.781384	-2.91554	Acox1
95910_f_at	0.684352	5.6462	3.10758	0.0198778	0.781384	-2.88493	Elmod3
104193_at	0.683069	5.84363	1.96991	0.0945294	0.864036	-4.23894	Fam76b
102017_at	0.682859	3.19228	1.58774	0.16156	0.864963	-4.69186	Prpf4b
97256_at	-0.681838	1.9631	-1.26068	0.252525	0.878601	-5.05056	Ndufa12
101420_at	0.681362	0.180815	2.75304	0.0318605	0.785946	-3.29353	Slc32a1
97003_at	-0.681272	2.51217	-1.07759	0.321113	0.888638	-5.23172	Olfr159
98395_at	-0.680367	4.10684	-1.75127	0.12857	0.864036	-4.50099	Crhr2
101466_at	0.679951	3.08504	1.55233	0.169694	0.865678	-4.73236	Pigf
101278_at	-0.679285	4.1743	-1.38516	0.213503	0.873689	-4.91853	Artn
161226_f_at	0.679201	2.68588	1.28495	0.244454	0.878601	-5.02532	1700073E17Rik
92767_at	0.678838	3.92001	1.19435	0.275768	0.882596	-5.11814	Bmpr1a
103970_at	0.678755	2.62522	2.06072	0.0831814	0.864036	-4.12877	Arid3b
97509_f_at	0.678697	5.03511	3.10271	0.0200046	0.781384	-2.89041	Fgfr1
102170_at	-0.678432	5.12467	-2.71058	0.0337483	0.785946	-3.34364	Olfr94
95676_at	-0.678431	1.89479	-1.7053	0.137124	0.864036	-4.5552	Idh3b
97954_at	0.678253	2.32669	1.0236	0.344067	0.893775	-5.28168	Tyrp1
99058_at	0.678213	1.2881	0.941549	0.38144	0.900014	-5.35419	Hmga2
101868_i_at	0.677999	2.69029	1.095	0.313984	0.887365	-5.21526	H2-DMb2
161943_at	0.677147	4.02587	1.6527	0.147586	0.864036	-4.61672	Hs3st3a1
95617_at	0.67658	3.74698	2.10746	0.077888	0.864036	-4.07192	Rbl2
94944_at	-0.6765	4.0886	-1.23512	0.261274	0.878601	-5.07685	Prkar1b
98310_at	-0.676282	3.04221	-1.20686	0.271249	0.881067	-5.10556	Znrf4
104445_at	-0.675687	4.424	-3.31963	0.0151164	0.7508	-2.65033	Itih5
98802_at	0.675071	-0.0541334	1.0058	0.35192	0.896403	-5.29777	Ereg
97124_at	0.674813	3.52066	2.26264	0.0626469	0.837738	-3.88291	Dfna5
99027_at	0.674672	6.96317	2.64578	0.0368628	0.790586	-3.42056	Bcl2l1
101508_at	0.674593	3.28726	1.06566	0.326076	0.890595	-5.24291	Khdrbs1
160138_at	0.674496	6.09425	3.6806	0.00963239	0.675488	-2.27001	Mxi1
104214_at	0.673863	2.07893	1.31301	0.235409	0.878601	-4.99583	Slc7a8
102779_at	0.673178	3.94026	1.68855	0.140375	0.864036	-4.57485	Gadd45b
102086_r_at	-0.673052	0.527166	-0.864405	0.419358	0.907484	-5.41831	D15Ertd50e
93151_at	-0.672961	3.78841	-1.37675	0.21596	0.873689	-4.92765	Cpne6
97940_at	-0.671767	2.34625	-0.950322	0.3773	0.900014	-5.34664	Prl3d1
98126_s_at	-0.671323	3.97595	-1.84066	0.113396	0.864036	-4.39457	Atp2a1
94711_at	-0.671243	2.0311	-0.760328	0.474805	0.915469	-5.49806	Gcm1
101076_r_at	-0.670977	3.5313	-1.20836	0.270713	0.881067	-5.10405	Agr2
104497_f_at	-0.670855	1.58985	-1.37583	0.216231	0.873689	-4.92865	Klk1b8
101413_at	-0.670739	1.83973	-0.968683	0.368746	0.900014	-5.33068	Ubr5
104730_at	0.670671	3.37231	2.05716	0.0836003	0.864036	-4.13311	Mdn1
92439_at	-0.67047	4.69073	-1.98751	0.0922144	0.864036	-4.21763	Oc90
100021_at	-0.670321	1.38785	-1.00038	0.354335	0.896403	-5.30263	Chrna1
104548_at	0.670179	2.85827	1.503	0.181671	0.865678	-4.78822	Phlda2
101900_at	0.669722	1.38919	1.03712	0.338199	0.891383	-5.26933	Cdkn2b
94829_at	-0.669322	7.17125	-1.95714	0.0962448	0.864036	-4.25439	Tmem70
93112_at	-0.66908	4.07178	-1.95087	0.097099	0.864036	-4.26197	Mcm2
104733_at	0.668115	3.91121	1.0756	0.321937	0.888638	-5.2336	Cetn2
99818_at	0.668097	0.625435	1.64185	0.149838	0.864395	-4.62935	C79122
99977_at	-0.668089	3.56458	-1.17498	0.282893	0.883264	-5.13748	Fabp6
92186_at	-0.668037	1.58668	-0.953015	0.376036	0.900014	-5.34431	Arx
92885_at	-0.667869	2.30949	-1.00879	0.350592	0.896403	-5.29508	Tnnt3
98768_at	-0.666779	0.291513	-0.699408	0.509524	0.924764	-5.54087	Ptger2
102911_at	0.666736	1.9863	1.1	0.311959	0.887365	-5.21049	Brca2
93940_at	0.666656	3.82962	1.47832	0.187951	0.865678	-4.81589	Pon3
160645_at	0.666618	3.99666	1.22234	0.265745	0.879861	-5.08988	Birc3
93442_at	-0.666412	3.98732	-1.0941	0.314348	0.887365	-5.21611	Zfp316
101172_at	-0.666042	1.8762	-1.88039	0.107231	0.864036	-4.34693	Zfp92
104173_at	-0.665933	4.84244	-2.4518	0.0481386	0.829271	-3.65335	Ms4a1
100479_at	-0.66488	2.99639	-2.94755	0.0245441	0.785946	-3.067	Dnmt3a
93961_at	0.664522	1.58256	0.734795	0.489156	0.917066	-5.51636	Itgae
101158_at	-0.662458	3.08636	-1.7122	0.135806	0.864036	-4.54709	Zfp2
98872_at	0.662037	1.21219	0.784842	0.461304	0.913665	-5.48001	Ugt8a
160241_at	-0.661607	3.04121	-0.868359	0.417348	0.906408	-5.41512	Adam17
161098_at	0.661432	0.168952	2.44423	0.0486462	0.829271	-3.6625	Fbxl12
101839_at	-0.661415	1.82697	-1.5699	0.165611	0.865678	-4.7123	1700074P13Rik
99909_at	0.66118	-1.16926	0.886505	0.408218	0.903774	-5.40036	Trpc6
99965_at	-0.660814	2.41467	-0.871787	0.415612	0.905831	-5.41235	Vdr
96649_at	-0.659492	7.01823	-3.67637	0.00968229	0.675488	-2.27433	Tmx2
103199_at	-0.658989	3.71422	-2.15471	0.0728829	0.863387	-4.01438	Xcl1
99321_at	-0.658299	3.27562	-1.30159	0.239054	0.878601	-5.00788	Fert2
96787_at	-0.657908	3.73196	-1.50273	0.181737	0.865678	-4.78852	Serpina10
96423_at	0.657813	2.72751	1.32515	0.23159	0.878601	-4.98298	Alx3
102624_at	0.657024	5.06165	1.91109	0.102695	0.864036	-4.30999	Stc2
95556_at	-0.656709	6.7159	-2.64966	0.036668	0.790586	-3.41594	Mrpl45
99628_at	0.656468	6.68684	2.38788	0.0526048	0.829271	-3.73073	Srsf5
161553_i_at	0.656458	1.62428	0.905366	0.398888	0.902094	-5.38477	Chd3os
99411_at	-0.65512	3.48949	-2.05996	0.0832706	0.864036	-4.12969	Htr1b
100744_at	-0.65508	0.903812	-1.27601	0.247401	0.878601	-5.03465	Zfp518b
95518_at	0.654966	10.2201	3.08638	0.0204367	0.781384	-2.90881	Fam134b
99910_at	-0.654296	3.46662	-1.07597	0.321784	0.888638	-5.23325	Asic2
100295_at	-0.654118	5.65443	-2.21778	0.0667093	0.848627	-3.93754	LOC102641542
104340_at	0.653555	4.44801	2.82997	0.0287201	0.785946	-3.20329	Mbd1
161640_at	-0.653003	3.87694	-2.2918	0.0601442	0.830769	-3.84743	Slc25a45
94189_at	-0.652935	4.56648	-1.84979	0.111949	0.864036	-4.38364	Bcl6b
101110_at	-0.652643	6.03575	-2.30492	0.0590523	0.830769	-3.83148	Col6a3
160561_at	-0.651164	3.53142	-1.44297	0.197299	0.868755	-4.85519	Mdk
102727_at	0.651042	5.18928	1.58712	0.161699	0.864963	-4.69257	Bdnf
92361_at	-0.650973	-0.281826	-2.02841	0.0870527	0.864036	-4.16802	Elavl4
96865_at	-0.650632	5.61526	-1.5412	0.17233	0.865678	-4.74502	Marcks
93890_at	-0.650238	2.29333	-1.12256	0.302964	0.887365	-5.18884	Kifc2
97131_at	-0.650008	3.34351	-1.54889	0.170506	0.865678	-4.73628	Stk11ip
98812_at	-0.649913	-0.551389	-1.04969	0.332815	0.891383	-5.25775	Cd40lg
93284_at	0.649908	7.03605	2.14112	0.0742881	0.864036	-4.03094	Cirbp
99461_at	0.649901	3.2286	1.41783	0.204203	0.870179	-4.88288	Hcls1
102669_at	-0.64931	0.482212	-0.876383	0.413293	0.905105	-5.40862	Siglec1
103521_r_at	0.648515	3.1592	0.994753	0.356863	0.897583	-5.30766	Mpp7
93866_s_at	0.648334	7.88602	2.70913	0.0338148	0.785946	-3.34535	Mgp
99816_at	-0.64827	1.59874	-0.571038	0.587941	0.941894	-5.62104	Hspa2
95584_at	-0.647987	1.78531	-0.750844	0.480102	0.915469	-5.50492	Dppa2
93444_at	-0.647896	2.65974	-1.8526	0.111509	0.864036	-4.38028	Batf
98844_at	-0.64772	4.81491	-1.4395	0.198238	0.868896	-4.85902	Zic2
102556_at	-0.647544	0.934325	-0.745521	0.483092	0.915469	-5.50873	Adra2a
97557_at	0.647486	3.07311	1.43399	0.19974	0.868896	-4.8651	Tor2a
99370_at	0.647216	3.4709	2.86747	0.0273111	0.785946	-3.15961	Klrc1
92578_at	0.646921	7.05943	2.46415	0.0473229	0.829271	-3.63844	Aimp1
103839_at	0.646577	1.133	1.62807	0.152744	0.864395	-4.64533	Sphk1
104544_at	-0.645871	2.01267	-0.796074	0.455208	0.913665	-5.47158	Rpl39l
103662_at	0.645726	3.25467	1.12705	0.3012	0.887365	-5.1845	Ncf4
96336_at	-0.645641	4.7059	-1.89838	0.10455	0.864036	-4.32529	Gatm
101308_at	-0.644777	2.1769	-1.22376	0.265243	0.879466	-5.08843	Kcnb1
98383_r_at	0.6446	3.25428	0.914936	0.394215	0.900283	-5.37677	Prpmp5
161569_f_at	-0.644586	8.47208	-3.45822	0.0126851	0.732259	-2.50139	Ckm
98292_at	-0.644359	3.6739	-1.64125	0.149962	0.864395	-4.63004	Ppp1r17
94387_at	0.6438	2.85258	1.08458	0.318233	0.888638	-5.22513	Spata5
101093_at	-0.64367	8.44418	-1.96571	0.0950902	0.864036	-4.24402	Col4a1
100709_at	0.642838	2.01361	1.01841	0.346341	0.893775	-5.28639	Tpbpa
103833_at	0.642511	6.14995	3.02204	0.0222397	0.781384	-2.98175	Hipk2
102802_at	-0.642232	1.75784	-1.1118	0.307225	0.887365	-5.1992	Il18
104346_at	-0.642143	4.89595	-3.07463	0.0207536	0.781384	-2.92207	Acbd6
92367_at	-0.642099	2.32253	-0.875081	0.413949	0.905326	-5.40968	Stil
160647_at	0.641997	1.38525	2.19642	0.0687381	0.856105	-3.96357	Car6
93522_at	0.641941	2.88305	1.00135	0.353904	0.896403	-5.30176	Rad9a
103237_at	0.641761	3.52229	2.55295	0.0418651	0.820826	-3.53153	Mxd3
102824_g_at	0.641713	1.7247	1.00809	0.3509	0.896403	-5.29571	Ighg
102581_at	-0.641643	2.49348	-0.75692	0.476704	0.915469	-5.50053	Mycs
93626_at	0.641128	5.68184	1.8862	0.106357	0.864036	-4.33994	Abcg2
95697_at	-0.64091	2.68553	-1.09733	0.313039	0.887365	-5.21304	Eif5a
161585_at	-0.640776	3.14298	-2.17239	0.0710957	0.862209	-3.99284	Gp5
100374_at	-0.640701	0.931186	-1.80861	0.118624	0.864036	-4.43287	Dmrt1
94124_at	-0.640695	5.52823	-2.87513	0.0270326	0.785946	-3.15072	Top3a
101224_at	-0.640584	0.708574	-1.19837	0.274309	0.881982	-5.1141	D8Ertd107e
103887_at	0.640555	2.77285	0.815813	0.444633	0.913665	-5.45654	S100a9
101861_at	0.640315	6.44933	2.90431	0.0259986	0.785946	-3.11689	Sgce
102573_at	-0.640208	1.69819	-1.40426	0.208019	0.872211	-4.89773	Nxph1
97347_at	-0.639448	8.55138	-2.95855	0.0241883	0.785946	-3.05436	Ltbp4
103812_at	0.638914	3.00618	1.50045	0.182311	0.865678	-4.79109	Clca1
103252_at	-0.638828	1.39586	-0.681909	0.519799	0.926697	-5.55262	Gpr37
98307_at	-0.63871	3.44767	-1.24606	0.257496	0.878601	-5.06563	Rasgrp1
96566_at	-0.638692	2.21318	-1.58665	0.161806	0.864963	-4.69311	Tgm3
99542_at	0.638068	1.90086	1.71944	0.134437	0.864036	-4.53857	Pdha2
97328_at	0.637985	3.14186	0.939441	0.38244	0.900014	-5.35599	Mark4
92685_at	-0.637449	4.31368	-1.00226	0.353496	0.896403	-5.30094	Tbxa2r
92478_at	0.637223	3.63366	2.42056	0.0502694	0.829271	-3.69113	Stag1
162303_f_at	-0.63705	1.77891	-0.817911	0.44352	0.913665	-5.45493	Prl7a2
94199_at	0.63703	2.71036	0.99846	0.355198	0.896803	-5.30435	Kap
93018_at	0.637024	3.89904	2.64459	0.0369227	0.790586	-3.42197	Ifitm2
94179_at	0.636979	1.52748	0.931542	0.386206	0.900014	-5.36273	Dach1
102560_at	-0.636136	0.566848	-1.20953	0.270293	0.881067	-5.10286	Cntn4
101134_at	0.636121	1.39765	1.76143	0.12675	0.864036	-4.48896	Gcap8
98838_at	0.636096	1.00336	1.51658	0.178297	0.865678	-4.77291	Pax9
96433_at	-0.635846	1.80558	-1.86304	0.109882	0.864036	-4.36776	Usp29
99410_at	0.635577	1.58047	0.930552	0.38668	0.900014	-5.36358	Kcnu1
94173_at	-0.634973	2.88632	-2.32634	0.0573124	0.829271	-3.80543	Cxcr3
95566_at	-0.63463	2.62119	-1.56412	0.166944	0.865678	-4.71891	Gpld1
92560_g_at	0.634561	5.09716	2.14068	0.0743335	0.864036	-4.03146	Vcam1
160870_at	-0.634038	4.61757	-1.23541	0.261173	0.878601	-5.07655	Adcy3
101950_at	0.633934	2.62189	1.3582	0.221465	0.878601	-4.94765	Gipc2
95597_at	0.633897	3.4908	1.98885	0.0920416	0.864036	-4.21601	Ptgs1
97152_at	0.633781	-0.418795	2.46353	0.0473631	0.829271	-3.63918	Krtap19-5
102139_at	-0.633381	-0.273042	-1.65998	0.146095	0.864036	-4.60825	D13Ertd205e
101740_at	0.633066	2.36139	2.05678	0.0836442	0.864036	-4.13356	Adra1a
102065_at	0.63301	3.96855	2.10109	0.0785882	0.864036	-4.07967	Fcna
92718_at	0.63272	5.57578	1.88442	0.106624	0.864036	-4.34208	Ifi27l2a
103653_at	-0.632644	2.53498	-0.858585	0.422328	0.907484	-5.42298	Mras
102701_at	0.632513	5.24922	2.5733	0.0407104	0.818287	-3.50713	Cyp2b10
93647_at	-0.632074	1.62085	-0.984577	0.361465	0.899556	-5.3167	Gmip
161810_r_at	-0.631985	3.50815	-0.824765	0.439896	0.912923	-5.44963	Osbpl9
93483_at	0.631975	3.48978	2.76841	0.0312048	0.785946	-3.27543	Hck
96615_at	0.631297	7.69333	2.42907	0.0496799	0.829271	-3.68084	Ypel3
104355_at	0.631094	1.09698	1.35881	0.221283	0.878601	-4.947	Fus
101215_at	-0.63057	1.47347	-1.63221	0.151865	0.864395	-4.64053	Gabra2
92414_at	-0.630402	2.24013	-1.13337	0.298728	0.887365	-5.17836	Adam12
98859_at	-0.62996	3.96253	-1.77181	0.124917	0.864036	-4.47665	Acp5
103308_at	-0.629561	1.94915	-1.25878	0.253164	0.878601	-5.05252	Mis18bp1
101417_at	0.62932	1.47904	1.08285	0.318946	0.888638	-5.22677	Dmrtb1
103651_r_at	-0.629055	4.36051	-0.914211	0.394567	0.900283	-5.37738	Gtf2f2
101887_at	0.629049	2.3411	1.24951	0.256316	0.878601	-5.06208	Agt
100128_at	-0.628899	2.39817	-0.95222	0.376409	0.900014	-5.345	Cdk1
104687_at	0.628843	1.69778	1.09482	0.314056	0.887365	-5.21543	S1pr4
102791_at	0.628483	6.24948	1.29804	0.240198	0.878601	-5.01161	Psmb8
92533_at	0.627206	1.8624	0.933894	0.385082	0.900014	-5.36073	Calca
162421_r_at	-0.627086	-0.964268	-0.740838	0.485733	0.915469	-5.51208	Ctla2a
160403_at	0.627011	7.45652	3.04296	0.0216352	0.781384	-2.95795	Selk
160841_at	-0.626657	4.42878	-1.75898	0.127187	0.864036	-4.49187	Dbp
93808_at	-0.626161	3.34565	-1.64545	0.149086	0.864036	-4.62516	Cbr2
94151_at	0.625637	1.79356	0.868894	0.417077	0.906408	-5.41469	Pip
100943_at	-0.625533	5.00016	-3.41334	0.0134219	0.740721	-2.54923	Slc1a4
103255_at	0.625287	4.55882	1.10901	0.308339	0.887365	-5.20188	Traf5
97165_r_at	0.625106	1.8071	2.24923	0.0638343	0.841777	-3.89925	D2Ertd93e
99481_at	-0.625048	6.50586	-2.27014	0.0619937	0.837738	-3.87379	Atp1a2
97160_at	-0.625	7.54907	-2.67553	0.0353967	0.790586	-3.38519	Sparc
160845_at	0.623441	3.46251	1.45135	0.195045	0.865678	-4.84591	Spdl1
100983_at	-0.623276	3.7363	-2.04484	0.085062	0.864036	-4.14807	Prep
102631_at	0.623133	3.22376	1.25855	0.253244	0.878601	-5.05276	Blm
101336_at	0.623072	3.56504	1.03979	0.337049	0.891383	-5.26688	Gm4744
92658_at	0.622759	1.48709	0.772836	0.467882	0.915469	-5.4889	Foxq1
92714_at	-0.622652	3.16217	-1.15245	0.291377	0.886723	-5.15973	Icam5
94961_at	0.622084	3.22757	3.3393	0.0147423	0.7508	-2.62897	Clpx
99430_at	-0.621715	2.70585	-3.00838	0.022644	0.781384	-2.99731	Galr2
99843_at	-0.621098	3.20591	-1.3486	0.224366	0.878601	-4.95797	Pitx3
103987_at	-0.620863	0.79066	-1.07204	0.323412	0.8894	-5.23693	Mog
102628_at	-0.620364	3.35533	-2.56815	0.0409992	0.818287	-3.5133	Fhit
95567_at	0.620292	2.34887	0.730051	0.491854	0.918128	-5.51971	Scaf11
101912_at	0.620247	2.2057	0.85537	0.423976	0.907484	-5.42555	Wfdc21
100537_at	0.620204	1.51079	1.01602	0.347392	0.894455	-5.28855	Cox14
100026_at	-0.619939	3.5222	-1.41665	0.204532	0.870573	-4.88417	Bcat1
102657_at	-0.619814	4.74111	-2.34407	0.0559129	0.829271	-3.78389	Hlx
96205_at	-0.619585	9.0617	-3.0309	0.0219814	0.781384	-2.97166	Sh3bgr
102041_at	0.61951	8.16443	2.5915	0.039706	0.816884	-3.48534	Myom2
98441_at	0.619214	3.87916	1.68899	0.140289	0.864036	-4.57434	Fmr1
94086_at	0.619201	3.00033	1.26097	0.252426	0.878601	-5.05026	Il3
94371_at	-0.619012	5.14709	-2.73633	0.0325898	0.785946	-3.31322	Pld2
101330_f_at	0.618921	0.897264	1.94351	0.0981107	0.864036	-4.27086	Igkv15-103
160787_at	-0.618702	4.42739	-1.18423	0.279471	0.883264	-5.12827	Ctc1
160525_f_at	0.618624	0.136254	0.674991	0.523898	0.927514	-5.55719	Prl2b1
99832_at	-0.618292	0.744069	-0.823492	0.440568	0.913163	-5.45062	Kcnmb1
101195_at	-0.617761	1.70648	-1.29582	0.240915	0.878601	-5.01394	Myl10
93645_at	-0.617244	2.72967	-1.67848	0.142367	0.864036	-4.58665	Rgs7
102274_at	0.617122	4.13219	1.61083	0.156455	0.864519	-4.66527	H2-Oa
92399_at	0.616934	1.5285	1.01726	0.346847	0.89381	-5.28743	Runx1
104636_at	-0.616196	1.80089	-1.1139	0.306389	0.887365	-5.19718	Gstm6
102011_at	-0.615969	4.3589	-3.01685	0.0223924	0.781384	-2.98766	Cep89
160676_at	0.61583	7.73447	2.3831	0.052955	0.829271	-3.73651	Lrrc58
94339_at	-0.615776	0.725336	-1.27055	0.249215	0.878601	-5.04033	Slc46a1
92940_s_at	0.61556	2.82437	1.53761	0.173189	0.865678	-4.7491	Gabra6
99647_at	-0.615299	3.30784	-0.751735	0.479602	0.915469	-5.50427	Rpe
99358_at	0.614776	0.996839	1.33219	0.2294	0.878601	-4.97549	D15Ertd30e
98793_at	-0.614754	3.47833	-2.22791	0.0657694	0.847576	-3.92521	Gdf5
94634_at	0.614165	3.73178	0.942675	0.380907	0.900014	-5.35322	Tacr2
96937_at	-0.613904	1.17835	-0.635815	0.5475	0.934497	-5.58234	Pfdn1
92341_at	-0.61376	2.18747	-0.961456	0.372095	0.900014	-5.33699	B3galt2
96512_at	0.613165	4.6973	2.56394	0.041237	0.818287	-3.51834	Fmnl3
101521_at	-0.613056	2.28301	-1.15156	0.291717	0.886723	-5.1606	Birc5
102629_at	-0.612968	1.94678	-3.10575	0.0199254	0.781384	-2.88699	Tnf
104642_at	-0.612958	2.90908	-1.14447	0.294434	0.887365	-5.16755	Clec4f
93181_r_at	0.612409	2.21082	2.90966	0.0258138	0.785946	-3.1107	Upf2
98789_at	0.611782	3.01286	0.686921	0.516842	0.926011	-5.54928	Cdkn2a
93002_r_at	-0.611644	2.32834	-0.775988	0.466149	0.915046	-5.48658	Tdgf1
98026_g_at	-0.611265	3.70039	-1.61594	0.155345	0.864395	-4.65936	Evi2a
97116_at	-0.610832	3.92738	-1.79764	0.120467	0.864036	-4.44594	Fam83f
160147_r_at	-0.610775	2.67014	-1.68358	0.141356	0.864036	-4.58068	H1foo
93938_at	0.609849	2.76443	1.73969	0.130675	0.864036	-4.51469	Slc30a1
103212_at	0.609562	3.37424	2.03765	0.0859277	0.864036	-4.1568	Cdca7l
101094_at	-0.609501	5.8501	-2.21643	0.0668357	0.848627	-3.93919	Higd1a
104068_at	-0.609458	4.89874	-1.87501	0.108046	0.864036	-4.35339	Strn4
99378_f_at	0.608748	6.41293	1.64617	0.148937	0.864036	-4.62433	H2-Q4
101148_at	-0.608472	3.17037	-1.80887	0.11858	0.864036	-4.43255	Prkci
104306_at	-0.607729	4.15785	-2.48164	0.0461915	0.829271	-3.61733	Dpp3
95397_at	0.60704	2.85022	1.12036	0.30383	0.887365	-5.19096	D430019H16Rik
101626_at	0.606152	2.449	1.04976	0.332786	0.891383	-5.25769	Adam7
101562_at	0.606102	3.50309	1.74913	0.128957	0.864036	-4.50353	Hspa14
160213_at	-0.606028	3.67859	-0.975592	0.365567	0.900014	-5.32462	Reg1
92229_at	-0.605995	2.64239	-0.947349	0.378699	0.900014	-5.3492	Fezf2
97429_at	0.605868	6.37496	2.72861	0.0329325	0.785946	-3.32233	Snrk
100998_at	-0.605747	4.54554	-0.918226	0.392618	0.900014	-5.374	H2-Ab1
93088_at	0.605153	8.8954	1.40842	0.206845	0.872157	-4.89319	B2m
97405_at	-0.604976	5.00253	-1.4986	0.182775	0.865678	-4.79316	Rps6ka1
93956_at	0.604763	4.0127	1.1513	0.291815	0.886723	-5.16085	Ifit3
92340_at	-0.604552	4.06703	-1.24121	0.259163	0.878601	-5.07061	Adra1b
97564_f_at	-0.604121	1.78705	-0.899434	0.401804	0.903482	-5.3897	Igk-V1
98112_r_at	-0.604025	2.40925	-1.69338	0.13943	0.864036	-4.56919	Lap3
100483_at	-0.603705	4.68814	-1.87151	0.10858	0.864036	-4.3576	Ifnar1
95934_at	-0.603645	0.251976	-1.23627	0.260875	0.878601	-5.07567	D7Ertd187e
94827_at	0.603378	3.37674	0.870914	0.416054	0.906118	-5.41306	Fxyd2
93705_at	-0.603038	3.6381	-2.19548	0.0688284	0.856105	-3.96471	Chrnb1
102998_at	0.602752	3.31017	0.923369	0.390132	0.900014	-5.36966	Cyp1a2
94284_at	0.602749	7.11766	2.31469	0.0582515	0.830769	-3.81959	Cyb5r3
94195_r_at	-0.602724	8.0111	-1.73546	0.131451	0.864036	-4.51968	Hcn2
161771_r_at	-0.602295	7.05029	-2.84645	0.0280915	0.785946	-3.18407	Gpr162
101465_at	0.60223	4.31993	1.51456	0.178795	0.865678	-4.77519	Stat1
92318_at	-0.602154	2.06019	-1.07882	0.320606	0.888638	-5.23057	Aplf
103089_at	0.601949	2.8916	0.814766	0.44519	0.913665	-5.45735	Cd48
93608_at	-0.601838	4.11595	-1.2345	0.261488	0.878601	-5.07748	Ebi3
160306_at	-0.601489	6.70459	-2.97566	0.0236454	0.785946	-3.03472	Thrsp
101734_at	-0.601157	3.91119	-1.4001	0.209205	0.872211	-4.90228	Grid2
93717_at	0.600519	3.25701	1.71789	0.134729	0.864036	-4.5404	Ccl12
97211_at	0.600471	4.56045	2.91605	0.0255949	0.785946	-3.10332	Armcx2
94746_at	0.600167	2.39161	0.867782	0.417641	0.906431	-5.41559	H2-T24
103809_r_at	-0.599861	5.71568	-1.56111	0.167642	0.865678	-4.72235	Dync1i1
98849_at	0.599847	2.97964	1.54848	0.170602	0.865678	-4.73675	Tmem170
95550_at	0.599834	2.23623	1.71965	0.134396	0.864036	-4.53832	Rpgr
101969_at	0.599639	3.97152	1.21874	0.267015	0.880256	-5.09353	Nbl1
103470_at	0.599434	1.62664	1.03332	0.339838	0.891388	-5.27281	Pramel6
103787_at	-0.599079	1.27215	-2.58292	0.040176	0.817833	-3.49561	Kcna1
92816_r_at	-0.598866	6.57779	-2.38987	0.0524591	0.829271	-3.72831	Eif4a1
96188_at	0.597885	3.55991	1.92174	0.101166	0.864036	-4.29714	Adar
93207_at	0.597189	2.54667	1.77257	0.124784	0.864036	-4.47575	Acr
99833_at	-0.596833	3.75272	-1.1136	0.30651	0.887365	-5.19747	Capn9
97108_at	-0.596695	1.24878	-1.90743	0.103226	0.864036	-4.3144	Recql5
101203_r_at	0.596619	-0.544186	0.678689	0.521704	0.926942	-5.55475	Srrm2
101384_at	-0.59661	3.7075	-0.728458	0.492762	0.918299	-5.52082	Degs2
97010_at	0.596462	2.59063	1.19775	0.274533	0.881982	-5.11473	Chrnb2
92747_at	-0.59646	1.52698	-0.520777	0.620484	0.946644	-5.6485	Nkx2-2
96554_r_at	0.596414	1.99288	0.793956	0.456353	0.913665	-5.47318	Taf15
93277_at	-0.596343	9.50091	-1.85015	0.111892	0.864036	-4.38321	Hspd1
98150_at	0.596225	7.82548	2.29837	0.0595942	0.830769	-3.83943	Rab11b
92312_at	0.595997	3.01316	1.76685	0.12579	0.864036	-4.48254	Pik3c2a
95958_at	-0.595718	0.983016	-0.682528	0.519433	0.926697	-5.55221	Tmem181c-ps
94774_at	0.595452	3.03419	1.96625	0.0950184	0.864036	-4.24337	Ifi202b
96904_at	-0.594385	5.83944	-2.94641	0.0245812	0.785946	-3.06831	Mrps7
93167_f_at	0.593962	0.857609	1.09231	0.315077	0.888158	-5.21781	Olr1
98980_at	0.593534	3.78644	1.02109	0.345165	0.893775	-5.28396	Cd37
100069_at	-0.593435	4.44068	-0.92046	0.391537	0.900014	-5.37212	Cyp2f2
102123_at	0.593402	4.57763	2.70543	0.0339855	0.785946	-3.34974	Lipa
161865_r_at	-0.592997	3.06378	-1.05996	0.328467	0.891383	-5.24822	Mgst2
99860_at	0.592629	2.5287	1.69843	0.138449	0.864036	-4.56327	Gnat1
94026_at	0.592504	3.48937	1.01832	0.346383	0.893775	-5.28647	Pomc
97967_at	-0.59244	5.99579	-3.22986	0.0169608	0.770304	-2.74868	Plxnd1
98807_at	0.592216	2.73396	0.957344	0.37401	0.900014	-5.34056	Gnat2
103362_at	0.592109	2.9522	0.852455	0.425474	0.907671	-5.42787	Ptger4
98531_g_at	0.592084	7.46973	2.83077	0.0286892	0.785946	-3.20236	Gas5
161695_f_at	0.591476	4.25492	2.45955	0.0476247	0.829271	-3.64399	Slc6a4
104454_at	0.591382	3.0278	2.68927	0.0347407	0.785946	-3.36889	Pms2
161055_r_at	-0.591353	2.85906	-1.91142	0.102647	0.864036	-4.30959	Spryd7
102552_at	-0.590806	1.96823	-0.93324	0.385394	0.900014	-5.36129	Gja3
100018_at	-0.590367	4.51161	-1.89804	0.1046	0.864036	-4.3257	Mtf1
97943_at	-0.589773	4.24922	-2.03252	0.086551	0.864036	-4.16304	Capn6
96367_at	0.589601	3.82708	0.750177	0.480475	0.915469	-5.5054	C79242
97562_r_at	-0.589401	3.80478	-0.777121	0.465527	0.914824	-5.48574	Vav1
104743_at	-0.588941	6.26739	-1.42625	0.201867	0.869022	-4.87363	Cdh13
99434_at	-0.588776	3.02696	-1.21845	0.267118	0.880256	-5.09383	Cd83
104423_at	0.588627	1.65724	1.00716	0.351313	0.896403	-5.29654	Dtl
100756_r_at	-0.588195	7.69195	-2.15758	0.0725898	0.863387	-4.01088	Tyms-ps
95920_at	0.587789	1.451	0.524388	0.618114	0.946644	-5.64661	Nmrk1
97421_at	-0.587643	2.89505	-1.07773	0.321055	0.888638	-5.23159	Smc2
100904_at	-0.587438	5.6325	-2.48092	0.0462374	0.829271	-3.61819	Mettl17
104232_at	-0.587209	2.18878	-0.95789	0.373756	0.900014	-5.34009	Gjb3
95522_i_at	0.586578	5.77679	1.42126	0.203249	0.870179	-4.87912	Zfp68
101305_at	-0.586483	2.65347	-0.694316	0.5125	0.925109	-5.54432	Pou3f3
99331_at	-0.58634	6.23917	-1.89989	0.104327	0.864036	-4.32347	Speg
161123_i_at	0.586064	1.20453	1.21593	0.268011	0.880256	-5.09638	Nek1
100106_at	-0.585766	2.18977	-2.44017	0.0489208	0.829271	-3.66741	Tff3
104671_at	-0.585521	4.72606	-2.23758	0.0648846	0.844499	-3.91344	Ampd3
98474_r_at	-0.585519	1.03372	-1.19164	0.276755	0.883051	-5.12086	Tnfaip6
161949_at	-0.583941	5.02463	-1.55823	0.168313	0.865678	-4.72563	Ift46
99836_at	-0.583855	2.10906	-2.79294	0.0301883	0.785946	-3.24663	Cyp27b1
162359_r_at	-0.583695	5.02818	-1.76234	0.126587	0.864036	-4.48788	Gkap1
101161_at	-0.583682	4.06921	-1.88558	0.10645	0.864036	-4.34069	Mc1r
100016_at	-0.583673	3.77967	-1.91025	0.102816	0.864036	-4.31099	Mmp11
102106_at	0.58329	3.51283	1.23418	0.261598	0.878601	-5.0778	C76472
103527_at	0.583007	3.76676	2.11695	0.0768555	0.864036	-4.06037	Slc35e4
103975_at	0.583003	1.61369	0.918726	0.392376	0.900014	-5.37358	Grem2
160959_at	0.582899	3.68229	1.50684	0.180709	0.865678	-4.78389	Rcbtb1
92700_at	-0.582882	2.10812	-2.04167	0.0854433	0.864036	-4.15193	Bcan
160917_r_at	0.582864	-0.0111552	0.533571	0.612107	0.9464	-5.64173	Mageh1
161734_r_at	-0.582625	5.82348	-1.54086	0.172413	0.865678	-4.74542	Clgn
160331_at	-0.582604	2.76273	-1.42146	0.203192	0.870179	-4.87889	Zbtb7b
93137_at	-0.582516	3.57145	-1.64642	0.148884	0.864036	-4.62403	Ntsr2
96972_f_at	0.582434	4.47898	1.5698	0.165634	0.865678	-4.71242	LOC102642862
160106_at	0.581781	4.79453	2.686	0.0348957	0.787238	-3.37276	Capg
101790_f_at	0.581308	2.71048	2.18936	0.0694218	0.857539	-3.97216	Ifna4
94493_at	-0.581204	3.3919	-1.5618	0.167482	0.865678	-4.72156	Cldn3
160853_at	0.580927	4.73452	2.54082	0.0425698	0.824834	-3.54609	Ptdss2
102643_at	0.580394	3.3651	2.46124	0.0475134	0.829271	-3.64194	Hoxa2
97888_at	-0.579523	5.05761	-1.85028	0.111872	0.864036	-4.38305	Pgap2
161409_f_at	0.578915	4.34645	1.76995	0.125243	0.864036	-4.47885	Dntt
98891_at	-0.578611	1.33187	-0.653583	0.536714	0.930471	-5.5711	1600012H06Rik
102265_at	0.578471	3.08659	1.17511	0.282845	0.883264	-5.13735	Myf6
102225_at	0.578352	4.48567	2.32173	0.0576826	0.829271	-3.81104	Rabgap1l
102413_at	0.578171	4.58231	1.81734	0.117177	0.864036	-4.42245	Lmo1
97886_at	0.578088	6.21049	3.08934	0.0203575	0.781384	-2.90547	Spr
103704_at	0.57765	5.13619	2.28094	0.0610642	0.830769	-3.86065	Ddhd2
96038_at	0.577514	5.7051	1.62604	0.153175	0.864395	-4.64768	Rnase4
98368_at	-0.577368	-0.209749	-1.78502	0.122621	0.864036	-4.46096	Prkg2
92490_at	-0.577216	1.63335	-1.51785	0.177986	0.865678	-4.77148	Kif9
99875_at	-0.577088	4.87966	-1.70051	0.138046	0.864036	-4.56083	Hr
93556_at	0.576768	5.58024	1.6522	0.147689	0.864036	-4.61731	Krt86
96791_at	-0.576682	7.6554	-2.34282	0.0560102	0.829271	-3.78541	Fam101b
95030_at	-0.576391	4.56856	-1.80678	0.118929	0.864036	-4.43505	Prlr
104245_at	0.576222	7.91068	3.12295	0.0194829	0.781384	-2.86766	Clip1
104325_at	0.575998	3.45466	2.33636	0.056517	0.829271	-3.79325	Mrap
94155_at	-0.575938	-0.416343	-0.95626	0.374517	0.900014	-5.3415	Rgs4
98365_at	0.575547	1.81496	2.46304	0.0473954	0.829271	-3.63977	Nos1
161456_f_at	0.575534	4.20423	2.01315	0.0889447	0.864036	-4.18655	Gata1
92185_at	-0.575414	4.3855	-2.14074	0.0743274	0.864036	-4.03139	Arl4c
103262_at	0.575382	1.90789	1.23528	0.261217	0.878601	-5.07669	Hipk1
101775_at	0.575114	2.50548	1.33046	0.229936	0.878601	-4.97733	Lmx1b
92557_at	-0.575061	1.9931	-1.29206	0.242134	0.878601	-5.01788	Hsd17b1
92810_at	0.574771	3.28248	2.36218	0.0545194	0.829271	-3.76189	Pdk3
162374_r_at	-0.574616	2.74598	-0.930254	0.386823	0.900014	-5.36383	Myh8
101173_at	0.57454	1.17789	1.54022	0.172565	0.865678	-4.74614	Pctp
93103_at	-0.574424	-0.679276	-0.738481	0.487066	0.916338	-5.51375	Ldhc
103739_at	0.57441	5.12357	2.10541	0.0781129	0.864036	-4.07442	Glce
97048_at	0.574332	0.785962	0.757912	0.476151	0.915469	-5.49981	H2-Eb2
94175_at	-0.574233	4.05303	-1.0061	0.351786	0.896403	-5.2975	T2
102995_s_at	-0.573951	2.61638	-1.34073	0.226768	0.878601	-4.96638	Gzma
98948_at	0.573707	5.03677	1.80775	0.118767	0.864036	-4.43389	Gnl3
101936_at	0.573451	5.36831	2.15304	0.0730542	0.863387	-4.01641	Clk4
103941_at	0.573396	-0.0203963	0.820309	0.44225	0.913665	-5.45308	Spta1
104440_at	-0.572678	3.2374	-0.869352	0.416845	0.906408	-5.41432	Ybx2
93625_at	-0.572149	1.62833	-1.14143	0.295605	0.887365	-5.17052	Agxt
94761_at	-0.572111	2.56708	-0.484622	0.644492	0.956323	-5.66684	Ccl7
101699_at	-0.571747	1.22527	-0.783944	0.461793	0.913665	-5.48067	Phxr2
94505_at	0.571452	4.88706	2.17025	0.0713097	0.862902	-3.99545	Peli1
98138_at	-0.571384	4.22333	-2.54928	0.0420772	0.823605	-3.53594	Rpl7l1
161566_r_at	-0.57091	1.42347	-0.665654	0.529464	0.929427	-5.5633	Asgr1
98315_at	-0.570841	3.17023	-2.48777	0.0458016	0.829271	-3.60993	Tecta
95378_at	-0.570767	7.26617	-0.810467	0.44748	0.913665	-5.46065	Inca1
160225_at	0.570726	6.01445	2.62315	0.0380208	0.801783	-3.44752	Gtf2b
98300_at	-0.570669	1.10084	-2.79353	0.0301645	0.785946	-3.24594	Cacna2d3
100928_at	0.57047	7.58805	2.30849	0.0587579	0.830769	-3.82713	Fbln2
98469_at	-0.570349	2.55732	-1.40558	0.207646	0.872157	-4.89629	Aurkb
103613_at	-0.56997	5.60789	-1.5309	0.174804	0.865678	-4.75671	Aldoart2
98459_at	-0.569606	4.14206	-2.69071	0.0346727	0.785946	-3.36718	Shmt1
102667_at	0.569486	3.08531	1.01407	0.348252	0.895571	-5.29031	Wnt3a
102967_at	0.569375	0.175809	1.90094	0.104172	0.864036	-4.3222	Gdap1
104333_at	-0.569194	1.91349	-1.08792	0.316865	0.888638	-5.22197	D17H6S56E-5
101862_at	0.568278	1.07308	1.71166	0.135909	0.864036	-4.54773	Cyp2b9
93100_at	-0.56825	7.21121	-2.26487	0.062452	0.837738	-3.8802	Acta2
93835_at	0.568131	4.1038	1.42277	0.202829	0.870179	-4.87746	Fuca1
160613_at	0.568111	6.51034	2.56769	0.0410252	0.818287	-3.51385	Tinagl1
92356_at	-0.567785	3.10847	-0.669727	0.527031	0.928865	-5.56065	Ptpn22
98316_at	-0.567597	1.12683	-2.03717	0.0859866	0.864036	-4.15739	Chic1
98323_at	0.567443	2.87962	1.42457	0.202332	0.869782	-4.87548	Ccr9
101884_at	-0.567272	2.47305	-1.01593	0.347434	0.894455	-5.28864	Xlr4a
94256_at	-0.567116	9.40739	-2.69526	0.0344585	0.785946	-3.36178	Clic4
97098_at	-0.567017	4.30278	-2.81327	0.0293726	0.785946	-3.22281	Tha1
99912_at	-0.566992	0.516275	-1.08647	0.317461	0.888638	-5.22335	Aff2
94707_s_at	0.566707	1.88963	0.995541	0.356508	0.89741	-5.30695	Amelx
161885_f_at	0.566661	2.77907	0.896771	0.40312	0.903774	-5.3919	Gramd3
99328_at	-0.566597	2.39204	-1.55254	0.169647	0.865678	-4.73213	Dlx3
96499_at	0.56639	2.1622	1.41231	0.205747	0.870768	-4.88893	AI594671
102948_at	0.566382	-1.05943	1.60747	0.157188	0.864963	-4.66914	Gml
100462_at	0.56543	3.40869	1.93906	0.0987278	0.864036	-4.27624	Arf6
160067_at	-0.565291	3.26397	-0.900207	0.401424	0.903402	-5.38906	Enoph1
104580_at	-0.565015	4.96804	-2.49868	0.0451164	0.827809	-3.59678	Plcd1
101820_at	-0.564895	2.09366	-0.960849	0.372377	0.900014	-5.33752	Ly6g
97791_at	-0.564852	4.00441	-1.17377	0.283344	0.883264	-5.13868	Sema5b
160077_at	-0.564811	2.76886	-1.80249	0.119648	0.864036	-4.44016	Elp5
102953_at	-0.564718	1.81965	-1.34507	0.225439	0.878601	-4.96174	Msln
102751_at	-0.564571	5.96103	-2.33358	0.0567362	0.829271	-3.79663	Tgfb3
101405_at	-0.564474	5.07686	-2.88692	0.0266097	0.785946	-3.13704	Smarcd1
161011_at	-0.564474	3.73815	-2.75853	0.0316243	0.785946	-3.28705	Zbtb46
161758_r_at	-0.563943	6.1074	-1.72914	0.132621	0.864036	-4.52714	Rbfox2
103549_at	-0.563605	6.67167	-2.5042	0.0447743	0.827809	-3.59014	Nes
102739_s_at	-0.56352	0.985521	-0.972797	0.366851	0.900014	-5.32708	Smr3a
100776_at	-0.563464	0.920395	-0.903232	0.399935	0.903145	-5.38655	Zfp799
99669_at	-0.563296	8.87751	-2.77413	0.0309646	0.785946	-3.26871	Lgals1
94983_at	0.563108	3.95999	1.09452	0.314177	0.887365	-5.21571	Fam114a2
92268_at	0.562744	4.15794	0.756741	0.476804	0.915469	-5.50066	Arl14ep
93563_s_at	-0.562708	2.38522	-1.55119	0.169964	0.865678	-4.73367	Nid2
103289_at	0.56236	6.94897	2.34645	0.0557275	0.829271	-3.781	Corin
103702_i_at	0.562199	1.3901	0.588737	0.57672	0.939123	-5.61083	Slc22a30
100678_s_at	0.562168	1.11399	1.03461	0.339281	0.891383	-5.27163	Vmn2r88
103082_at	-0.562067	5.10711	-1.07308	0.322981	0.888638	-5.23596	Ammecr1l
98823_at	0.561633	0.164117	1.29667	0.240642	0.878601	-5.01305	Kcnj2
92459_at	0.56147	2.71061	0.942414	0.381031	0.900014	-5.35345	Ccl8
100085_at	-0.561384	2.08178	-1.21863	0.267053	0.880256	-5.09364	Ggt1
102891_at	0.561256	3.8912	2.46949	0.0469744	0.829271	-3.63199	Wrn
160063_i_at	-0.561106	-0.243579	-1.24635	0.257397	0.878601	-5.06534	Gsta1
101033_at	-0.561044	3.84229	-0.569172	0.589132	0.941894	-5.6221	Nudc
99081_at	0.561038	8.20665	2.35345	0.0551865	0.829271	-3.77249	Serping1
95675_at	0.560907	5.97159	1.59094	0.160844	0.864963	-4.68818	Map4k3
161046_at	0.560875	4.14966	2.72401	0.0331386	0.785946	-3.32776	Crlf1
92756_r_at	-0.560774	7.70856	-1.45197	0.194879	0.865678	-4.84522	Sct
103331_at	-0.560755	4.67848	-1.82582	0.115789	0.864036	-4.41233	C030006K11Rik
98328_at	0.559847	0.551042	0.939536	0.382395	0.900014	-5.35591	Tshr
104169_at	-0.559569	0.632812	-0.894237	0.404373	0.903774	-5.394	Zic1
97110_at	-0.559177	3.62934	-2.16373	0.0719659	0.863387	-4.0034	Chst2
161665_at	0.55901	2.64999	1.43738	0.198814	0.868896	-4.86136	Mark1
104701_at	-0.558796	5.28327	-2.4337	0.0493613	0.829271	-3.67523	Bhlhe40
102929_s_at	0.558756	2.83696	0.639134	0.545475	0.933497	-5.58026	Flt3l
93273_at	0.558615	2.91546	2.06987	0.0821179	0.864036	-4.11765	Snca
96624_r_at	-0.558342	5.47036	-2.48878	0.0457379	0.829271	-3.60872	Eef1b2
104419_at	0.558152	3.84567	1.69686	0.138753	0.864036	-4.56511	Fndc3a
94294_at	-0.558127	5.19757	-2.7055	0.0339822	0.785946	-3.34966	Ccnb2
99939_at	0.558011	4.68598	2.15733	0.0726152	0.863387	-4.01119	Cel
103960_at	-0.557911	3.94667	-1.17359	0.283411	0.883264	-5.13886	Rundc3a
104618_at	0.557841	4.11827	1.45153	0.194995	0.865678	-4.8457	Rbbp9
92758_at	-0.557819	5.27237	-2.20514	0.0679027	0.855668	-3.95295	Dusp2
104452_at	0.557545	4.13392	2.46511	0.0472597	0.829271	-3.63727	Fstl3
100894_at	0.557456	4.56935	1.78002	0.123485	0.864036	-4.4669	Orc5
101553_at	0.557161	2.00661	1.15371	0.290899	0.886723	-5.15849	Fga
93173_at	-0.556684	3.95581	-1.31921	0.233453	0.878601	-4.98928	Slc39a3
100896_at	-0.556062	3.14575	-0.751132	0.47994	0.915469	-5.50471	Cacng1
161132_at	-0.555743	-1.59644	-0.941867	0.381289	0.900014	-5.35391	Scel
160487_at	-0.555526	10.057	-1.89192	0.105505	0.864036	-4.33306	Myl4
102725_at	0.555382	2.15688	1.05083	0.33233	0.891383	-5.2567	Kcnab1
99392_at	0.55502	0.269479	0.790411	0.458274	0.913665	-5.47584	Tnfaip3
98352_r_at	-0.55469	4.11808	-2.19405	0.0689672	0.856977	-3.96646	Sstr2
94149_at	0.554656	3.47669	0.737129	0.487832	0.916648	-5.51471	Hivep3
97427_at	0.554446	2.63396	1.05875	0.328977	0.891383	-5.24935	Mbl2
93405_at	0.554373	1.79407	0.79328	0.456719	0.913665	-5.47369	E2f3
103831_at	0.553668	3.58369	0.811055	0.447166	0.913665	-5.4602	Mkln1
104060_at	-0.553635	6.10255	-2.35824	0.0548197	0.829271	-3.76668	Zcrb1
97796_at	-0.553565	2.28469	-0.632956	0.549248	0.934947	-5.58413	Med14
99112_at	-0.553177	2.95948	-1.04782	0.333612	0.891383	-5.25948	Slc25a10
94390_at	0.553051	4.91511	1.78069	0.123368	0.864036	-4.4661	Akap8
96848_at	-0.552351	3.07649	-1.2805	0.245918	0.878601	-5.02997	Pmpca
102904_at	-0.552014	0.377532	-1.75499	0.1279	0.864036	-4.49658	H2-Ea-ps
102991_s_at	0.551114	7.1154	1.77161	0.124951	0.864036	-4.47688	H2-Ke6
97785_at	-0.550647	3.02112	-1.99291	0.0915165	0.864036	-4.21109	Fam50b
160706_at	-0.550564	2.79225	-1.50294	0.181684	0.865678	-4.78828	Slc22a23
92419_at	-0.550238	3.4115	-1.31783	0.233887	0.878601	-4.99074	Cct6b
96285_at	-0.54885	8.92957	-2.5716	0.0408055	0.818287	-3.50917	Myadm
101170_at	0.548318	0.786359	0.684344	0.518361	0.926079	-5.551	Htr1f
103051_at	0.548124	2.82898	0.58015	0.582148	0.940273	-5.61582	Wfdc18
160591_at	0.547944	4.4263	1.20096	0.273371	0.881982	-5.1115	St7
99400_at	-0.547369	0.962945	-1.24244	0.258741	0.878601	-5.06935	Prss58
96758_s_at	-0.547321	3.9099	-1.63263	0.151775	0.864395	-4.64004	Sec14l2
98873_at	-0.547295	2.57798	-2.84235	0.0282466	0.785946	-3.18885	Dlx4
101584_at	-0.547229	6.12918	-2.42486	0.0499705	0.829271	-3.68593	Rsu1
98503_at	0.547213	4.58271	1.07597	0.321782	0.888638	-5.23324	Evi5
161327_f_at	0.547167	8.02566	1.40097	0.208956	0.872211	-4.90133	Rpl10a
99956_at	-0.547096	2.95739	-1.98869	0.0920621	0.864036	-4.2162	Kit
104125_at	0.547013	5.4201	2.30598	0.0589648	0.830769	-3.83019	Rlim
98471_f_at	-0.545862	2.22054	-1.69019	0.140055	0.864036	-4.57294	Kifc1
92602_at	-0.545416	4.99147	-1.07527	0.322072	0.888638	-5.2339	Tcap
97300_at	0.545337	1.36031	0.796514	0.45497	0.913665	-5.47125	Flna
162429_r_at	-0.545305	5.07482	-1.91927	0.101518	0.864036	-4.30012	Serpinf1
99527_at	-0.545087	0.0482368	-0.460672	0.660658	0.959881	-5.67831	Nfe2l3
103071_at	0.544372	2.57164	1.31724	0.234073	0.878601	-4.99136	Topbp1
101674_at	-0.543978	2.92461	-2.32943	0.057066	0.829271	-3.80168	Stk36
101726_at	-0.543902	1.90989	-0.750094	0.480522	0.915469	-5.50546	Nmbr
94736_at	-0.543809	4.00133	-1.47343	0.18922	0.865678	-4.82135	Lyst
96832_at	-0.543696	6.94997	-1.4892	0.185157	0.865678	-4.80371	Slc39a1
160099_at	0.543495	7.04162	2.00528	0.0899357	0.864036	-4.19609	Lgals4
160071_at	0.54343	4.88981	1.58979	0.161102	0.864963	-4.68951	Rpp30
96931_at	-0.54309	1.29281	-1.31976	0.233278	0.878601	-4.98869	Ska3
104713_at	0.54306	4.57129	2.0782	0.0811606	0.864036	-4.10752	Prpf38a
98605_at	0.542869	6.32605	1.04237	0.335941	0.891383	-5.26451	Wars
100759_at	-0.542804	3.8064	-0.884061	0.409439	0.903774	-5.40236	Mrc2
101450_at	-0.542361	6.40995	-1.41588	0.204746	0.870573	-4.88501	Csf1
95977_at	0.542153	0.339372	0.93786	0.383192	0.900014	-5.35734	D2Ertd239e
98370_at	0.541591	3.82677	1.23652	0.260786	0.878601	-5.07541	Upk2
94621_at	-0.54142	5.12657	-2.34216	0.0560618	0.829271	-3.78621	Foxd2
98380_at	-0.541396	0.906306	-1.63686	0.150883	0.864395	-4.63514	Kcnh1
95060_at	0.541336	1.78547	0.443881	0.672112	0.96088	-5.68604	Slc16a7
160916_at	-0.541057	2.41354	-0.781228	0.463277	0.913665	-5.4827	Eepd1
97287_at	-0.540794	-0.103456	-0.886272	0.408334	0.903774	-5.40055	Pdzk1
99327_at	-0.540311	4.9536	-2.28207	0.0609674	0.830769	-3.85926	Klk8
103590_at	0.540142	2.80689	0.718087	0.498703	0.920418	-5.52806	Ggcx
103846_at	-0.539916	0.885036	-1.54372	0.171731	0.865678	-4.74216	Lgals7
100596_at	0.539183	7.07499	3.13219	0.0192494	0.775441	-2.8573	Selenbp1
100325_at	0.539168	3.85943	1.38456	0.213678	0.873689	-4.91918	Gp49a
160781_r_at	-0.538902	2.8478	-1.62258	0.153916	0.864395	-4.65169	Unc93b1
103543_at	-0.538466	3.51887	-2.24174	0.064507	0.844499	-3.90836	Sez6l
103509_at	-0.538388	0.264729	-0.916421	0.393494	0.90012	-5.37552	Tnfrsf9
103353_f_at	0.538334	7.39144	2.23761	0.0648819	0.844499	-3.9134	Cyp4b1
93615_at	0.537994	5.57776	2.71023	0.0337644	0.785946	-3.34406	Pbx3
101755_f_at	-0.537965	6.07266	-1.70993	0.136239	0.864036	-4.54976	Sprr2j-ps
98354_at	0.537894	2.74962	1.38249	0.21428	0.873689	-4.92143	Ptcra
97203_at	0.537666	3.97354	1.44997	0.195415	0.865678	-4.84744	Marcksl1
94112_at	0.537438	2.80974	1.32813	0.230659	0.878601	-4.9798	Tnfsf10
97795_at	0.536872	1.10309	0.492598	0.639154	0.954896	-5.6629	Calcrl
95332_at	-0.536834	2.48017	-2.00705	0.0897121	0.864036	-4.19395	Htr2b
99942_s_at	-0.536713	3.27657	-0.758326	0.47592	0.915469	-5.49951	Cnn1
97763_at	0.536429	2.04111	1.18521	0.279113	0.883264	-5.12729	Ncf1
103459_at	0.536377	3.8981	2.10132	0.0785633	0.864036	-4.07939	Slc39a6
92949_at	-0.536335	5.00105	-2.26194	0.0627087	0.837738	-3.88377	Pacsin1
104504_at	-0.53552	3.44126	-2.80532	0.0296886	0.785946	-3.23212	Scn8a
94753_at	0.535478	2.44323	1.04217	0.336026	0.891383	-5.26469	Gna15
98961_at	-0.535469	1.90757	-1.05068	0.332394	0.891383	-5.25684	B3galnt1
102862_at	-0.534728	4.32237	-0.961355	0.372142	0.900014	-5.33708	C2cd2
93550_at	0.534448	6.02284	2.69451	0.0344939	0.785946	-3.36268	Csrp2
102104_f_at	0.534445	4.06836	1.42218	0.202993	0.870179	-4.87811	Ms4a6c
93920_at	-0.534124	4.10489	-1.53525	0.173755	0.865678	-4.75178	Adam11
101810_at	0.53389	5.4873	2.05359	0.0840213	0.864036	-4.13744	Fshr
94223_at	0.533847	3.72333	1.62306	0.153813	0.864395	-4.65113	Net1
100043_f_at	-0.533763	4.76159	-1.65582	0.146946	0.864036	-4.6131	Psapl1
98924_at	0.533745	7.76194	2.11716	0.0768328	0.864036	-4.06011	Art3
93585_at	-0.533642	2.93857	-0.781761	0.462985	0.913665	-5.4823	Cyp2c29
96344_at	-0.533255	10.4685	-2.74385	0.032259	0.785946	-3.30434	Eno3
162410_s_at	0.533153	0.484879	1.77117	0.125029	0.864036	-4.47741	Cd8b1
95247_at	0.533071	2.44965	0.744992	0.48339	0.915469	-5.50911	Tet1
98959_at	-0.533071	6.22945	-1.95815	0.0961078	0.864036	-4.25316	Memo1
92599_at	-0.532918	9.5525	-2.99991	0.022899	0.781384	-3.00699	Pgam2
96666_at	0.532809	4.25094	1.05748	0.329514	0.891383	-5.25053	Ntan1
102411_at	0.532722	1.22088	1.03853	0.337593	0.891383	-5.26804	Zfp239
101057_at	0.532696	5.6179	1.9657	0.0950923	0.864036	-4.24404	A430005L14Rik
101815_at	-0.532412	3.1576	-0.745379	0.483172	0.915469	-5.50884	Bmp10
98524_f_at	0.532284	5.93742	2.45629	0.0478402	0.829271	-3.64792	Mtm1
102061_at	-0.532178	7.10611	-1.10651	0.30934	0.887365	-5.20427	Mlf1
93702_at	0.532141	3.41816	0.934911	0.384597	0.900014	-5.35986	Ptpn23
101039_at	-0.5321	8.39657	-1.68231	0.141607	0.864036	-4.58217	Col4a2
160226_at	-0.531842	6.48773	-2.99572	0.0230261	0.781384	-3.01177	Gfm1
92921_at	0.53168	3.36397	2.08389	0.0805131	0.864036	-4.1006	Col10a1
104177_at	0.531585	2.60378	0.697649	0.51055	0.92496	-5.54207	Rsad2
97838_at	0.531402	5.0923	1.75961	0.127075	0.864036	-4.49112	Snhg1
92950_at	-0.530934	1.71109	-1.03942	0.337208	0.891383	-5.26722	Slc29a2
92436_at	-0.530858	5.44031	-1.906	0.103433	0.864036	-4.31611	Srpk3
92442_at	-0.53035	3.7508	-1.18535	0.27906	0.883264	-5.12715	Clip3
93299_at	-0.529993	3.32506	-0.962869	0.371438	0.900014	-5.33576	Msh6
96955_at	-0.529874	7.22775	-1.50622	0.180864	0.865678	-4.78459	Atp6v0e2
100986_at	-0.529591	10.1889	-2.86733	0.0273161	0.785946	-3.15977	Fhl2
92269_r_at	-0.529518	2.782	-1.54811	0.170691	0.865678	-4.73717	Peg10
94763_at	-0.528932	0.310773	-2.33838	0.056358	0.829271	-3.7908	Musk
96237_at	-0.528929	3.38291	-1.81022	0.118356	0.864036	-4.43095	Adig
94079_at	-0.528723	5.47997	-2.69503	0.0344693	0.785946	-3.36205	Sept4
103493_at	0.528589	3.02193	0.628341	0.552077	0.935453	-5.58699	Nmb
99994_at	0.528322	6.57686	2.55407	0.0418006	0.820826	-3.53018	Cidea
103222_at	0.528123	2.95683	1.85609	0.110962	0.864036	-4.3761	Eps8
95392_at	-0.527843	1.14326	-0.726301	0.493994	0.919648	-5.52234	Gcnt2
95929_at	0.527551	3.61059	0.842992	0.430364	0.910613	-5.43537	Nhlh1
96422_at	0.527408	2.27893	2.05488	0.0838688	0.864036	-4.13587	Nkx2-9
98092_at	0.527223	4.28876	2.23409	0.0652024	0.844499	-3.91769	Plac8
162065_r_at	-0.526985	3.17353	-1.09101	0.315605	0.888294	-5.21904	Dusp9
100887_at	0.526605	4.96577	2.02924	0.0869514	0.864036	-4.16702	Smc6
101125_at	-0.52633	-1.521	-1.90604	0.103428	0.864036	-4.31607	Hyou1
96355_at	-0.525873	4.98437	-2.90724	0.0258971	0.785946	-3.1135	Mrpl42
94375_at	-0.525789	8.64471	-3.07766	0.0206715	0.781384	-2.91866	Hk2
103035_at	0.525765	4.9825	0.89353	0.404724	0.903774	-5.39458	Tap1
96347_at	-0.525542	-0.162905	-0.695761	0.511654	0.925109	-5.54334	Rcn3
99196_at	0.52532	7.00711	2.65547	0.0363784	0.790586	-3.40903	Pcnp
94571_at	0.525136	0.308975	0.620781	0.556731	0.935576	-5.59165	Vmn1r51
100415_at	-0.525095	3.14955	-1.67595	0.142871	0.864036	-4.5896	Mpo
101801_at	-0.52465	1.49131	-0.979073	0.363973	0.900014	-5.32156	Fpr-rs3
97792_at	0.524583	1.82388	1.31403	0.235088	0.878601	-4.99476	Neurog2
160685_at	0.524535	4.38788	1.76258	0.126545	0.864036	-4.4876	Klhl7
104534_at	-0.524384	3.49468	-2.53435	0.0429506	0.827727	-3.55386	Pgm1
97092_at	0.524329	2.94436	2.1555	0.0728026	0.863387	-4.01342	Mesp2
101758_at	0.523724	1.95002	1.28531	0.244339	0.878601	-5.02496	Grem1
102749_at	-0.523608	9.84349	-2.08068	0.0808774	0.864036	-4.1045	Cox7a1
94835_f_at	-0.52335	7.08477	-1.92868	0.100182	0.864036	-4.28877	Tubb2a
161109_at	0.523251	3.11266	1.45156	0.194988	0.865678	-4.84567	1810013L24Rik
95363_at	-0.523221	3.71596	-0.998546	0.355159	0.896803	-5.30427	Gzmm
95799_s_at	0.523053	0.899246	1.02323	0.344231	0.893775	-5.28202	Vmn2r42
103575_at	0.52284	2.72816	2.2637	0.0625543	0.837738	-3.88163	Nefl
162243_f_at	-0.522769	4.08942	-1.61336	0.155906	0.864395	-4.66235	Rtkn
92645_at	-0.52164	2.1226	-0.730642	0.491517	0.918095	-5.51929	Psmd2
98880_at	0.521555	5.16846	2.66808	0.0357579	0.790586	-3.39403	Fam21
104557_at	0.521551	6.01966	2.51527	0.0440955	0.827809	-3.57681	Pitpnb
103538_at	0.521315	3.09918	1.53822	0.173043	0.865678	-4.74841	Tbx3
93134_at	0.521213	2.9584	0.742345	0.484882	0.915469	-5.511	Nptx1
99657_at	0.521113	2.78961	0.893279	0.404848	0.903774	-5.39479	Rps14
92686_at	-0.521073	2.02676	-1.44504	0.196739	0.867233	-4.85289	Slc27a3
102247_at	0.52099	2.89578	1.45009	0.195381	0.865678	-4.8473	Ubr1
101665_at	-0.520245	8.04559	-1.50379	0.181471	0.865678	-4.78733	Nr5a1
100284_at	-0.520051	0.281395	-1.58715	0.161693	0.864963	-4.69253	Zic4
95004_at	-0.51992	5.90943	-2.24614	0.0641107	0.842752	-3.903	Luc7l
95304_at	-0.519873	0.853283	-0.410075	0.695464	0.966166	-5.70077	Uevld
102078_at	-0.519792	1.56532	-0.626946	0.552934	0.935453	-5.58785	Pth
99941_at	0.519685	1.38352	1.70229	0.137703	0.864036	-4.55874	Ces3a
104398_at	-0.519631	3.98289	-1.97316	0.0940982	0.864036	-4.23501	Tspan33
94172_at	0.519554	2.00123	0.534468	0.611522	0.9464	-5.64125	Xrcc2
96081_at	-0.519364	5.04045	-1.80056	0.119974	0.864036	-4.44247	Tk1
101837_g_at	0.518846	5.47489	1.87705	0.107736	0.864036	-4.35094	Ppm1b
102024_at	0.518229	4.81803	2.67566	0.0353904	0.790586	-3.38503	Ncoa3
98818_at	-0.518152	2.97005	-1.01887	0.346142	0.893775	-5.28598	Nr3c1
93754_at	0.518093	11.3258	2.86011	0.0275816	0.785946	-3.16817	Ech1
102427_at	0.518021	6.971	1.12027	0.303864	0.887365	-5.19105	Fyttd1
103414_at	-0.517793	5.09961	-2.59876	0.0393124	0.815504	-3.47665	Skiv2l
94037_at	-0.517752	4.12188	-1.73729	0.131116	0.864036	-4.51752	Cela2a
103923_at	0.51775	3.36643	0.866119	0.418486	0.906986	-5.41693	Gpr137b
160287_at	0.517493	8.46136	2.56992	0.0408998	0.818287	-3.51118	Map1lc3b
93490_at	0.517306	8.12425	2.48783	0.0457979	0.829271	-3.60986	Maf1
102736_at	0.51729	3.95855	1.20318	0.272573	0.881067	-5.10927	Ccl2
97295_at	-0.516926	3.79792	-1.48484	0.186272	0.865678	-4.8086	Cdca8
96744_at	-0.516639	5.48766	-2.35605	0.0549872	0.829271	-3.76934	Acp6
93274_at	0.51635	7.91215	2.44216	0.048786	0.829271	-3.665	Clk1
93723_at	-0.516119	2.14624	-1.37866	0.215399	0.873689	-4.92558	Ror2
95010_at	-0.515884	5.45301	-2.39536	0.0520602	0.829271	-3.72165	Traf3
95306_at	-0.515527	4.84237	-1.96977	0.0945485	0.864036	-4.23911	Uts2r
162126_r_at	0.515322	0.822407	0.600321	0.569445	0.937814	-5.604	Rps6ka3
99042_s_at	0.514876	4.08436	1.80038	0.120003	0.864036	-4.44267	Shox2
99184_at	-0.514694	5.48916	-1.71548	0.135184	0.864036	-4.54323	Csad
95985_at	0.514583	1.70959	0.778769	0.464624	0.914023	-5.48452	Brwd3
160827_at	0.514477	6.14147	1.94295	0.0981878	0.864036	-4.27153	Rin2
100089_at	-0.514344	5.66263	-2.32912	0.0570905	0.829271	-3.80205	Ppic
93285_at	0.514325	5.54209	1.8044	0.119328	0.864036	-4.43789	Dusp6
102679_at	-0.514164	3.17559	-1.52523	0.17618	0.865678	-4.76314	Madcam1
94734_at	-0.514057	1.14122	-2.43519	0.0492598	0.829271	-3.67343	Orm2
100151_at	0.513817	8.97438	2.2263	0.0659179	0.847576	-3.92717	Serinc3
104411_at	0.513806	2.03665	1.35632	0.22203	0.878601	-4.94968	D930048N14Rik
94048_at	-0.513637	7.37083	-2.82031	0.0290958	0.785946	-3.21459	Cdc34
97278_at	-0.513527	1.62135	-1.51945	0.177592	0.865678	-4.76967	Eif4h
92917_at	-0.513171	0.492123	-1.15983	0.288575	0.885001	-5.15247	Mmp7
101659_at	-0.51301	2.87721	-1.26288	0.251782	0.878601	-5.04828	Hsd3b2
95740_at	-0.512827	5.28816	-2.46582	0.0472132	0.829271	-3.63641	Asprv1
162454_f_at	0.512644	2.44793	1.64898	0.148354	0.864036	-4.62105	Crisp2
96090_g_at	0.512614	4.1953	2.08263	0.0806561	0.864036	-4.10213	4931406C07Rik
94102_at	-0.512585	1.66875	-1.23279	0.262084	0.878601	-5.07923	Hmx1
100287_at	-0.512583	3.10027	-2.29189	0.0601367	0.830769	-3.84732	Igbp1b
101138_at	-0.512246	3.09939	-0.982373	0.362468	0.900014	-5.31864	Gabrb2
96561_at	0.511543	2.79711	2.29788	0.0596356	0.830769	-3.84004	Nfatc2ip
101889_s_at	0.511393	4.16539	1.74504	0.129697	0.864036	-4.50836	Rora
96069_at	-0.511202	7.36432	-1.82995	0.115117	0.864036	-4.40739	Akr7a5
104436_at	-0.510708	2.8932	-1.06943	0.324499	0.889981	-5.23938	Il1f5
161037_at	0.510684	1.596	0.917287	0.393073	0.900014	-5.37479	Il15
92961_at	0.510548	3.06532	0.796369	0.455048	0.913665	-5.47136	Lhx1
94227_at	-0.510393	2.9755	-2.28466	0.0607471	0.830769	-3.85611	Krtap9-1
103667_at	0.510336	5.96381	1.31119	0.235987	0.878601	-4.99776	Atp13a3
100370_at	-0.509794	3.76779	-1.71317	0.135622	0.864036	-4.54595	Slc12a5
160536_at	-0.509757	6.05794	-2.91701	0.0255622	0.785946	-3.10221	Hras
93122_at	0.509567	-0.414253	1.92921	0.100106	0.864036	-4.28812	Crisp1
96348_at	0.509364	9.24392	1.38894	0.21241	0.873689	-4.91443	Pnpla2
160542_at	0.509199	4.46192	1.88966	0.10584	0.864036	-4.33578	Cpsf2
95712_at	0.509007	4.13883	1.38344	0.214006	0.873689	-4.92041	Orc6
100112_at	-0.509004	7.22771	-2.83949	0.0283552	0.785946	-3.19219	Cxcl12
104515_at	0.508609	2.69873	0.706777	0.505236	0.9231	-5.53585	LOC102639226
93223_at	-0.508476	1.3682	-0.783373	0.462105	0.913665	-5.4811	Trav12n-1
94381_at	-0.508472	4.86002	-0.992883	0.357705	0.897713	-5.30932	Uck1
92689_at	0.508429	4.73959	1.69152	0.139795	0.864036	-4.57138	Il18bp
92947_s_at	0.508314	2.17942	0.941476	0.381475	0.900014	-5.35425	Gria2
96882_at	0.508108	7.99003	2.15852	0.0724938	0.863387	-4.00974	Eif3m
104545_at	-0.507898	6.35619	-1.87173	0.108546	0.864036	-4.35733	Csnk2a1
92699_at	0.507788	3.49755	0.966536	0.369739	0.900014	-5.33256	Slc7a9
102330_at	0.507602	1.27986	1.67494	0.143072	0.864036	-4.59078	Aif1
160455_s_at	0.507489	8.03788	2.18266	0.0700783	0.861356	-3.98033	Zwint
101723_r_at	-0.507284	6.10801	-2.11608	0.0769488	0.864036	-4.06142	Adam28
93500_at	-0.506924	8.27663	-2.43594	0.0492088	0.829271	-3.67253	Alas1
102957_at	-0.506884	2.49073	-1.53064	0.174867	0.865678	-4.75701	Lcp2
95878_at	0.506712	1.34508	0.568499	0.589562	0.941894	-5.62248	LOC493582
102829_s_at	0.50666	3.24683	1.69547	0.139024	0.864036	-4.56674	Map2k6
95068_at	-0.506515	6.42473	-2.69442	0.0344982	0.785946	-3.36278	Dnaja2
94104_at	-0.506473	4.77947	-2.07609	0.0814015	0.864036	-4.11008	Tert
96293_at	-0.506453	5.98007	-2.46791	0.0470769	0.829271	-3.63389	Dctpp1
96910_at	-0.506364	4.74043	-1.87864	0.107496	0.864036	-4.34903	Acsm2
101331_f_at	-0.506278	0.117809	-1.57051	0.165471	0.865678	-4.71161	Igkv6-14
96676_at	0.505514	7.87706	2.21061	0.0673838	0.852572	-3.94629	Chchd7
96741_at	0.505032	4.30853	1.88323	0.106803	0.864036	-4.34351	Phf12
161427_f_at	0.504685	2.90304	0.853444	0.424965	0.907484	-5.42708	E2f1
92698_at	0.504279	3.66927	1.54168	0.172217	0.865678	-4.74449	Mertk
96638_at	0.504066	2.7267	1.29713	0.240491	0.878601	-5.01257	Ap2s1
97438_r_at	0.503832	1.91365	1.28321	0.245025	0.878601	-5.02714	Ankib1
96979_at	-0.503799	1.97101	-0.956187	0.374551	0.900014	-5.34157	Syt10
160971_at	0.503749	3.6251	2.3024	0.0592601	0.830769	-3.83454	Kazald1
161110_at	0.503721	1.63635	0.757932	0.47614	0.915469	-5.4998	Tktl1
96298_f_at	-0.50365	8.49176	-1.76458	0.126191	0.864036	-4.48522	Dynll1
99032_at	0.503603	3.24796	2.29268	0.0600699	0.830769	-3.84635	Rasd1
94377_at	-0.503506	6.43641	-2.38165	0.0530622	0.829271	-3.73828	Gng11
92907_at	0.503264	2.20592	1.42018	0.203549	0.870179	-4.8803	Ocln
104143_at	-0.502975	5.94901	-2.74062	0.0324005	0.785946	-3.30815	Copz2
94627_at	0.502874	2.26391	0.694963	0.512121	0.925109	-5.54388	Figla
161022_at	-0.502547	2.81808	-0.750211	0.480457	0.915469	-5.50537	Fam207a
98296_at	-0.502353	2.82289	-1.15244	0.291383	0.886723	-5.15974	Tulp1
100968_at	0.502312	3.18921	2.56128	0.0413884	0.818287	-3.52154	Cstf3
94302_at	0.501755	7.8736	2.32723	0.0572409	0.829271	-3.80434	Psmd4
92738_at	-0.501334	3.65811	-1.65601	0.146907	0.864036	-4.61288	Gdnf
104560_at	0.500876	6.03602	2.50127	0.0449555	0.827809	-3.59366	Slc25a28
102013_at	-0.500693	0.378804	-1.50648	0.180801	0.865678	-4.78431	Rdh16
92838_at	-0.500496	7.22902	-2.03155	0.0866694	0.864036	-4.16422	Fscn1
99551_f_at	-0.500349	2.26321	-1.66092	0.145902	0.864036	-4.60715	Gm10104
96066_s_at	-0.500295	9.86734	-2.4206	0.0502666	0.829271	-3.69108	Pkm
92962_at	-0.499908	3.85031	-0.896652	0.403178	0.903774	-5.392	Cd40
93703_at	0.499794	1.29119	1.13312	0.298828	0.887365	-5.17861	Cldn6
92970_at	-0.499646	0.464715	-0.695961	0.511537	0.925109	-5.54321	Hoxa10
94215_at	-0.499519	3.2852	-0.958298	0.373565	0.900014	-5.33974	Rnf114
102930_at	0.499514	3.75181	1.1407	0.295888	0.887365	-5.17123	Pmel
102764_at	-0.499513	3.68908	-2.11392	0.0771827	0.864036	-4.06405	Trap1a
160392_at	0.499082	4.4564	2.27879	0.061248	0.832279	-3.86326	Slc25a44
94183_at	-0.499009	5.26599	-1.54514	0.171394	0.865678	-4.74055	Krtap13
95325_at	-0.498721	4.3882	-2.25615	0.0632192	0.838091	-3.89082	Cyth1
104072_at	-0.498703	2.80684	-2.57347	0.0407008	0.818287	-3.50693	Apcs
92770_at	0.49865	8.50047	2.26751	0.0622223	0.837738	-3.877	S100a6
162249_f_at	-0.498381	3.95133	-1.66308	0.145462	0.864036	-4.60463	Nkain1
103599_at	0.498141	1.37946	1.04684	0.334029	0.891383	-5.26039	Mdm1
92354_at	0.497882	2.81649	1.12009	0.303936	0.887365	-5.19122	Maf
93290_at	0.497844	7.26522	2.85758	0.0276755	0.785946	-3.17112	Pnp
96254_at	-0.497354	5.29226	-1.47272	0.189405	0.865678	-4.82214	Dnajb1
102816_at	-0.496755	0.716752	-0.566283	0.590978	0.941894	-5.62373	Serpina3m
98778_at	-0.496723	4.71987	-2.02705	0.0872195	0.864036	-4.16967	Sept11
94914_at	0.496646	3.01426	2.14692	0.0736846	0.863864	-4.02386	Lypd8
98934_at	-0.496355	6.41184	-2.57314	0.040719	0.818287	-3.50732	l7Rn6
101639_r_at	0.495829	0.038117	1.06473	0.326463	0.890595	-5.24378	Cyp3a16
AFFX-b-ActinMur/M12481_3_at	-0.495816	10.6654	-1.19796	0.274459	0.881982	-5.11452	Actb
160721_at	-0.495266	2.74689	-0.713946	0.501089	0.920946	-5.53093	Elf1
101554_at	0.494953	6.97329	1.65171	0.147791	0.864036	-4.61788	Nfkbia
99893_at	-0.494719	4.21269	-1.51668	0.178272	0.865678	-4.7728	Fgf13
101851_at	-0.494244	4.47054	-2.34879	0.0555464	0.829271	-3.77816	Cd200
161045_at	0.493952	1.4826	0.897368	0.402824	0.903774	-5.39141	Lrrn1
99963_at	-0.493911	2.80371	-0.857412	0.422929	0.907484	-5.42392	Zfp101
101131_at	-0.49391	4.7133	-1.56364	0.167055	0.865678	-4.71946	Chrna7
103101_at	-0.493577	5.70452	-2.02122	0.0879387	0.864036	-4.17675	Tarbp2
104273_at	-0.493418	4.48595	-1.17564	0.28265	0.883264	-5.13683	Baat
96109_at	-0.493417	2.30437	-0.750179	0.480475	0.915469	-5.50539	Klf2
93460_at	-0.493129	1.848	-0.901165	0.400952	0.903388	-5.38826	Acvr1
104432_at	0.493127	2.75373	0.917143	0.393144	0.900014	-5.37491	Rnd2
103768_at	-0.493017	1.41776	-1.24947	0.256329	0.878601	-5.06212	Ccdc86
98481_at	-0.492943	3.06861	-0.880699	0.411123	0.903774	-5.40511	Masp2
99820_f_at	0.492648	5.28283	1.04896	0.333125	0.891383	-5.25843	Cecr5
98134_at	0.492432	3.83564	0.916693	0.393362	0.90012	-5.37529	U2surp
104198_at	-0.492053	2.88918	-0.991033	0.35854	0.898436	-5.31097	Cdcp1
92374_at	-0.492003	1.08728	-0.649302	0.5393	0.93138	-5.57383	Adora1
97765_g_at	0.491633	0.761574	0.539996	0.607924	0.946151	-5.63827	Ros1
97948_at	0.491408	4.55895	1.77919	0.123629	0.864036	-4.46788	Rb1
101074_at	-0.491385	3.78857	-1.66525	0.145022	0.864036	-4.6021	Ddost
101280_at	0.490752	3.067	0.912888	0.395212	0.900283	-5.37849	Olfr2
99889_at	-0.490505	3.17244	-1.01753	0.346728	0.89381	-5.28719	Sstr5
97977_at	0.489772	6.97616	2.62092	0.0381373	0.801783	-3.45019	Ntn1
102970_at	-0.48965	0.956098	-0.578627	0.583115	0.940273	-5.61669	Psmc3ip
102020_at	-0.489267	6.09323	-2.33121	0.0569245	0.829271	-3.79951	Kcnk3
160509_at	-0.48899	3.49606	-2.00764	0.0896376	0.864036	-4.19323	Chia1
161545_r_at	-0.488954	5.14162	-1.9659	0.0950651	0.864036	-4.2438	Myh4
103624_at	0.488571	4.48393	1.1263	0.301491	0.887365	-5.18522	Urm1
101612_at	-0.488553	1.38711	-0.827077	0.438679	0.912119	-5.44783	C81600
101208_at	-0.488468	0.704793	-2.04431	0.0851254	0.864036	-4.14871	Slc7a1
160185_at	-0.48819	0.654423	-0.864129	0.419499	0.907484	-5.41853	Tagln3
98014_at	0.487934	0.418487	1.31271	0.235506	0.878601	-4.99616	Itih1
160771_r_at	0.487766	4.6411	1.91747	0.101776	0.864036	-4.30229	Ppfibp2
103984_at	-0.487729	-0.633417	-0.818823	0.443037	0.913665	-5.45423	Pkhd1
100481_at	0.487414	2.91191	0.941235	0.381589	0.900014	-5.35446	Col11a1
98339_at	0.48741	4.45878	1.19867	0.2742	0.881982	-5.1138	Syt11
97248_at	0.487354	8.48066	2.46522	0.0472525	0.829271	-3.63714	Dbi
97693_at	-0.487299	3.44572	-1.27363	0.248191	0.878601	-5.03713	C78513
95516_at	0.487186	6.50951	2.28799	0.0604652	0.830769	-3.85206	Rab9
101041_at	-0.487075	1.60635	-1.59403	0.160154	0.864963	-4.68463	Krt14
93008_at	0.487055	6.39763	2.11567	0.0769932	0.864036	-4.06192	Lsm4
96258_at	0.487043	9.51691	1.29616	0.240805	0.878601	-5.01359	Mgst3
92301_at	-0.487021	2.75273	-1.27712	0.247033	0.878601	-5.03349	Ikbke
103520_at	-0.48699	6.33786	-2.09257	0.079536	0.864036	-4.09004	Vegfa
92897_at	-0.486853	0.978136	-0.577649	0.583735	0.940307	-5.61726	Acrv1
161075_at	0.486795	3.2157	1.2292	0.263336	0.878601	-5.08289	Esyt3
95571_at	0.486587	5.18804	2.41149	0.0509066	0.829271	-3.70211	Slc30a4
95052_at	-0.486533	4.67519	-2.43472	0.0492921	0.829271	-3.674	Fam132a
103072_at	-0.486347	2.46627	-0.883967	0.409486	0.903774	-5.40244	Hsd3b1
99873_at	-0.486242	1.01551	-1.29908	0.239864	0.878601	-5.01052	Nkx2-6
97199_at	0.486181	5.54097	1.73813	0.130961	0.864036	-4.51653	Cpne1
96907_at	0.486133	2.6837	1.76024	0.126961	0.864036	-4.49037	Cherp
102294_at	0.486089	3.80358	1.24606	0.257496	0.878601	-5.06563	Ikzf1
95379_at	0.485939	3.01949	1.65569	0.146972	0.864036	-4.61325	Mab21l2
93653_r_at	0.48571	2.75649	0.820992	0.441888	0.913665	-5.45255	Vamp1
93468_at	0.485487	1.91086	0.451505	0.666899	0.96088	-5.68256	Aff1
100403_at	-0.485433	10.2483	-1.63491	0.151294	0.864395	-4.6374	Myl7
102750_at	-0.485288	6.68927	-2.31504	0.0582233	0.830769	-3.81917	Apba3
92334_at	0.48527	2.12657	1.42881	0.201159	0.868896	-4.87081	Sap30bp
99094_at	0.485247	2.52267	1.84381	0.112896	0.864036	-4.39081	Slc12a1
161834_at	-0.485233	1.00182	-1.39864	0.209621	0.872211	-4.90387	Gzmc
95146_at	0.485162	8.94274	2.33526	0.0566035	0.829271	-3.79459	Tmem66
102275_at	0.485111	0.997743	1.07597	0.321783	0.888638	-5.23325	Zfp185
97481_r_at	-0.484943	3.7435	-0.94727	0.378736	0.900014	-5.34927	Dnajb3
160356_at	0.484852	6.10831	1.64775	0.14861	0.864036	-4.62249	Cmpk1
95590_at	0.484839	4.29562	2.03315	0.0864741	0.864036	-4.16227	Alg5
101132_at	0.484811	3.49363	2.22433	0.0660996	0.847576	-3.92957	Scn7a
161054_at	0.484771	3.45463	0.522145	0.619586	0.946644	-5.64778	Spock1
100977_at	0.484672	6.44488	2.30146	0.0593378	0.830769	-3.83568	Pdk1
103477_at	-0.484495	1.31705	-0.587233	0.577669	0.939585	-5.61171	Cdx1
94729_r_at	0.484438	2.22848	2.50232	0.0448904	0.827809	-3.5924	Mcpt1
97527_at	-0.484301	1.71912	-0.725176	0.494637	0.92031	-5.52312	Cks2
98276_at	-0.484235	1.27054	-1.34699	0.224855	0.878601	-4.95969	Gab2
94370_at	0.484207	1.22615	0.629509	0.551361	0.935439	-5.58627	Oit1
99902_at	-0.484174	0.254943	-0.955847	0.37471	0.900014	-5.34186	Hcn1
160796_at	0.483937	1.47584	0.745452	0.483131	0.915469	-5.50878	Tiam2
160867_at	0.48387	5.17012	2.15521	0.0728314	0.863387	-4.01377	Pdgfrb
160182_at	-0.48378	7.16425	-1.67404	0.143253	0.864036	-4.59184	Srsf6
160122_at	0.483231	3.35003	1.37815	0.215549	0.873689	-4.92613	Asrgl1
102238_at	-0.482897	2.59679	-1.53677	0.173391	0.865678	-4.75006	Ascl1
95298_at	-0.482759	2.64189	-0.657969	0.534072	0.930471	-5.56828	Epha3
161465_r_at	-0.48273	8.54028	-1.61987	0.154497	0.864395	-4.65482	Zfp94
98957_at	-0.482653	3.66321	-1.49746	0.183064	0.865678	-4.79445	Jam3
92612_at	-0.482484	1.09407	-1.46128	0.192404	0.865678	-4.83488	Slc27a5
104455_at	-0.482452	3.03198	-0.988223	0.35981	0.898694	-5.31346	Camk4
94809_at	0.482308	1.15322	1.49196	0.184454	0.865678	-4.80062	Tsg101
100633_at	0.48225	6.86578	2.41464	0.0506842	0.829271	-3.69829	Marc2
94292_at	-0.481771	5.81599	-1.52454	0.176347	0.865678	-4.76391	Strap
100951_at	0.481763	5.49681	1.65823	0.146452	0.864036	-4.61029	Pkd2
95505_at	0.481516	4.33372	1.84304	0.113018	0.864036	-4.39173	Tor1b
160092_at	0.481306	5.2789	1.4576	0.193379	0.865678	-4.83897	Ifrd1
102366_at	0.481136	1.15414	2.02233	0.0878022	0.864036	-4.17541	Retn
103479_at	-0.481114	5.38605	-1.43504	0.199453	0.868896	-4.86395	Samd10
94169_at	-0.480976	1.67431	-1.76286	0.126495	0.864036	-4.48726	Pcdh12
95755_at	0.48085	7.36861	1.85112	0.111741	0.864036	-4.38205	Ybx3
103333_at	0.480678	4.42253	0.99852	0.355171	0.896803	-5.30429	G6pc
101187_at	-0.480634	1.92342	-1.46197	0.192223	0.865678	-4.83412	Serpina5
97720_at	-0.480609	-0.392714	-1.306	0.237643	0.878601	-5.00324	Igh-VS107
93583_s_at	-0.480554	5.42249	-1.77722	0.123973	0.864036	-4.47023	Ighm
160313_at	0.480517	5.94166	1.51583	0.178481	0.865678	-4.77376	Ythdc1
102138_at	-0.48038	-0.403298	-1.32683	0.231063	0.878601	-4.98119	D13Ertd37e
92610_at	0.480363	4.96439	1.24563	0.257645	0.878601	-5.06608	Nelfe
160642_at	0.479966	3.25715	1.64404	0.14938	0.864036	-4.6268	Tmem5
93862_i_at	0.479652	1.95674	1.33012	0.230041	0.878601	-4.97769	Defa24
161398_at	-0.479544	2.40009	-0.739202	0.486658	0.916338	-5.51324	Dnah8
161759_r_at	-0.479441	4.12222	-1.97497	0.0938579	0.864036	-4.23281	Lcat
93301_at	0.479305	3.79611	1.01197	0.349182	0.895571	-5.29222	Tmem183a
103444_at	0.479043	1.35436	0.653928	0.536506	0.930471	-5.57087	Dna2
92724_at	0.478982	4.06808	2.45771	0.0477462	0.829271	-3.64621	Hnrnpa1
98989_at	0.478844	2.15184	1.01071	0.349741	0.896267	-5.29335	Dhcr7
99096_at	0.478792	5.69072	2.13448	0.0749839	0.864036	-4.03901	Ddx24
101607_at	-0.478722	4.0842	-2.33585	0.0565574	0.829271	-3.79388	C80068
103701_at	-0.478712	4.66117	-2.1082	0.0778066	0.864036	-4.07102	Spice1
92532_at	-0.478269	3.15957	-1.30255	0.238745	0.878601	-5.00686	Avpr1a
96365_at	-0.478058	0.282829	-0.500347	0.633991	0.953544	-5.65901	Slco6c1
99080_at	0.477818	5.85987	2.47095	0.0468792	0.829271	-3.63022	Ccdc6
[truncated: 6,740 more rows]
