# Supplementary material for: Aerobic exercise inhibits oxidative stress and improves diabetic cardiomyopathy in rats by activating the PROC/PAR1/Nrf2/HO-1 signaling pathway
Source: Front Physiol. 2026 Jan 29;17:1727186. doi: 10.3389/fphys.2026.1727186 (PMC12898814; doi:10.3389/fphys.2026.1727186)
Supplement: Supplementary file 5 [file Table1.xlsx]

## Sheet: Sheet 1
Table SI. DEGs identified in the GSE4745 dataset
id	logFC	AveExpr	t	P.Value	adj.P.Val	B	anno
AB010428_s_at	4.22703	8.20483	7.25614	7.02705e-05	0.0475623	2.00115	Acot1
M33648_g_at	2.91474	11.2989	13.5053	5.76842e-07	0.00507563	5.33817	Hmgcs2
M57263_at	2.49389	6.45894	6.53276	0.000149978	0.0846482	1.36142	Tgm1
U65217_i_at	-2.32801	5.70614	-1.56812	0.153894	0.861343	-5.01364	RT1-Bb
AB009636_at	2.32614	10.2596	11.5834	1.96063e-06	0.0076464	4.62144	Pik3c2g
rc_AA875197_at	2.26711	7.99661	10.0236	6.09828e-06	0.0107317	3.87088	C2cd4b
L40030_at	-2.21367	6.75613	-3.66731	0.00587845	0.394844	-1.99168	Pgf
U66274_at	-2.20526	3.7802	-2.80218	0.0221625	0.610557	-3.24953	Npy5r
rc_AA799459_at	-2.15253	11.2879	-7.71559	4.46913e-05	0.0389475	2.37078	LOC102553868
rc_AI639228_at	-2.14808	5.92997	-5.279	0.000648583	0.150181	0.0641022	Serpinb3a
U17133_at	2.10992	6.50782	2.86671	0.020023	0.601264	-3.15371	Slc30a1
X95986mRNA#1_f_at	2.08519	10.699	10.1639	5.47311e-06	0.0107317	3.94586	Cbr1
U00964_at	-2.04313	4.94833	-3.62211	0.00628689	0.40492	-2.05537	LOC171161
X60659mRNA_at	1.97526	5.45825	1.85229	0.0995483	0.802328	-4.63447	LOC690507
X95466_at	1.91307	4.8149	3.30895	0.0100846	0.485852	-2.50381	Syne1
S56508_s_at	-1.90474	8.59546	-4.84318	0.00113416	0.184434	-0.448193	Acsl6
S49491_s_at	1.8516	12.4968	6.04071	0.000260098	0.0880231	0.882305	Penk
J05499_at	-1.83759	6.17191	-2.1309	0.06426	0.720199	-4.24015	Gls2
rc_AA817846_at	-1.82346	10.0132	-6.18279	0.000221189	0.0846482	1.02449	Bdh1
D10709exon_s_at	-1.82301	8.04942	-3.84292	0.00454017	0.365696	-1.74703	Kcne1
D28508_at	1.80718	6.96206	6.1493	0.000229749	0.0846482	0.991261	Jak3
D63886_s_at	1.74239	5.42358	4.13522	0.00298188	0.280765	-1.35025	Mmp16
AF078779_g_at	-1.72696	6.9647	-3.26589	0.0107716	0.491086	-2.56637	Nalcn
AF025819_at	-1.72363	3.86403	-3.29701	0.0102703	0.485852	-2.52114	Rbbp9
X02309_at	1.70533	6.63538	2.96406	0.0171901	0.574858	-3.00948	Lipf
AB010920_at	-1.6684	5.94999	-7.5637	5.17819e-05	0.0389475	2.25157	Cd46
J04636_at	-1.63813	4.81741	-2.18988	0.0585284	0.706182	-4.1547	Chrnb3
U58857_at	1.63175	6.11333	3.79535	0.0048672	0.365696	-1.81285	Fbxo21
Y09333_at	1.60767	12.5611	6.14495	0.000230885	0.0846482	0.986939	Acot2
rc_AI639037_at	-1.55504	5.7031	-1.10033	0.301882	0.896092	-5.55712	Gulp1
X95189_at	1.5472	5.67674	2.8534	0.0204462	0.601264	-3.17346	Acox2
U33847_at	1.54157	4.28963	1.89378	0.0933132	0.789626	-4.57691	Gucy2g
U39207_at	-1.54087	6.25281	-2.63383	0.0289173	0.635719	-3.49984	Cyp4f5
U92802_at	1.53518	6.53455	2.30519	0.0487382	0.686617	-3.98623	Gper1
rc_AI233591_at	1.52924	4.33722	2.27042	0.0515062	0.692475	-4.03721	Slc13a1
rc_AI172476_at	1.52447	9.91176	2.02892	0.0754876	0.751375	-4.38646	Klf10
AJ011035_at	-1.51179	7.78517	-4.26849	0.00247187	0.268357	-1.17394	Plcb2
AB007601mRNA_at	1.50873	7.75631	3.82336	0.00467172	0.365696	-1.77406	Cybrd1
rc_AA892750_at	1.5064	4.77815	2.17335	0.0600817	0.714404	-4.1787	Rgs1
M22400_at	1.50622	7.26839	4.01747	0.00352698	0.307266	-1.50846	Gpc3
rc_AA893235_at	1.49597	10.0978	4.86866	0.00109688	0.184434	-0.417338	G0s2
rc_AA860055_at	-1.49148	5.80894	-3.07663	0.0144248	0.537812	-2.84338	Asf1b
X72914_at	1.49033	5.95719	2.27728	0.0509474	0.692129	-4.02715	Comp
Z18630_at	1.48234	3.37765	2.24371	0.0537371	0.697803	-4.07626	Tnr
rc_AI009658_at	1.47634	8.34413	1.63907	0.138228	0.850681	-4.92173	Ccl5
AF041105_at	1.475	4.87039	2.03614	0.0746341	0.750199	-4.37617	Slco1a5
Z38067exon_at	1.47289	8.98592	1.72164	0.121837	0.830449	-4.81231	Bmyc
rc_AI230211_s_at	1.46931	7.76025	2.74084	0.0244139	0.619359	-3.34071	Kcnd3
M57664_at	-1.46515	12.8043	-4.62832	0.00150909	0.207476	-0.71287	Ckb
U48247_g_at	1.45461	9.53911	8.21527	2.79616e-05	0.0340022	2.74324	Pdlim5
M36420_s_at	1.44446	6.22583	2.35075	0.0453337	0.676614	-3.91925	Gria3
rc_AA859776_at	-1.44195	5.65497	-2.52751	0.0342301	0.649011	-3.6578	Rnd3
AF034577_at	1.43713	12.5302	4.56829	0.0016364	0.218265	-0.788239	Pdk4
M32757cds_at	-1.4363	7.16613	-4.97559	0.000954295	0.183313	-0.289068	Inhbb
J05181_at	1.4274	6.36315	4.02031	0.00351263	0.307266	-1.50461	Gclc
rc_AI232087_at	-1.42421	3.27748	-2.25719	0.0525997	0.697803	-4.05657	Hao2
AB005541_at	-1.42038	6.67847	-4.53109	0.0017211	0.222348	-0.835263	Cdk18
rc_AA892306_at	1.41494	7.84806	1.80627	0.106923	0.814241	-4.69772	Nubpl
U36992_at	-1.40473	5.94753	-2.27698	0.0509717	0.692129	-4.02759	Cyp7b1
M90514mRNA_at	1.40152	8.37796	2.88956	0.0193174	0.594314	-3.11981	Pcnxl3
D12768_at	1.40074	7.08656	2.65376	0.0280184	0.633796	-3.4702	Sp1
rc_AA893666_at	1.39636	5.14018	2.15386	0.0619661	0.716141	-4.20695	Tlr7
rc_AA859981_at	1.39607	10.92	6.25796	0.000203224	0.0846482	1.09844	Impa2
AF014827_at	1.39364	7.1569	4.63675	0.00149208	0.207476	-0.702332	Figf
J02861mRNA_s_at	-1.3933	6.9018	-3.04869	0.015065	0.545345	-2.88453	Cyp2c13
L09119_at	1.39145	7.05203	3.50981	0.00743723	0.43308	-2.21477	Nrgn
AF017393_at	-1.3898	7.18544	-3.03076	0.0154914	0.551858	-2.91097	Cyp2f4
M35862_at	1.36349	4.54094	2.14887	0.0624582	0.716141	-4.21418	Mak
X05111_at	1.36001	5.08011	2.95709	0.0173784	0.574858	-3.01979	Cd2
J00758_s_at	-1.35984	6.96512	-2.44143	0.0392477	0.673835	-3.78538	Klk1
rc_AA892506_at	1.35651	8.38972	2.31322	0.0481201	0.686617	-3.97444	Coro1a
X95882_at	-1.35244	6.24265	-2.64767	0.02829	0.63501	-3.47926	P2rx7
U57502cds_at	1.35039	4.52262	2.3999	0.0419263	0.673835	-3.84677	Ptprd
rc_AA893984_at	1.34585	4.95801	2.13415	0.0639299	0.718731	-4.23545	Cyfip2
U32314_at	-1.34541	8.39311	-4.49792	0.00180061	0.226337	-0.877387	Pc
M64488_at	1.344	5.86793	1.80508	0.107121	0.814241	-4.69935	Syt2
X97477_at	1.33639	4.5401	2.53435	0.0338605	0.647692	-3.64765	Klrb1c
rc_AA892258_at	1.33448	4.48358	1.87322	0.0963562	0.798606	-4.6055	Nox4
U22414_at	-1.33183	5.25004	-2.82345	0.0214324	0.605823	-3.21793	Ccl3
rc_AI639351_at	-1.32863	6.37285	-1.83839	0.101723	0.804631	-4.65363	Slc35f6
M35299_s_at	-1.32668	6.31023	-4.07942	0.003228	0.295866	-1.42494	Spink3
D00569_g_at	1.32561	14.5266	5.46272	0.000516583	0.127346	0.270292	Decr1
U82591_at	1.32435	7.13907	3.78918	0.00491145	0.365696	-1.82142	Dnph1
X63675_at	-1.30959	5.49884	-1.67049	0.131765	0.84628	-4.88039	Pim1
rc_AA891559_at	1.30572	6.3666	4.9168	0.00103001	0.183313	-0.359341	Txnl4b
rc_AA858626_at	1.29946	7.30799	1.42618	0.190098	0.869117	-5.19092	LOC102547101
U90215_at	-1.29685	6.54491	-1.70866	0.12429	0.832664	-4.82968	St8sia4
U29174_at	1.29649	5.33139	2.41238	0.0411028	0.673835	-3.82834	Drgx
X59132_at	-1.29455	9.15914	-4.99128	0.000935129	0.183313	-0.270419	Sctr
X13309_at	-1.29255	7.48827	-2.1155	0.0658449	0.726027	-4.26237	Wfdc18
X97121_at	-1.28942	7.99115	-3.49227	0.00763619	0.433489	-2.23983	Ntsr2
U68417_at	-1.28881	11.2297	-6.49939	0.000155541	0.0846482	1.33009	Bcat2
AB005900_at	1.27911	6.0466	3.20701	0.0117913	0.493725	-2.6522	Olr1
D79981_at	1.27422	3.93156	1.99974	0.079036	0.765911	-4.42794	Slc21a4
rc_AA800194_at	1.27248	4.28434	1.68006	0.129853	0.843231	-4.86772	Sucla2
rc_AA891139_at	1.27091	4.61553	4.17296	0.00282689	0.279393	-1.30003	Setd1b
U36773_at	1.26775	9.60785	2.23804	0.0542234	0.698849	-4.08455	Gpam
rc_AA860062_at	1.26654	6.28795	1.95816	0.0843693	0.775403	-4.48672	Alb
rc_AI639448_at	-1.26627	6.04476	-2.02339	0.0761476	0.755181	-4.39433	Aard
rc_AA957003_at	1.26564	4.96664	3.18325	0.0122309	0.496696	-2.68693	S100a8
rc_AI013993_at	-1.26283	8.37878	-1.99229	0.0799672	0.765911	-4.43851	Gse1
M31178_g_at	-1.26211	5.78779	-1.78247	0.110936	0.818897	-4.73019	Calb1
rc_AI138143_at	1.26	12.1363	2.58663	0.0311641	0.639806	-3.57	Gstt2
AF082834_s_at	-1.25893	7.15809	-3.90087	0.00417304	0.346401	-1.6673	Hpd
M64092_at	-1.25355	5.35748	-1.87149	0.0966161	0.798743	-4.6079	Pkib
rc_AA875215_at	1.25334	6.30137	1.34194	0.214944	0.873557	-5.29145	Strn3
rc_AA892294_at	1.24555	5.72161	2.60779	0.0301359	0.635719	-3.53856	LOC100363943
M55250_at	1.24412	3.13924	1.33732	0.216385	0.873557	-5.29686	Glra3
M84648mRNA_s_at	1.23718	8.77907	1.82437	0.103962	0.809526	-4.67291	Ddc
M37941mRNA_s_at	1.23706	7.07863	3.34752	0.00950824	0.470017	-2.44795	Ampd1
U02096_at	1.23355	5.22928	1.91133	0.0907899	0.785765	-4.55244	Fabp7
U42427_at	-1.23344	7.80771	-2.99755	0.0163143	0.560739	-2.95998	Amhr2
rc_AI639167_at	1.23318	7.97807	1.52755	0.163556	0.869117	-5.06525	LOC102555400
rc_AA875041_at	1.22772	6.63231	2.88594	0.0194275	0.595617	-3.12518	Lzts1
L41684mRNA_at	1.21733	8.4573	1.46376	0.179845	0.869117	-5.1449	Fat1
rc_AA924591_at	-1.20421	4.90196	-2.45297	0.0385342	0.673835	-3.7683	Cyp4a3
X64336_at	-1.20254	4.67864	-3.33525	0.00968782	0.475826	-2.46571	Proc
L13201_at	-1.20108	6.28968	-3.62258	0.00628251	0.40492	-2.05471	Foxq1
rc_AA891831_at	1.19847	5.71343	2.10617	0.0668229	0.728303	-4.2758	RGD1564865
AB013890_at	1.19651	5.60311	1.92906	0.0883056	0.781715	-4.52762	Kcnj13
J03959_at	-1.19043	8.03953	-2.07378	0.0703314	0.739362	-4.32233	Uox
rc_AI230789_at	1.18952	6.21173	1.45454	0.182314	0.869117	-5.15625	Neo1
X99773mRNA_s_at	-1.18845	4.91011	-2.90041	0.0189914	0.590411	-3.10373	Serpini2
L05596cds_at	-1.18678	3.6516	-1.33843	0.216037	0.873557	-5.29555	Htr1f
AF007836_at	1.17935	5.94088	2.0562	0.0723099	0.746778	-4.34751	Rims1
K01721mRNA_s_at	1.17745	7.22328	1.61862	0.142588	0.856839	-4.94843	Cyp2b2
S68135_s_at	-1.1753	10.2287	-5.50632	0.000489757	0.127346	0.318392	Slc2a1
X60767mRNA_s_at	-1.17505	7.86651	-2.29723	0.0493585	0.688281	-3.99791	Cdk1
U31554_at	1.16631	7.80672	1.47702	0.176346	0.869117	-5.1285	Lsamp
L06434_s_at	1.15782	6.84225	2.09891	0.0675945	0.731939	-4.28625	Slc6a17
E00698cds_s_at	1.15532	13.4741	2.3917	0.042476	0.673835	-3.85886	Nppa
rc_AI639479_at	-1.15498	6.47064	-2.14082	0.0632589	0.717288	-4.22581	Akr1c12
Z13993_f_at	-1.15406	6.52853	-2.54956	0.0330526	0.646013	-3.62507	Andpro
M65148_s_at	1.15351	7.16266	1.69199	0.127505	0.837582	-4.85189	Atf2
D64059_at	1.153	6.89803	1.43244	0.188356	0.869117	-5.1833	Atrx
U20907_at	-1.15087	7.0583	-2.3299	0.0468614	0.678005	-3.94993	Htr4
X13722_at	1.14923	6.84545	1.82199	0.104347	0.81031	-4.67618	Ldlr
M33528_at	1.14734	2.39119	2.82349	0.0214312	0.605823	-3.21787	Pdc
rc_AA859584_at	-1.14636	6.35804	-2.0342	0.0748625	0.750245	-4.37893	Cacna1h
X07729exon#5_s_at	1.14201	7.74978	2.29474	0.0495542	0.688635	-4.00157	Eno2
U56732_at	1.14196	5.01518	1.76115	0.114648	0.8235	-4.7591	Zfp382
U12571_at	1.13982	5.44304	2.13388	0.063958	0.718731	-4.23585	Rph3a
Y11491cds_at	1.13865	5.69116	2.28749	0.0501278	0.691339	-4.01219	Adam4
M22926mRNA_at	1.13549	7.66714	2.77878	0.0229951	0.610557	-3.2843	Chrm5
M85301_at	-1.12571	5.19623	-1.8192	0.1048	0.81031	-4.68	Slc9a4
AB000507_at	1.11651	12.9545	5.64666	0.000413245	0.121205	0.471033	Aqp7
AB003400_at	1.10909	5.58754	1.98129	0.0813609	0.767541	-4.45407	Dao
Z49858_at	-1.10035	8.3908	-1.79355	0.10905	0.815928	-4.71509	Pllp
rc_AA891242_g_at	1.09876	11.1675	1.01689	0.33775	0.902178	-5.64002	Myl7
M31109_f_at	-1.09572	6.57566	-2.70756	0.0257319	0.622637	-3.39019	Ugt2b17
rc_AA893165_at	1.09165	4.5612	1.36695	0.20729	0.873557	-5.26199	Klhl14
AF035955_at	1.08006	6.16001	1.69543	0.126836	0.837582	-4.84732	Kif11
AF012282_at	-1.07784	6.18498	-1.18969	0.266878	0.886136	-5.46308	LOC286992
rc_AI639523_at	-1.07689	8.03301	-0.677938	0.516145	0.932281	-5.92135	Spta1
U08976_at	1.07624	14.7665	6.43914	0.000166165	0.0846482	1.27311	Ech1
AB019576_at	-1.07423	4.1484	-3.39811	0.00880427	0.457049	-2.37493	Timeless
AF014503_at	1.07354	8.46779	1.47225	0.177598	0.869117	-5.13441	Nupr1
M23721_at	1.07207	5.29032	1.79288	0.109163	0.81608	-4.716	Cpa2
rc_H33560_at	1.07194	7.75128	2.46553	0.0377724	0.666051	-3.7497	Skida1
rc_H31554_at	-1.07166	4.35321	-1.59101	0.148671	0.858875	-4.98421	Ddias
S52128_s_at	-1.07153	6.01996	-2.72428	0.0250609	0.620097	-3.36533	Esr1
rc_AA893050_at	-1.0668	6.6879	-1.85589	0.0989924	0.801319	-4.62949	Kif12
X51529_at	1.06365	12.0804	5.47464	0.000509093	0.127346	0.283474	Pla2g2a
L17078_at	1.06245	4.71046	2.01765	0.0768396	0.756604	-4.4025	Igkv28
U18374_at	1.05715	6.43025	2.24542	0.0535916	0.697803	-4.07376	Nr1h4
rc_AI144709_s_at	-1.05238	5.96157	-2.20968	0.0567187	0.698999	-4.12589	Rgs8
D00634_at	1.05032	7.88644	2.3757	0.0435703	0.673835	-3.88247	Adrb1
U60416_at	1.04963	9.19236	2.30143	0.04903	0.686617	-3.99175	Myo5b
M18045_at	-1.04919	7.11309	-1.64981	0.135986	0.850681	-4.90764	Hist1h2ba
X70223_at	-1.04678	11.761	-5.88909	0.000310071	0.101049	0.727042	Pxmp2
rc_AA945585_at	1.04654	4.99046	1.35586	0.210654	0.873557	-5.27509	Rup2
rc_AI639267_at	-1.04606	7.87747	-2.69006	0.0264539	0.630806	-3.41621	Lmod3
M85300_at	-1.04545	5.31199	-2.10542	0.0669025	0.728303	-4.27688	Slc9a3
rc_AI639242_at	1.04209	6.22761	1.45835	0.181289	0.869117	-5.15156	LOC102547955
U72995_at	1.03995	5.9578	2.13446	0.063899	0.718731	-4.235	Madd
J05490_at	1.03752	5.43595	1.30068	0.228098	0.879775	-5.3393	LOC100363344
D28561_s_at	-1.0351	12.264	-4.91563	0.00103158	0.183313	-0.360747	Slc2a4
M90398_at	1.03509	7.01328	3.87441	0.00433657	0.356612	-1.70364	Atp12a
AF068268_at	-1.03353	4.19064	-1.62221	0.141814	0.855652	-4.94376	Oas1b
rc_AA893160_at	1.03118	5.80627	1.5514	0.157812	0.863637	-5.035	Asun
AF090134_at	1.02657	6.23042	1.61267	0.14388	0.856839	-4.95617	Lin7a
M30689_at	-1.02523	6.47994	-1.45631	0.181836	0.869117	-5.15407	Ly6i
M21622_at	-1.02503	6.13514	-4.95379	0.00098165	0.183313	-0.315065	Fcer1a
U62667_at	1.0209	7.63762	2.96413	0.0171883	0.574858	-3.00938	Stc1
M93669_at	-1.02052	5.03936	-1.34801	0.213066	0.873557	-5.28434	Scg2
M59936cds_at	-1.01651	7.11716	-1.37298	0.20548	0.873557	-5.25483	Gjb3
Z11581_at	-1.01085	8.99596	-2.22883	0.0550216	0.698999	-4.09798	Grik5
M68971_at	-1.01047	10.1184	-6.28546	0.000197056	0.0846482	1.12528	Hk2
D89375_s_at	-1.0078	5.05643	-1.93008	0.0881651	0.781715	-4.52619	Sult1b1
U22830_at	-1.00304	6.89691	-3.38464	0.00898619	0.457049	-2.39434	P2ry1
J04215_at	1.00228	2.98959	1.512	0.1674	0.869117	-5.08483	Ibsp
M31229mRNA_s_at	1.0016	5.13869	2.92589	0.0182481	0.590411	-3.06598	Hist1h1d
AB003991_at	1.0015	7.53986	2.47873	0.0369887	0.663428	-3.73015	Snap25
D10728_at	-1.00092	5.36265	-1.56838	0.153833	0.861343	-5.0133	Cd5
D86556_i_at	-0.999766	6.85029	-1.33096	0.218379	0.874983	-5.30427	Pnck
X60658mRNA_at	0.998579	5.72188	2.19924	0.0576659	0.701801	-4.14109	Bpifb3
rc_AI070124_at	0.997655	5.95484	2.38984	0.0426021	0.673835	-3.86162	Sort1
AB011544_at	-0.996743	6.7755	-1.54357	0.159678	0.867263	-5.04496	Tub
rc_AA859549_at	0.996259	7.01006	2.58603	0.0311941	0.639806	-3.5709	Hic2
M93661_at	0.994664	6.43879	1.84452	0.100759	0.803772	-4.64519	Notch2
AF009604_at	0.992292	7.5029	3.35562	0.00939169	0.469531	-2.43624	Sh3gl3
L41045_at	-0.991709	5.66874	-2.30218	0.0489714	0.686617	-3.99064	Pde1c
D28753_i_at	0.986636	4.89701	1.08727	0.30729	0.896092	-5.57042	Cdk2
rc_AA894167_at	-0.986196	5.92883	-2.63099	0.0290478	0.635719	-3.50407	Lpar2
D79215_at	0.986148	6.03744	1.26009	0.241696	0.884733	-5.38542	Fgf10
X67948_at	-0.98324	12.048	-4.65414	0.00145764	0.206868	-0.680636	Aqp1
rc_AA800626_at	0.981384	6.73048	1.60441	0.145691	0.858875	-4.96688	Sh2d4a
X59608exon_at	-0.979933	9.47282	-1.82379	0.104058	0.809551	-4.67372	Polr2a
rc_AA859589_at	-0.979566	6.53898	-2.01668	0.0769568	0.756604	-4.40388	LOC102551567
U36898_at	-0.977406	4.04847	-1.69066	0.127765	0.837708	-4.85366	Vom1r90
rc_AI639524_g_at	-0.972503	6.17972	-1.41804	0.192383	0.869117	-5.20078	RGD1307315
U70779_at	0.969424	6.37205	1.47484	0.176915	0.869117	-5.13119	Doc2a
AF091579_at	-0.96904	4.68617	-0.980375	0.354436	0.905278	-5.67472	Olr1347
AF023087_s_at	-0.967835	12.4209	-0.787259	0.452885	0.921314	-5.84102	Egr1
AF035952_at	-0.967351	6.64254	-1.53596	0.161509	0.86764	-5.05461	Kif6
U09631_at	0.95988	5.96084	1.56252	0.155195	0.862409	-5.0208	Vipr2
rc_AA943892_at	-0.95873	7.49967	-2.14369	0.0629725	0.716141	-4.22167	Agt
L25633_g_at	0.956476	6.11337	1.6219	0.141879	0.855652	-4.94415	Resp18
S80379_s_at	-0.954843	8.51282	-2.74574	0.0242256	0.619359	-3.33341	Ctrc
X74832cds_at	-0.952481	8.45773	-2.69865	0.0260969	0.623984	-3.40343	Chrna1
rc_AA924198_s_at	-0.950817	7.4905	-1.91651	0.0900573	0.784431	-4.54519	Mvk
M14369exon#2_at	-0.949354	6.05748	-1.84919	0.10003	0.802338	-4.63875	Kng2
rc_AA874876_at	0.945204	9.76183	3.26747	0.0107456	0.491086	-2.56408	Ubac2
J03960_at	-0.940458	7.0916	-1.23128	0.251754	0.885709	-5.41757	Alox5
rc_AA893191_at	0.94042	7.71986	2.06394	0.071433	0.740846	-4.33644	Ppap2c
V01225mRNA_s_at	0.937716	4.904	1.46823	0.178657	0.869117	-5.13937	Amy2a3
rc_AA892027_at	-0.936423	7.37935	-3.4958	0.00759575	0.433489	-2.23479	Eva1a
M13962mRNA#2_at	0.936181	7.19649	2.22424	0.0554236	0.698999	-4.10467	Gusb
AF042713_at	-0.93524	6.71497	-1.8724	0.0964789	0.798606	-4.60663	Nxph3
AB005743_at	0.934044	12.5806	3.44881	0.0081536	0.439049	-2.30205	Cd36
X78461_at	-0.933989	6.87685	-1.99189	0.0800167	0.765911	-4.43906	Kcnj12
rc_AA859662_at	0.932858	5.36346	2.05323	0.0726497	0.747171	-4.35176	Sema4b
U67136_at	-0.930592	2.86024	-1.08162	0.309653	0.898125	-5.57614	Akap5
L23128_at	-0.930193	8.48333	-1.817	0.105159	0.810561	-4.68303	RT1-N3
AB019393_at	0.930164	7.34841	3.36895	0.00920308	0.462731	-2.41698	Myoc
rc_AI171959_at	-0.929622	8.38535	-2.39224	0.0424401	0.673835	-3.85808	Neu2
X65747_at	0.925929	6.42386	1.59677	0.147383	0.858875	-4.97677	Gnat3
AF041082_at	0.92518	5.31672	1.8747	0.0961337	0.798606	-4.60344	Robo1
rc_AI639535_at	-0.920276	7.24447	-1.7617	0.114552	0.8235	-4.75837	Slc44a4
Y07903cds_at	-0.917939	4.56761	-1.02412	0.334517	0.902178	-5.63303	Adam3a
rc_AA800709_at	-0.915983	7.02836	-1.68964	0.127965	0.838396	-4.85502	Bpifa5
rc_AA892632_at	-0.91393	4.23065	-2.84445	0.0207359	0.601421	-3.18674	Clrn3
D28773_s_at	-0.913486	6.54416	-1.72483	0.121242	0.830311	-4.80804	Tbxas1
X99901cds_at	-0.912157	5.38921	-0.889168	0.398792	0.914956	-5.75698	Ott
AF003904mRNA_at	-0.91067	4.88795	-1.09551	0.303867	0.896092	-5.56204	Crhbp
U60562_s_at	-0.909157	5.04473	-1.56791	0.153942	0.861343	-5.01391	Amelx
U13368_at	-0.909106	7.47002	-2.11795	0.0655902	0.725814	-4.25883	Adra1a
rc_AA874794_g_at	0.908811	11.6076	5.71833	0.000379299	0.115085	0.547713	Ngfrap1
D21095_at	0.90772	2.98686	1.49381	0.171999	0.869117	-5.1076	Cxcl3
AB006138_at	-0.903847	4.6956	-1.51323	0.167093	0.869117	-5.08328	Fut2
J02675_at	-0.903493	5.84771	-1.81248	0.105898	0.812389	-4.68921	Sbp
rc_AI639503_at	-0.900842	6.8402	-0.97713	0.355949	0.905672	-5.67776	Dcaf17
L27060_at	0.900669	8.14153	2.34018	0.0461018	0.677815	-3.93481	Pde4d
U60063_at	0.900075	7.07434	2.47225	0.0373715	0.666051	-3.73975	Aldh1a2
rc_AI012275_at	-0.899709	9.35321	-2.01033	0.0777304	0.757793	-4.41291	Serinc5
rc_H33619_at	0.898969	8.80168	3.01136	0.0159667	0.559348	-2.93959	Arrdc4
D49836_at	-0.898942	5.91951	-1.49535	0.171607	0.869117	-5.10569	Akt3
U56863_at	-0.89639	5.1406	-1.37043	0.206243	0.873557	-5.25786	Klra5
L06482_at	0.895048	6.98557	1.58614	0.149769	0.85978	-4.99049	Rxra
V01235_at	-0.894394	3.68045	-2.51655	0.0348313	0.650099	-3.67407	Fabp1
L31546cds_at	0.893099	4.98773	1.04858	0.323757	0.899806	-5.60912	Htr2a
rc_AA818403_at	0.892369	7.44166	1.69743	0.126448	0.837582	-4.84465	Cyp4f17
X15705cds_at	0.8917	5.89847	1.33676	0.21656	0.873557	-5.29751	Hspa2
D28860_s_at	0.891662	6.75342	1.50954	0.168016	0.869117	-5.08793	Ptger4
D42117_at	-0.890627	7.01552	-2.23777	0.0542464	0.698849	-4.08494	Tnfrsf8
U36896_at	-0.890116	5.8383	-1.55246	0.15756	0.863637	-5.03364	Vom1r93
AF037071_at	0.889719	5.09181	3.40086	0.0087676	0.457049	-2.37097	Nos1ap
M22924_g_at	0.886193	5.51558	1.54672	0.158926	0.866589	-5.04096	Ms4a2
rc_AA875002_at	0.885782	5.04482	2.15333	0.0620185	0.716141	-4.20772	Lrrc8a
AF035963_at	-0.885409	4.42222	-1.48534	0.174181	0.869117	-5.11817	Havcr1
AF062389_at	-0.884464	3.42982	-1.17833	0.271137	0.887057	-5.47533	Acsm2a
AB004559_at	-0.883578	5.86566	-1.99873	0.0791616	0.765911	-4.42938	Slc22a6
rc_AA924772_at	0.882082	6.90956	1.95475	0.0848225	0.776642	-4.49153	Mt3
rc_AA851223_at	-0.878263	11.1745	-2.60726	0.0301611	0.635719	-3.53934	Eno3
AJ011608_at	-0.876393	8.05553	-1.7448	0.117574	0.829375	-4.78119	Prim1
rc_AA892304_at	0.874928	6.43577	0.964744	0.361766	0.906889	-5.68927	Cops3
U78102_at	-0.870644	7.43443	-1.12688	0.291117	0.893277	-5.52973	Egr2
L14776_at	0.867062	7.08623	1.3161	0.223106	0.875785	-5.32153	Ctsj
U92081mRNA_s_at	0.864406	8.16203	1.48175	0.175113	0.869117	-5.12263	Pdpn
U85512_s_at	0.864229	7.1622	1.9345	0.0875573	0.779774	-4.51999	Gchfr
X71898_at	0.863968	8.98842	2.07741	0.0699299	0.738996	-4.31713	Plaur
AF061945_at	-0.863966	7.79655	-1.38313	0.202465	0.873557	-5.24275	Grin3a
D31838_at	-0.863799	8.83801	-1.65635	0.134639	0.850681	-4.89904	Wee1
rc_AA893158_at	0.862659	5.79612	2.94504	0.0177092	0.583607	-3.03763	Anxa7
rc_AA800878_at	-0.860734	6.72605	-1.12721	0.290985	0.893277	-5.52938	Rad18
D14987_f_at	-0.860716	6.89253	-3.24705	0.0110875	0.492721	-2.5938	Sult2a1
X07944exon#1-12_s_at	-0.860513	11.4278	-3.52829	0.00723361	0.427171	-2.18843	Odc1
AF034753UTR#1_s_at	-0.859135	3.74778	-0.842797	0.422814	0.918404	-5.79628	Cspp1
U12184_at	-0.857823	8.52534	-1.91768	0.0898925	0.784431	-4.54356	Gpr12
M33986mRNA_at	-0.857091	5.80573	-1.32544	0.220126	0.875414	-5.3107	Cyp19a1
M84009_at	0.857028	7.12639	1.87665	0.0958414	0.798606	-4.60073	Drd4
X89963_at	0.85671	5.82867	1.24783	0.245934	0.884733	-5.39916	Thbs4
rc_AI043796_s_at	0.856121	7.3418	1.15053	0.281792	0.888694	-5.50494	Slc18a2
rc_AA894087_at	0.855478	6.50701	1.76126	0.11463	0.8235	-4.75896	Kcnh6
rc_AA892338_at	0.855449	6.78459	1.31705	0.222801	0.875785	-5.32043	Rassf2
S64924mRNA_at	-0.854938	8.04398	-2.37813	0.0434024	0.673835	-3.87889	Gfy
M20131cds_s_at	0.853844	9.84416	3.2108	0.0117228	0.493725	-2.64667	Cyp2e1
D28111_g_at	-0.852827	6.07223	-1.35622	0.210544	0.873557	-5.27467	Mobp
E05551cds_s_at	-0.852804	6.91677	-2.50879	0.0352631	0.65185	-3.68557	Vipr1
M29014_at	0.852142	8.5022	1.62192	0.141875	0.855652	-4.94412	Insr
U56407_at	-0.851901	5.58606	-1.56432	0.154777	0.862409	-5.01851	Ube2d4
rc_AA866290_at	-0.851334	6.73837	-2.22138	0.0556761	0.698999	-4.10885	Nrk
AB011527_at	-0.8451	5.85777	-1.28848	0.232115	0.882716	-5.35326	Fat2
D26495_at	0.843748	4.95108	1.43313	0.188163	0.869117	-5.18245	Dync2h1
rc_AA945143_at	-0.83889	4.6014	-1.10162	0.301351	0.896092	-5.5558	Tdo2
X53232_at	0.837986	8.62472	2.11346	0.0660574	0.727458	-4.2653	Arhgap39
M18332_s_at	-0.837797	5.70594	-1.2479	0.245909	0.884733	-5.39908	Prkcz
D86086_s_at	-0.836294	5.77698	-1.18278	0.269464	0.886731	-5.47054	Abcc2
rc_AA893091_at	0.834783	7.1729	1.95873	0.0842947	0.775403	-4.48593	LOC680200
M93273_at	-0.83445	5.4764	-1.41664	0.192781	0.869117	-5.20249	Sstr2
AF089839_at	-0.832204	5.95171	-1.21319	0.258244	0.885709	-5.4375	Nsf
X76697_at	0.831664	5.2781	2.19788	0.057791	0.702352	-4.14307	Cd52
rc_AI639305_at	0.831372	6.45499	0.959267	0.364361	0.909648	-5.69433	LOC685158
L34049_g_at	-0.830076	6.50639	-1.34785	0.213113	0.873557	-5.28452	Lrp2
rc_AI639413_at	-0.829888	7.01793	-0.994505	0.347906	0.903672	-5.66141	LOC361346
U92803_at	-0.829749	7.51361	-2.42724	0.0401426	0.673835	-3.80636	Ackr2
X77609_at	-0.829326	5.95619	-2.76046	0.0236691	0.617996	-3.31153	Myo9b
rc_AA893171_at	0.829018	7.89452	1.96507	0.0834604	0.77465	-4.47699	Wrap73
D38381_s_at	-0.827864	4.61893	-1.36445	0.208046	0.873557	-5.26495	Cyp3a18
rc_AA892468_at	0.825885	7.5718	1.40559	0.195928	0.873557	-5.21583	Prss8
D89731_at	-0.825593	6.38438	-1.21502	0.257581	0.885709	-5.43549	Aurkb
J03773_s_at	-0.825544	6.38862	-1.50991	0.167924	0.869117	-5.08747	Gnaz
rc_H33075_at	0.824759	6.05606	1.03249	0.330803	0.901968	-5.62489	LOC102553736
AF062741_g_at	-0.824441	10.3739	-3.91666	0.00407859	0.341786	-1.64566	Pdp2
rc_AI638982_at	-0.821774	5.03252	-1.1182	0.294604	0.895052	-5.53874	Sult1c2a
U36899_at	0.821328	2.04412	1.43265	0.188295	0.869117	-5.18303	Vom1r102
U90887_at	0.820606	4.71197	1.9919	0.0800161	0.765911	-4.43906	Arg2
Y08981_at	0.820554	5.73429	1.05008	0.323106	0.899806	-5.60763	Sycp2
rc_AI179610_at	-0.820426	10.8244	-3.60386	0.00646023	0.40492	-2.08116	Hmox1
AF055884_s_at	0.819234	8.71778	1.79441	0.108904	0.815928	-4.71391	Deaf1
U10096_at	0.819047	3.79115	1.09177	0.305419	0.896092	-5.56585	Slc12a1
U16253_at	-0.816579	8.46935	-2.59423	0.0307908	0.639322	-3.55871	Crhr2
AF053312_s_at	-0.816117	6.624	-1.36617	0.207526	0.873557	-5.26292	Ccl20
AJ007288_at	0.815952	5.30342	1.21493	0.257612	0.885709	-5.43559	Mmp8
U89280_at	-0.815048	7.64345	-1.7217	0.121828	0.830449	-4.81224	Hsd17b6
M21817cds_at	-0.815029	4.05605	-1.00786	0.341821	0.903483	-5.6487	LOC100911271
rc_AI178971_at	0.814506	10.8477	1.44615	0.184587	0.869117	-5.16655	LOC287167
X99797_at	0.813901	4.88715	0.755234	0.470863	0.925818	-5.86563	Tsx
rc_AA891758_at	0.81376	4.78299	1.93236	0.0878504	0.781142	-4.52299	Mcm3ap
rc_AI171796_at	0.813753	8.13208	3.06138	0.0147708	0.543799	-2.86584	Capn6
X86789_at	0.813248	6.01853	4.94926	0.000987441	0.183313	-0.320477	Sncg
U06274_s_at	-0.811992	5.62208	-1.13141	0.289315	0.892595	-5.52502	Ugt2b15
X06984cds_s_at	-0.81197	7.64645	-2.77074	0.0232886	0.615365	-3.29625	Aldoc
rc_AA818593_g_at	0.811358	10.6557	3.14738	0.0129273	0.517034	-2.73946	Ppap2a
X53724_at	-0.810679	6.37219	-1.83275	0.102619	0.804766	-4.6614	Ascl2
M58041_s_at	-0.81035	7.02825	-1.58263	0.150564	0.860211	-4.99501	Cyp2c22
rc_AA944973_at	-0.81021	8.1128	-0.971996	0.358351	0.905812	-5.68254	Hspa9
rc_AI639359_at	-0.809535	6.40298	-1.15735	0.279147	0.887199	-5.49772	Tmem237
X13058_at	0.809388	9.57386	1.57169	0.153069	0.861343	-5.00907	Tp53
D31662exon#4_s_at	-0.808427	7.4429	-1.85894	0.0985238	0.801319	-4.62528	Rgn
U28356_at	0.805785	6.87288	1.43159	0.18859	0.869117	-5.18433	Ptpn7
X56747cds_at	0.805473	8.00957	1.70688	0.12463	0.832664	-4.83206	Lct
rc_AI235707_at	0.804025	7.60211	1.4547	0.182271	0.869117	-5.15605	Dctn4
AF020046_s_at	-0.803484	7.58798	-1.65809	0.134283	0.850681	-4.89675	Itgae
AJ004858_at	0.802315	5.56158	1.64301	0.137403	0.850681	-4.91657	Sox11
rc_AI639397_s_at	0.802286	5.2663	1.09172	0.30544	0.896092	-5.56591	Igfl3
S73583_at	0.800637	7.97784	2.00912	0.077878	0.758018	-4.41463	Enpep
rc_AA875665_g_at	-0.799121	10.4954	-2.32799	0.0470034	0.678005	-3.95273	Rcn3
rc_AA945054_s_at	-0.798068	11.9571	-2.935	0.0179896	0.590178	-3.05249	Cyb5a
rc_AI639210_at	0.797677	4.67441	1.61861	0.142589	0.856839	-4.94843	Dmrta1
AFFX-MurFAS_at	0.797332	4.80895	1.55494	0.156975	0.862728	-5.03049	Fas
rc_AI638950_at	0.796682	6.92886	1.08759	0.307156	0.896092	-5.57009	Mbtps2
U88958_at	-0.793049	8.98521	-2.29128	0.0498273	0.688635	-4.00664	Nrn1
J02585_at	-0.791748	5.02958	-3.03917	0.0152898	0.548687	-2.89856	Scd1
M19359mRNA#2_at	-0.791025	8.70209	-2.35976	0.0446886	0.675132	-3.90597	Crygb
rc_AA874839_at	0.790012	6.77422	2.2819	0.0505754	0.692088	-4.02039	Dnajc17
M22340cds#1_s_at	-0.786861	4.81815	-2.24464	0.0536578	0.697803	-4.0749	Hapln1
rc_AA892396_at	0.786546	6.90474	1.66757	0.132355	0.846588	-4.88425	LOC100361147
rc_AA800754_at	0.785775	4.11937	1.64782	0.136399	0.850681	-4.91025	Il7r
rc_AI638999_at	-0.785013	6.60936	-2.65371	0.0280206	0.633796	-3.47027	Zbtb24
rc_AA893105_at	0.783168	10.5144	3.20974	0.0117418	0.493725	-2.64821	Epb4.1
M92059_s_at	0.781238	8.14722	1.93697	0.0872185	0.779774	-4.51652	Cfd
AF059530_at	-0.780563	8.22927	-1.26753	0.239154	0.884733	-5.37704	Prmt3
X01115_at	0.780395	3.40846	1.44574	0.184699	0.869117	-5.16705	Svs5
L36884_at	0.779889	4.86185	1.98903	0.0803774	0.767072	-4.44312	Ptprv
rc_AI230712_at	-0.776963	11.489	-2.54596	0.0332422	0.646013	-3.63042	Pcsk6
rc_AI639490_s_at	0.772711	7.89536	1.09809	0.302802	0.896092	-5.55941	Phf12
M11710cds_s_at	-0.77249	8.68797	-3.73552	0.00531458	0.380187	-1.89612	Cps1
D16478_at	0.770734	14.3523	4.52699	0.00173072	0.222348	-0.840458	Hadha
rc_AI639417_at	-0.768567	7.49524	-1.72111	0.121937	0.830449	-4.81302	Tc2n
L07736_at	0.768048	11.922	4.82171	0.00116664	0.184434	-0.47428	Cpt1a
rc_AA893618_s_at	0.767486	8.7932	1.82033	0.104616	0.81031	-4.67845	Nr3c1
rc_AI177026_at	-0.767314	11.0513	-4.33769	0.00224475	0.256513	-1.08355	Atp1a2
AF016180_at	-0.767214	3.23877	-1.84743	0.100303	0.803064	-4.64117	Vom2r40
X55183_at	0.767096	6.28925	1.63975	0.138084	0.850681	-4.92083	Areg
U07610_at	-0.764842	6.27935	-1.41284	0.193856	0.869833	-5.20707	Sp4
S75960_s_at	0.763659	8.26127	1.26012	0.241686	0.884733	-5.38539	Umod
rc_AA894092_at	0.763371	7.67914	1.46378	0.17984	0.869117	-5.14487	Postn
D88035_at	-0.762801	8.08433	-2.90027	0.0189958	0.590411	-3.10395	B3gat1
rc_AI045794_at	0.760764	6.47407	1.13558	0.287658	0.890382	-5.52065	Hist1h3a
AB012233_at	0.760007	7.74934	2.55217	0.0329159	0.646013	-3.62119	Nfic
S49400_at	0.758653	6.98517	1.41626	0.192888	0.869117	-5.20294	Ptpn5
rc_AA900380_at	0.7583	5.20209	1.85012	0.0998848	0.802338	-4.63746	Tnfrsf1b
S76054_s_at	-0.757291	5.17547	-1.58854	0.149228	0.858875	-4.9874	Krt8
rc_AA799487_at	0.756094	9.84238	4.04347	0.00339804	0.304025	-1.47333	Slc37a1
X59864mRNA_g_at	0.754835	9.88687	2.61398	0.0298412	0.635719	-3.52934	H19
U68725_at	-0.752541	5.69173	-1.24987	0.245225	0.884733	-5.39688	Dcc
rc_AA875098_at	0.752217	8.36838	1.52091	0.165188	0.869117	-5.07363	Fkbp11
X56420_at	0.751386	5.35838	3.0558	0.0148994	0.545345	-2.87406	Mpg
M81681_at	-0.750227	10.141	-2.23044	0.0548809	0.698999	-4.09563	Blvra
M22253_at	0.749324	8.58338	1.73569	0.119236	0.830311	-4.79346	Scn1a
J03752_at	0.748838	11.3677	3.57013	0.006794	0.412279	-2.12894	Mgst1
rc_AI137331_at	0.748556	7.48851	1.31676	0.222894	0.875785	-5.32077	Rock1
S71523_at	0.747296	3.95794	1.43492	0.187667	0.869117	-5.18027	Lhx1
D64062_at	-0.746023	3.30126	-3.77873	0.00498734	0.365696	-1.83594	Bod1l1
J00710_at	0.745692	5.95965	1.60362	0.145865	0.858875	-4.96791	Csn1s1
U57097_at	0.744733	8.23654	1.67782	0.130299	0.843487	-4.87069	Speg
rc_AI639486_at	0.744317	6.58911	2.03917	0.0742787	0.750199	-4.37185	LOC679368
D00729_g_at	0.74381	14.0269	4.17387	0.00282326	0.279393	-1.29882	Eci1
rc_AA893505_at	-0.743759	4.91917	-1.4254	0.190314	0.869117	-5.19186	RGD1310257
D83792_at	0.74361	7.81549	1.19732	0.264051	0.885709	-5.45482	Cdkn1b
M58677mRNA_at	0.742901	4.8736	2.45033	0.0386964	0.673835	-3.77221	Odf1
rc_AA893717_at	-0.742811	8.58605	-3.17929	0.0123059	0.496696	-2.69273	Racgap1
M17703mRNA_s_at	-0.739708	5.58748	-0.888579	0.399091	0.914956	-5.75749	Grpca
L05175_at	0.73892	7.28175	0.874126	0.406476	0.916493	-5.76992	Gzmm
D38494_at	-0.738599	5.01057	-2.62729	0.0292182	0.635719	-3.50956	Gabrr2
U42209_at	0.738458	6.68074	1.12704	0.291053	0.893277	-5.52956	Sec22a
M95058complete_seq_at	-0.737808	5.19434	-2.6665	0.027459	0.633163	-3.45126	Srd5a2
rc_AI639339_at	0.737558	5.42554	1.66705	0.132459	0.846588	-4.88493	Cwf19l2
M31837_at	0.737277	10.8015	2.62223	0.0294539	0.635719	-3.51709	Igfbp3
D12516_at	0.736314	7.39913	2.57724	0.031632	0.644282	-3.58396	Hes5
S77900_at	0.736313	12.2073	2.3341	0.0465489	0.678005	-3.94374	Myl9
E13935cds_s_at	-0.735925	8.34485	-4.26152	0.00249607	0.268357	-1.18308	Plb1
rc_AA891634_at	0.735045	6.90484	0.65628	0.529303	0.932281	-5.936	LOC102556259
AJ224120_at	0.73504	8.222	3.39375	0.0088628	0.457049	-2.38122	Pex11a
rc_AA945442_at	0.734355	9.10439	4.38528	0.00210166	0.251764	-1.02187	Gckr
AF062740_g_at	-0.733259	10.9089	-3.07858	0.0143812	0.537812	-2.84051	Pdp1
X66693_f_at	0.730198	6.51253	1.02163	0.335627	0.902178	-5.63544	Gzmb
D10262_at	-0.730058	8.16744	-2.66624	0.0274703	0.633163	-3.45165	Chka
U53450cds_at	-0.729588	4.75959	-3.33213	0.00973392	0.475826	-2.47022	Batf3
X69767_at	0.729123	8.26214	1.58008	0.151146	0.861188	-4.99829	Dmd
U77349cds_at	-0.728671	6.83445	-1.5403	0.160463	0.867263	-5.04911	Ccr2
rc_AA893216_g_at	0.727831	3.33115	1.50985	0.167937	0.869117	-5.08753	Tmem27
X13804cds_at	-0.727315	7.87834	-1.34778	0.213137	0.873557	-5.2846	Nefh
rc_AA894155_at	0.727208	6.18599	1.42351	0.190844	0.869117	-5.19415	Erlec1
L04535_at	0.72621	6.29392	1.77285	0.112597	0.819217	-4.74325	Sstr5
X73292_at	0.725649	6.60542	0.972937	0.35791	0.905672	-5.68167	Cpg1
rc_AA875232_at	0.725343	8.85979	1.96663	0.0832558	0.774204	-4.47478	Mpzl1
X99470_at	-0.724928	3.9776	-0.84371	0.422331	0.918404	-5.79552	Nr0b1
AJ132352_at	-0.724764	7.02764	-1.16872	0.274785	0.887057	-5.48562	Sec14l3
X03015_at	0.72444	6.83303	1.07056	0.314318	0.899002	-5.58726	Cd8a
rc_AA891595_at	0.721761	9.91578	1.95178	0.0852175	0.777961	-4.4957	Rock2
rc_AA859827_at	-0.721719	8.36431	-2.20351	0.0572767	0.698999	-4.13487	Uck2
rc_AI639246_at	-0.721191	9.55378	-2.73274	0.0247282	0.619359	-3.35275	Lyve1
rc_AA875198_at	-0.720667	8.71673	-2.36069	0.0446229	0.675132	-3.9046	Ispd
rc_H31597_at	0.720129	6.47924	1.48931	0.173155	0.869117	-5.11322	Npw
Z11558_at	-0.719524	8.82264	-1.17914	0.270833	0.887057	-5.47446	Gmfb
rc_AA891669_g_at	0.719513	12.8096	3.70298	0.00557603	0.387662	-1.94162	Rab11b
rc_AI638971_at	0.718794	7.59009	1.84962	0.0999624	0.802338	-4.63815	Ocln
M55636_at	0.718056	7.19064	1.09183	0.305391	0.896092	-5.56579	Gucy2c
rc_AI014169_at	0.717508	14.2979	4.26015	0.00250088	0.268357	-1.18489	Txnip
U24174_at	-0.716918	8.80761	-1.45332	0.182644	0.869117	-5.15775	Cdkn1a
rc_AI639294_at	0.7161	8.53041	1.13884	0.28637	0.890382	-5.51724	Spock2
M27158cds_at	-0.716062	7.75233	-1.72668	0.120898	0.830311	-4.80556	Kcna5
X52713_at	-0.715903	8.05706	-1.09425	0.30439	0.896092	-5.56333	Mx2
AF029690_at	0.714263	7.4413	1.22127	0.255326	0.885709	-5.42862	Ogg1
M12450_at	0.711496	6.25059	1.19356	0.265441	0.885709	-5.45889	Gc
rc_AA945704_at	0.711362	11.0341	1.99317	0.0798565	0.765911	-4.43726	Dnajb1
M96601_at	0.710696	9.26925	2.08675	0.0689062	0.73524	-4.30373	Slc6a6
U52104_at	0.71068	5.71302	1.75838	0.11514	0.823671	-4.76286	Dpysl3
AF054826_at	0.710556	10.0543	2.73521	0.024632	0.619359	-3.34908	Vamp5
M99169_at	-0.709157	9.2274	-1.50494	0.169173	0.869117	-5.09369	Rps6ka1
rc_AA892251_at	-0.709025	5.77824	-1.53632	0.161421	0.86764	-5.05415	Avpr1a
rc_AA892854_at	0.70813	7.20754	1.50606	0.168891	0.869117	-5.09229	Cxcl13
U27322_at	0.707165	6.41504	1.54101	0.160292	0.867263	-5.04821	Avpr1b
M64299_at	0.70707	8.41887	1.75063	0.116523	0.82732	-4.77332	Adora1
S45812_s_at	0.704901	13.7926	4.30538	0.00234787	0.264858	-1.12565	Maoa
D16817_at	0.704786	5.95629	0.900495	0.393075	0.914956	-5.74711	Grm7
AF030253_at	-0.70278	6.71501	-1.43116	0.188711	0.869117	-5.18486	Slc32a1
AF035943_at	0.702481	9.90139	3.46332	0.00797682	0.436106	-2.28125	Ucp3
L28135_at	0.700646	4.99006	0.823664	0.433014	0.91904	-5.81198	Slc2a2
M32754cds_s_at	-0.700123	11.2088	-3.43175	0.00836669	0.446173	-2.32654	Inha
L37203ExpandedCDS_at	-0.699062	8.84814	-1.70988	0.124058	0.832664	-4.82805	Gucy2d
X55955_at	0.698089	5.49161	0.933982	0.376519	0.912285	-5.71736	Foxa1
rc_AA891921_at	-0.697686	5.94865	-1.13801	0.286698	0.890382	-5.51811	LOC102548944
rc_AA800882_g_at	0.697551	8.45132	3.21995	0.0115588	0.493725	-2.63331	Prickle2
rc_AA875123_at	-0.697242	6.74163	-0.832288	0.428396	0.91904	-5.80494	LOC102547703
U07201_at	0.696785	6.75157	1.21393	0.257974	0.885709	-5.43669	Asns
rc_AA891362_at	0.695554	8.30629	2.20383	0.0572479	0.698999	-4.13441	Hadh
U58860mRNA_at	-0.6946	3.93109	-2.68013	0.0268728	0.631603	-3.43098	Fut4
AF087945_at	0.694549	7.02305	2.21258	0.0564591	0.698999	-4.12168	Frmd4b
L33894_at	-0.694391	5.18295	-0.82476	0.432425	0.91904	-5.81109	Dck
AF016269_at	0.694388	6.12783	1.22184	0.255123	0.885709	-5.428	Klk6
L07318_at	-0.69409	3.80383	-0.738652	0.480354	0.92698	-5.87803	LOC246137
AF064856_at	-0.693264	8.46795	-1.52444	0.164319	0.869117	-5.06918	Ttll5
rc_AI233219_at	0.693109	8.08736	2.67574	0.0270602	0.633163	-3.43751	Esm1
U66479_at	0.692212	7.04627	1.834	0.102419	0.804631	-4.65967	Smad3
rc_AA893495_at	-0.692208	7.43914	-1.18139	0.269983	0.886731	-5.47203	Serpina6
rc_AI169708_s_at	0.692031	5.15944	1.15886	0.278563	0.887057	-5.49611	Ugt2b
rc_AA891422_at	-0.6914	12.7844	-3.8565	0.0044511	0.362641	-1.72829	Higd1a
rc_AI639378_at	-0.691098	5.21463	-0.969796	0.359385	0.905966	-5.68459	Galnt16
rc_AA801219_at	-0.688567	4.51233	-3.2558	0.0109396	0.492222	-2.58106	Pnliprp1
rc_AI111481_s_at	0.688022	8.06498	2.57242	0.0318748	0.644538	-3.59112	Fmod
Y11433_s_at	0.686546	7.51959	1.24949	0.245356	0.884733	-5.39731	P2ry4
U31203_at	0.686226	7.28271	1.61518	0.143334	0.856839	-4.95291	Nog
AJ002745cds_at	-0.684692	7.06612	-1.47371	0.177213	0.869117	-5.13259	Cmklr1
M33605_at	0.683757	5.30101	2.53641	0.03375	0.647535	-3.6446	Prf1
rc_AI010581_at	0.683208	12.5524	3.27327	0.0106505	0.490648	-2.55564	Dbi
rc_AI639237_at	0.683108	5.70609	0.881857	0.402514	0.915374	-5.76329	Thoc2
U38306_s_at	0.682329	7.38361	1.14798	0.282786	0.888694	-5.50763	Aanat
rc_AI231821_at	-0.682066	10.1822	-3.80296	0.00481321	0.365696	-1.80229	Stmn1
U16858_at	0.68112	4.96296	1.17005	0.274275	0.887057	-5.48419	Testin
U15176_at	-0.681004	4.18382	-3.70065	0.0055953	0.387662	-1.94489	Atp1a4
M80367_at	-0.680741	7.19833	-1.51186	0.167437	0.869117	-5.08502	Gbp2
AJ003065_at	-0.680476	6.41089	-1.12906	0.290248	0.893277	-5.52746	Kcnj14
rc_AA946108_at	-0.679599	6.25125	-1.55832	0.156178	0.862409	-5.02617	Lama3
rc_AA800741_at	0.678701	3.87432	2.06727	0.0710587	0.739805	-4.33167	Ttc37
rc_AA892871_at	-0.677942	8.41833	-2.08854	0.0687119	0.73524	-4.30116	LOC102556170
rc_AA800928_at	-0.677708	7.72618	-1.53989	0.16056	0.867263	-5.04962	Kcnk5
U92284_at	0.674469	7.19497	1.15094	0.281634	0.888694	-5.50451	Gabre
AF055286_g_at	0.670811	9.43578	4.22669	0.00262093	0.274543	-1.22892	Slc22a3
M58716_at	0.669378	5.98735	1.17623	0.271931	0.887057	-5.47758	Gp2
AF017637_at	-0.668358	7.40465	-1.89331	0.0933822	0.789626	-4.57757	Cpz
L13606_at	0.668176	3.93842	0.890783	0.397973	0.914956	-5.75558	Myh2
AB009246_at	-0.667883	6.97873	-1.25053	0.244995	0.884733	-5.39614	Clec11a
AF016184_at	-0.667075	5.76846	-0.967207	0.360603	0.906298	-5.68699	Vom2r31
X96394_at	0.666816	7.91448	2.23099	0.0548333	0.698999	-4.09483	Abcc1
M83209_at	-0.665724	6.05141	-3.78716	0.00492602	0.365696	-1.82422	Bpifa2
X86178mRNA_at	-0.66457	5.84823	-1.76994	0.113105	0.821128	-4.7472	Azgp1
rc_AI639118_at	-0.66451	6.90162	-2.21215	0.0564973	0.698999	-4.1223	Cadps2
K02111_at	0.664472	5.89764	1.35193	0.211857	0.873557	-5.27972	Myh8
X98564cds_at	0.66361	6.81302	1.72511	0.12119	0.830311	-4.80766	Kcnv1
E01415cds_s_at	-0.662818	10.5996	-3.42081	0.00850647	0.449384	-2.34227	Gstm7
rc_AA859661_at	0.660632	6.20133	0.993572	0.348335	0.903672	-5.66229	RGD1562284
D31962cds_at	0.660393	9.01849	2.43633	0.0395673	0.673835	-3.79293	Dlc1
rc_AA892675_at	-0.660257	10.838	-4.03931	0.00341832	0.304025	-1.47894	Dcaf11
rc_AA860044_at	0.660086	9.90097	3.68766	0.00570386	0.392096	-1.9631	Ccdc117
AB010436_at	-0.659551	6.5865	-0.890585	0.398074	0.914956	-5.75575	Cdh8
rc_AI639085_at	-0.659518	3.46005	-1.36359	0.208305	0.873557	-5.26597	Degs2
AF030378_at	0.659239	7.06701	1.06391	0.317152	0.899788	-5.59391	Angpt2
U63288_at	0.657818	5.9103	0.630825	0.545023	0.932294	-5.95268	Grm8
D14097cds_s_at	-0.657262	5.32759	-3.19136	0.012079	0.496652	-2.67508	Cyp11b2
U89653_at	-0.656188	6.62594	-1.14467	0.284081	0.88945	-5.51112	Brca2
S74898_s_at	0.655902	10.5282	2.61651	0.0297221	0.635719	-3.52559	Ptgfr
U69884_at	0.655642	4.61465	1.66428	0.133022	0.847681	-4.88859	Kcnn3
M81855_at	-0.655139	4.40406	-2.38796	0.0427293	0.673835	-3.86439	Abcb1b
Y08358_at	0.654568	4.67148	0.972465	0.358131	0.905672	-5.68211	Ccl11
M92076_at	-0.654074	4.37797	-1.25973	0.241818	0.884733	-5.38582	Grm3
AF097593_g_at	0.650915	11.1975	2.26038	0.0523337	0.695595	-4.0519	Cdh2
rc_AA859768_at	-0.650351	7.62819	-2.60349	0.0303421	0.635719	-3.54495	Mcm5
rc_AA858621_g_at	0.650105	6.25696	1.05851	0.319465	0.899788	-5.59928	Camk2n1
L28818cds_at	-0.649693	6.11997	-0.65497	0.530105	0.932281	-5.93688	Ivl
U59510mRNA_s_at	0.649322	7.02744	1.24044	0.248519	0.885709	-5.40741	Edn2
AF042714_at	-0.648572	8.83204	-2.24654	0.0534966	0.697803	-4.07213	Nxph4
J02852_g_at	0.648222	7.92915	1.43303	0.18819	0.869117	-5.18257	Cyp2a3
AF053768_at	0.648136	6.38098	1.64835	0.13629	0.850681	-4.90956	Cttnbp2
rc_H31914_at	0.647934	3.49826	1.53749	0.16114	0.86764	-5.05267	Evi5
U25967_at	0.647655	5.81693	1.25724	0.242676	0.884733	-5.38863	Phox2a
AF057025_at	0.647361	7.5412	1.59166	0.148525	0.858875	-4.98337	Tlr4
U28504_at	-0.647062	5.22528	-2.48243	0.0367715	0.663428	-3.72466	Slc17a1
AJ005023_at	0.646562	5.7297	1.0428	0.326275	0.900894	-5.6148	RT1-A3
L25387_g_at	0.646329	10.4775	2.74359	0.0243082	0.619359	-3.33662	Pfkp
X73371_at	-0.646301	7.40818	-2.88354	0.0195009	0.595793	-3.12875	Fcgr2b
rc_AA799427_at	-0.646278	6.38661	-1.9688	0.082973	0.77339	-4.47172	Aaed1
rc_AI639528_g_at	-0.646073	3.90979	-1.04738	0.32428	0.899806	-5.6103	Osbpl2
L25785_at	-0.644883	12.8315	-2.51723	0.0347939	0.650099	-3.67306	Tsc22d1
M28670_at	-0.644292	5.99294	-1.35196	0.211851	0.873557	-5.27969	Ighg
U14007_at	0.643451	4.93854	0.761845	0.467114	0.923986	-5.86062	Aqp4
L03294_g_at	-0.643329	14.7394	-3.00165	0.0162102	0.559348	-2.95393	Lpl
rc_AI639171_at	0.642532	6.44897	0.697553	0.504404	0.931591	-5.90771	Cep95
rc_AA893932_at	0.642056	6.69454	1.59582	0.147596	0.858875	-4.978	Ctrl
AB008807_g_at	-0.640181	12.1851	-3.7254	0.00539448	0.38279	-1.91026	Gsto1
AJ011656cds_s_at	-0.640062	7.75426	-1.02227	0.335343	0.902178	-5.63483	Cldn3
U07183_at	-0.63945	3.59558	-1.3139	0.223812	0.875785	-5.32407	Slc10a2
L02529_at	0.638776	10.7683	4.03883	0.00342067	0.304025	-1.47959	Fzd1
rc_AA894105_at	0.638574	3.83405	0.769155	0.462991	0.923173	-5.85504	LOC102552654
S75275_at	0.638454	4.06814	0.830197	0.429512	0.91904	-5.80665	Ddx4
D14478_s_at	0.638193	5.98215	0.913367	0.38665	0.914956	-5.73578	Capn8
M87855_at	0.638008	6.85624	1.08372	0.308771	0.897516	-5.57401	Adrbk2
M54987_at	-0.637662	6.12831	-0.892841	0.396931	0.914956	-5.75379	Crh
D45413_at	0.636631	5.84928	2.22785	0.0551074	0.698999	-4.09942	Ptprh
AF021137_s_at	0.636623	4.14416	0.982752	0.353331	0.90369	-5.67249	Kcnj2
AJ011605_at	-0.635245	4.57951	-1.29085	0.231329	0.881911	-5.35055	Pola1
M24067_at	-0.635212	11.128	-0.986233	0.351718	0.90369	-5.66922	Serpine1
D88890_at	0.634729	11.5204	2.75102	0.0240244	0.619359	-3.32556	Acot7
X89701cds_f_at	-0.634494	8.29513	-1.25014	0.245131	0.884733	-5.39658	Olr1366
D13518_at	0.63416	7.05348	0.978372	0.355369	0.905672	-5.6766	Gata1
AF001898_at	-0.634041	12.0964	-3.0849	0.0142408	0.535492	-2.83121	Aldh1a1
AF031384_at	0.634033	9.29036	1.54302	0.159809	0.867263	-5.04566	Kcnk3
U09022_at	-0.633688	3.68757	-1.25582	0.243165	0.884733	-5.39022	Fabp9
D00833_at	-0.633337	7.50898	-1.91437	0.0903596	0.784431	-4.54819	Glra1
rc_AI014091_at	0.632766	12.4961	2.78235	0.0228661	0.610557	-3.279	Cited2
AF022729_at	0.632531	8.21877	1.9375	0.0871461	0.779774	-4.51578	Chst10
rc_AA875186_at	-0.630658	6.51307	-1.40902	0.194947	0.873557	-5.21169	Kazn
M64711_at	0.630446	7.14392	1.51526	0.166588	0.869117	-5.08074	Edn1
U30831_at	0.630099	7.73025	1.36708	0.207252	0.873557	-5.26184	Syt17
U04842_at	0.628746	5.90624	0.646421	0.535359	0.932281	-5.94253	Egf
AB000362_at	0.62735	8.28685	2.30062	0.0490929	0.686617	-3.99293	Cirbp
M89906_at	-0.626895	8.4478	-2.53731	0.0337016	0.647535	-3.64326	Cftr
L27081_at	-0.625622	5.69933	-3.26189	0.0108379	0.491558	-2.57219	Mc5r
rc_AA893148_at	0.62548	7.80264	1.45849	0.181253	0.869117	-5.15139	Slc22a13
D89093_at	0.624859	5.70715	1.0644	0.316941	0.899788	-5.59341	Pde5a
X14674_at	0.624855	7.15427	1.05129	0.32258	0.899806	-5.60644	Prm2
X57659_at	-0.624193	5.60096	-0.937745	0.374691	0.911587	-5.71397	Adra2c
L36030_at	-0.622811	4.53414	-1.19405	0.265257	0.885709	-5.45836	Gucy2f
D85100_at	-0.621939	7.26725	-1.34388	0.214343	0.873557	-5.28918	Slc27a2
AF019974_at	-0.621274	2.42722	-1.05788	0.319738	0.899788	-5.59991	Chgb
rc_AA799812_g_at	-0.620474	12.7577	-3.21485	0.0116499	0.493725	-2.64075	Ptpn3
U73030_at	-0.620197	9.16329	-1.46531	0.179431	0.869117	-5.14298	Pttg1
U18762_at	0.620027	6.86345	1.25792	0.242442	0.884733	-5.38786	Rdh7
Y11489cds_at	-0.620021	4.36747	-2.08829	0.0687385	0.73524	-4.30152	Adam5
AF022085_at	0.61996	5.41605	1.76157	0.114575	0.8235	-4.75854	Gnb4
AF043642_at	0.619272	7.14997	2.40261	0.0417458	0.673835	-3.84276	Ppig
U56822_at	-0.619042	6.21719	-0.916299	0.385197	0.914956	-5.73318	Klra22
AF009603_at	-0.618453	5.45886	-2.15418	0.0619351	0.716141	-4.20649	Sh3gl2
AF005099_at	0.618203	6.45788	1.08784	0.30705	0.896092	-5.56984	Nptxr
rc_AA945907_at	0.616343	7.68641	1.51929	0.165588	0.869117	-5.07567	Npr3
rc_AI177943_s_at	0.615876	8.18327	1.2161	0.257189	0.885709	-5.4343	Gosr1
S58529_at	-0.615156	7.2095	-1.16226	0.277255	0.887057	-5.4925	Itgb3
U45965_at	0.614639	4.44483	0.987056	0.351337	0.90369	-5.66844	Cxcl2
S63830_s_at	-0.614456	11.4931	-3.3015	0.0102002	0.485852	-2.51463	Vamp3
J02810mRNA_s_at	0.614451	11.8256	2.01022	0.0777435	0.757793	-4.41307	Gstm1
U67137_at	-0.614232	6.97	-1.02668	0.333378	0.902178	-5.63055	Dlgap1
X07636_at	0.613606	8.40647	2.30277	0.0489258	0.686617	-3.98978	Asgr2
U32498_at	-0.612314	6.66513	-0.644581	0.536493	0.932281	-5.94374	Exoc4
Y00766_g_at	-0.61228	8.89637	-2.44573	0.0389799	0.673835	-3.77901	Scn3a
rc_AI639004_at	0.611977	8.03202	1.66327	0.133225	0.848227	-4.88992	LOC100911574
rc_AI639123_at	-0.61072	8.4535	-1.5245	0.164304	0.869117	-5.0691	Inadl
S83436_i_at	-0.610605	10.9249	-1.17232	0.273412	0.887057	-5.48177	Gstk1
U89529_at	0.608365	11.8588	2.3724	0.0437996	0.673835	-3.88734	Slc27a1
rc_AA891858_at	0.607027	7.71464	1.13734	0.286963	0.890382	-5.51881	Cdh16
M19257_at	0.606962	8.89933	2.12621	0.0647383	0.723802	-4.24691	Rbp1
M92916_at	-0.60655	7.64922	-1.48494	0.174282	0.869117	-5.11865	Gip
U76557_at	0.606544	8.84174	1.63709	0.138645	0.850681	-4.92432	Ogt
rc_H33486_at	0.606397	7.69005	3.47579	0.00782816	0.436106	-2.26339	Wrap53
M12337_at	0.604426	4.64056	1.0492	0.323489	0.899806	-5.6085	Pah
S64320_at	-0.604053	8.97653	-2.86695	0.0200154	0.601264	-3.15335	Kcnd2
U07619_at	-0.603985	9.69191	-2.35916	0.0447314	0.675132	-3.90685	F3
M83679_at	-0.603391	6.19982	-0.994973	0.347692	0.903672	-5.66097	Rab15
U17565_g_at	-0.601659	8.87756	-2.6415	0.0285677	0.635719	-3.48843	Mcm6
X52820mRNA_s_at	-0.601559	3.99888	-1.11969	0.294002	0.895052	-5.5372	Iapp
AF038388_at	-0.600656	6.49848	-1.1452	0.283874	0.889358	-5.51056	Fgd4
AJ005642_at	-0.600631	5.5407	-1.28519	0.23321	0.88428	-5.35701	Prss22
D63772_at	-0.600186	8.15371	-3.5589	0.00690918	0.413564	-2.14489	Slc1a1
rc_AA875577_at	0.599925	4.95765	1.92241	0.0892303	0.782789	-4.53694	Dact2
M64391_at	-0.599471	7.23511	-1.54451	0.159452	0.867263	-5.04376	Olr1500
J02705_at	0.599325	5.83542	1.00213	0.344419	0.903483	-5.65416	Ocm2
S79817mRNA_at	-0.599217	8.48059	-2.25096	0.0531224	0.697803	-4.06567	LOC690286
U11071_i_at	0.598628	7.63584	1.31656	0.222957	0.875785	-5.32099	Pabpc4
rc_AI639227_at	-0.598265	5.44191	-0.905049	0.390793	0.914956	-5.74312	Chia
rc_AA892881_at	0.597862	6.58161	1.0179	0.337294	0.902178	-5.63904	Atp6v1g3
rc_H31456_at	0.597162	7.71684	1.51566	0.166488	0.869117	-5.08023	Gpr161
M95762_at	0.596484	7.07548	1.43414	0.187884	0.869117	-5.18123	Slc6a13
D87212_at	-0.59612	5.6455	-1.29781	0.229039	0.879775	-5.34259	Cntn5
M29853_at	-0.595551	10.6266	-3.18203	0.0122539	0.496696	-2.68871	Cyp4b1
rc_AI013861_at	-0.594891	13.5253	-2.14705	0.0626377	0.716141	-4.2168	Hibadh
M57507_at	-0.594681	7.66416	-1.59443	0.147906	0.858875	-4.9798	Gucy1b2
U12428_at	-0.594598	5.55473	-0.780618	0.456574	0.92184	-5.84619	Egr3
J05031_g_at	-0.594516	12.8443	-3.81146	0.00475372	0.365696	-1.79052	Ivd
AF013985_at	-0.592898	5.96368	-1.30191	0.227697	0.879775	-5.33789	Cd40lg
U61772_at	0.59289	5.71778	1.19384	0.265338	0.885709	-5.45859	Nf2
AF089825_at	-0.592799	7.59205	-1.22633	0.253515	0.885709	-5.42304	Inhbe
S62096_s_at	0.592744	8.36702	3.0709	0.0145538	0.538999	-2.85182	Rabggta
rc_AA892847_at	-0.591754	7.71237	-0.903962	0.391337	0.914956	-5.74407	Naga
AB001347_s_at	-0.591627	8.41985	-2.01426	0.077251	0.756604	-4.40733	Sptbn2
U56815_at	-0.5911	7.65982	-1.61753	0.142823	0.856839	-4.94984	Stx6
D32080_at	-0.59104	8.89507	-2.30406	0.0488253	0.686617	-3.98788	Tbxa2r
rc_AA891903_at	0.590875	5.26723	1.15997	0.278138	0.887057	-5.49494	LOC102553264
U53214_at	0.590361	7.46831	1.13629	0.287378	0.890382	-5.51991	Ttl
L46791_at	-0.589763	10.9555	-1.5568	0.156536	0.862409	-5.02811	Ces1d
X98746cds_at	0.589578	5.67046	1.63682	0.138701	0.850681	-4.92467	Adh7
M19647_f_at	-0.589146	8.19159	-1.94161	0.0865873	0.779394	-4.51001	Klk1c7
J02720_at	0.588892	6.10311	0.931243	0.377854	0.913389	-5.71983	Arg1
rc_AA894262_at	0.588232	6.80501	1.43728	0.187018	0.869117	-5.1774	Sept1
rc_AA893180_at	0.584829	6.94455	0.816419	0.43692	0.920259	-5.81785	MGC112715
rc_AA894130_at	0.584783	9.97367	3.35154	0.00945018	0.469786	-2.44214	Spint2
L06804_at	0.584342	5.27754	0.792823	0.449809	0.921314	-5.83665	Lhx2
AJ223184_at	0.583954	5.55945	0.788078	0.452431	0.921314	-5.84038	Igsf6
AF038043_at	-0.583782	5.93045	-2.13592	0.0637515	0.718731	-4.2329	Treh
AB013128_at	-0.583716	3.0871	-2.03792	0.0744249	0.750199	-4.37363	Serpina5
X15468cds_at	-0.583192	6.1378	-1.58227	0.150647	0.860211	-4.99547	Gabrb3
D17809_at	0.58263	7.33491	1.16433	0.276461	0.887057	-5.4903	B4galnt1
U04740_at	0.582527	8.54511	2.60528	0.0302561	0.635719	-3.54229	Ptafr
rc_AA891803_at	0.582426	9.01352	2.62744	0.0292117	0.635719	-3.50935	Nicn1
Y13275_at	-0.580215	9.3858	-1.80301	0.107464	0.814241	-4.70217	Tspan8
U17604_at	-0.579656	10.0178	-2.76192	0.0236149	0.617996	-3.30937	Rtn1
X62322_g_at	-0.579525	13.0472	-2.653	0.0280521	0.633796	-3.47133	Grn
X51992_at	-0.578389	5.72034	-0.775031	0.459694	0.92258	-5.85052	Gabra5
Y09945_at	-0.57836	6.93221	-1.21973	0.25588	0.885709	-5.43031	Slc22a25
X61479mRNA_at	0.578198	5.65813	1.08352	0.308855	0.897516	-5.57421	Csf1r
rc_AI639083_at	0.578104	3.92888	0.663356	0.524982	0.932281	-5.93126	Laptm4a
J05189_at	0.578067	6.72743	2.19937	0.0576543	0.701801	-4.1409	Tacr3
M77850_at	-0.578001	8.05057	-1.5408	0.160341	0.867263	-5.04847	Pts
Z67744_at	-0.576444	6.40968	-0.742961	0.477876	0.92698	-5.87483	Clcn7
D89983_at	-0.575367	11.8154	-2.549	0.0330822	0.646013	-3.62591	Azin1
K03249_at	0.574901	7.72689	1.90194	0.0921328	0.787065	-4.56555	Ehhadh
rc_AA893857_at	0.574773	6.65962	1.61475	0.143427	0.856839	-4.95347	Dcaf7
rc_AA925717_at	-0.574603	7.37251	-0.819913	0.435033	0.920259	-5.81502	Aatk
X01454_at	0.574403	6.33257	0.849063	0.41951	0.918404	-5.79107	Tshb
rc_AA875438_at	0.573769	8.78369	2.39854	0.0420167	0.673835	-3.84877	Zswim8
M38759_at	0.573768	4.94122	1.93209	0.0878884	0.781142	-4.52338	Hdc
D14013_at	0.57364	5.89432	1.25578	0.243179	0.884733	-5.39026	Ccnc
D86557_at	-0.573486	7.47367	-1.8572	0.0987903	0.801319	-4.62768	Camk1g
J05155_at	-0.572325	7.20314	-1.02494	0.334153	0.902178	-5.63224	Plcg2
AF035151_s_at	-0.571916	8.39796	-1.35281	0.211589	0.873557	-5.27869	Rgs12
U33541cds_at	-0.571895	8.29627	-2.37921	0.0433279	0.673835	-3.87729	LOC100364352
rc_AA875028_at	0.57162	7.54762	1.81788	0.105015	0.810553	-4.68182	Cdk14
J05156_s_at	-0.57133	9.65082	-3.52162	0.00730643	0.428595	-2.19794	Cyp11a1
X13044_at	-0.571132	13.1614	-2.48878	0.0364026	0.659067	-3.71526	Cd74
D83538_g_at	-0.570765	9.21771	-2.74272	0.0243413	0.619359	-3.3379	Pi4ka
L15011_at	-0.569841	8.1359	-1.39503	0.198979	0.873557	-5.22852	Ctxn1
U00475_at	-0.569511	5.88836	-1.42615	0.190104	0.869117	-5.19094	Oprd1
D42019cds_at	-0.569273	6.25964	-1.01862	0.336974	0.902178	-5.63835	LOC100360320
AF102853_g_at	-0.56849	7.73236	-1.38994	0.200462	0.873557	-5.23461	Cnksr2
L35767_at	-0.567802	9.72932	-3.27756	0.0105806	0.490408	-2.54939	Vldlr
M15944_at	0.567582	6.79775	1.39403	0.19927	0.873557	-5.22972	Mme
X04139_s_at	-0.567446	8.27508	-2.16886	0.0605109	0.716141	-4.18521	Prkcb
rc_AA799567_at	-0.567293	6.3908	-0.935383	0.375838	0.911834	-5.7161	LOC100912449
rc_AI639049_s_at	-0.567102	9.83803	-2.01519	0.077138	0.756604	-4.40601	Slc12a4
Y14635_s_at	-0.566951	8.27748	-1.38457	0.202042	0.873557	-5.24104	Asic2
X64563cds_at	-0.565942	4.71984	-1.22214	0.255015	0.885709	-5.42766	Serpinb2
AF003835_at	0.565938	7.48728	2.47852	0.037001	0.663428	-3.73046	Idi1
L27129_at	-0.56538	5.91362	-1.31425	0.2237	0.875785	-5.32367	Mapk8
rc_AA799469_at	-0.565006	8.65291	-1.46585	0.179289	0.869117	-5.14232	Arhgap25
U47314_at	-0.564859	4.85348	-1.50399	0.169412	0.869117	-5.09488	Mfhas1
M62889_s_at	0.563744	5.26569	0.734484	0.482758	0.92698	-5.88111	Si
X06916_at	0.562163	10.7116	2.2047	0.0571685	0.698999	-4.13314	S100a4
rc_AI011998_at	-0.561833	10.2816	-1.28904	0.231931	0.882716	-5.35262	Dnajb9
rc_AI012802_at	-0.56167	10.4265	-2.72969	0.0248475	0.619359	-3.35728	Hagh
AF022081_at	0.561598	8.93221	0.758131	0.469218	0.924876	-5.86344	Rnf4
X51615_g_at	0.561209	7.01218	1.40361	0.196497	0.873557	-5.21821	Gjb2
U21087_at	0.560148	4.2213	1.18033	0.270383	0.886731	-5.47318	Kcnj6
rc_AA859581_at	-0.558712	10.9349	-2.41209	0.0411213	0.673835	-3.82876	Crispld2
AF000114_at	-0.557988	9.94929	-3.60748	0.00642544	0.40492	-2.07604	Cntnap1
D85035_at	0.55767	6.58315	1.37361	0.205291	0.873557	-5.25408	Dpyd
M37394_at	-0.55743	6.5984	-1.16934	0.274545	0.887057	-5.48495	Egfr
rc_AA957923_at	-0.557298	5.4746	-0.812967	0.43879	0.920259	-5.82063	Mcpt2
L05557cds_g_at	-0.555237	8.27424	-2.48885	0.0363984	0.659067	-3.71515	Atp2b2
M95578_at	0.555208	7.33734	1.34887	0.212799	0.873557	-5.28332	Il1r1
AJ000485_at	0.554867	7.15783	0.972429	0.358148	0.905672	-5.68214	Clip2
D14046_at	0.55362	7.64526	1.13435	0.288148	0.890382	-5.52195	Top2b
M63282_at	-0.553591	9.53406	-0.606832	0.560089	0.937995	-5.96785	Atf3
rc_AI236145_at	0.552639	6.95898	1.50782	0.168448	0.869117	-5.09008	Hsd17b7
M21759mRNA_at	-0.552606	5.79438	-0.942292	0.372491	0.911587	-5.70985	Flg
rc_AI639096_at	-0.552523	6.49283	-0.750835	0.473369	0.926968	-5.86894	Mybpc2
rc_AA942685_at	-0.551493	8.36411	-1.83944	0.101558	0.804631	-4.6522	Cdo1
U12514_at	-0.551231	9.35644	-2.63017	0.0290852	0.635719	-3.50528	Msx2
rc_AI639504_at	-0.551049	10.3143	-2.90389	0.0188882	0.590411	-3.09858	Ldhd
rc_AA892986_at	0.550652	8.43104	2.43692	0.03953	0.673835	-3.79205	Il33
M58308_at	0.55014	6.91201	0.884255	0.40129	0.915374	-5.76122	Hal
M32475cds_g_at	-0.549841	4.44432	-1.1687	0.274792	0.887057	-5.48564	Cgm4
rc_AA874848_s_at	-0.549009	7.8798	-1.08687	0.307456	0.896092	-5.57082	Thy1
rc_AI012030_at	-0.548886	14.0611	-2.4408	0.0392866	0.673835	-3.7863	Mgp
Y09000_at	-0.548156	9.43891	-2.43566	0.0396091	0.673835	-3.79391	Ddn
M34384_at	-0.547666	10.0279	-3.56291	0.00686785	0.413564	-2.1392	Nes
rc_AA893753_at	-0.54745	7.3231	-2.60343	0.0303446	0.635719	-3.54503	Nvl
rc_AA925248_at	0.547373	11.2326	1.82927	0.103175	0.806623	-4.66619	Scn7a
rc_AA799489_at	-0.547071	3.65799	-0.62428	0.549109	0.933909	-5.95687	Acox1
rc_AI639375_at	-0.546775	6.24254	-1.20164	0.26246	0.885709	-5.45012	Wdr31
X73579_at	-0.546541	9.53441	-3.04717	0.0151007	0.545345	-2.88677	Fcer2
M34238_at	0.546268	7.55495	1.99268	0.079918	0.765911	-4.43795	Nfya
AF002251_at	0.545673	5.28592	1.0415	0.326844	0.900894	-5.61608	Rassf5
rc_AI639205_at	0.545667	7.88868	0.947208	0.370123	0.911587	-5.70537	Sept8
rc_AI639190_at	-0.544662	7.16724	-1.63217	0.139686	0.851173	-4.93076	LOC102557258
rc_AA894264_at	0.544639	9.79592	2.22248	0.0555792	0.698999	-4.10725	Prune2
rc_AA875154_at	0.5445	7.09184	0.897658	0.394502	0.914956	-5.74959	Lama1
S70364_at	0.544453	4.76516	0.694307	0.506336	0.931591	-5.90999	Ugt1a9-ps
rc_AA875050_at	0.544125	8.43439	2.38427	0.0429809	0.673835	-3.86983	Etnk2
U50044cds_g_at	-0.543897	7.57955	-1.36307	0.208462	0.873557	-5.26658	Vwf
M61725_s_at	0.543786	9.28876	2.11254	0.0661541	0.727612	-4.26663	Ubtf
AF012347_at	0.543321	6.43746	1.47245	0.177543	0.869117	-5.13415	Smad9
L14851_at	-0.542982	7.68072	-1.71124	0.123799	0.832664	-4.82623	Nrxn3
X59267_at	-0.542614	10.5769	-3.58566	0.00663812	0.405617	-2.10693	Dbn1
X54096_at	-0.542362	8.03066	-1.00549	0.342893	0.903483	-5.65096	Lcat
U02983_at	0.542111	5.24319	1.17356	0.272942	0.887057	-5.48044	Scg3
X59737mRNA_at	-0.541882	7.96747	-2.57208	0.0318919	0.644538	-3.59162	Ckmt1b
Y00826_at	0.541837	7.3802	0.913617	0.386526	0.914956	-5.73556	Nup210
S64044_s_at	-0.541599	7.57146	-2.17214	0.0601975	0.714815	-4.18046	Pgr
D89863_at	-0.54087	7.57255	-0.955278	0.36626	0.911145	-5.69799	Mras
M94537_at	-0.540483	8.55862	-1.75112	0.116436	0.82732	-4.77267	Pde1b
U60145_at	0.540166	4.87521	0.791104	0.450757	0.921314	-5.838	Fmr1
E12286cds_at	0.539529	6.65777	2.24214	0.0538713	0.697803	-4.07855	Gm2a
rc_AI176052_at	0.539434	11.3721	1.04624	0.324777	0.899806	-5.61143	Ak3
rc_AA893059_at	0.539415	9.23274	3.13129	0.013253	0.517807	-2.76305	Ctps2
rc_AI011746_at	-0.539295	9.65041	-1.95825	0.0843572	0.775403	-4.48659	Tmem120a
AF016901_s_at	0.538849	5.8465	1.10271	0.300905	0.896092	-5.55469	Ltbp2
X16262_s_at	0.537646	9.80112	2.41317	0.0410512	0.673835	-3.82717	Myh11
AB009889_f_at	-0.537124	7.01869	-1.68675	0.128532	0.840232	-4.85885	Prl8a4
rc_AA891356_at	0.536722	5.40229	1.15265	0.280967	0.888694	-5.5027	RGD1310262
Y13972_at	-0.536691	7.62011	-1.41983	0.19188	0.869117	-5.19862	Mr1
AB002584_at	0.536397	4.1244	1.74728	0.117127	0.828456	-4.77785	Agxt2
AB006607_g_at	0.534722	11.5265	2.82028	0.0215395	0.605823	-3.22263	Chkb
D86581_at	-0.534683	4.97685	-1.49234	0.172376	0.869117	-5.10944	Chrd
J00801_at	-0.5339	6.47968	-0.829674	0.429792	0.91904	-5.80708	Wap
rc_AI639048_at	-0.533203	8.21208	-1.60031	0.146597	0.858875	-4.9722	Fam179b
X54419cds_at	-0.533153	5.81336	-1.44234	0.185626	0.869117	-5.1712	Il5
X81449cds_g_at	0.533069	6.11582	1.1229	0.292713	0.894317	-5.53387	Krt19
AB013454_at	0.532682	10.2568	0.979298	0.354938	0.905672	-5.67573	Rpl17
L13207_at	-0.531868	8.98565	-1.11686	0.295144	0.895058	-5.54013	Foxe3
U82224_at	-0.531745	6.4601	-1.02511	0.334074	0.902178	-5.63207	Ttn
AF059258_at	-0.531191	7.64198	-1.49106	0.172706	0.869117	-5.11104	Slc16a8
AF056704_at	-0.531154	6.6466	-1.26042	0.241582	0.884733	-5.38505	Syn3
M31809_at	-0.531056	7.97969	-1.77689	0.111897	0.819217	-4.73777	Ppp3cb
L10073_at	-0.530993	8.18431	-1.14846	0.282597	0.888694	-5.50712	Htr5b
M95591_at	0.530974	11.2533	2.18703	0.0587931	0.707688	-4.15884	Fdft1
rc_AI228110_s_at	-0.530743	7.00579	-1.40208	0.196936	0.873557	-5.22005	Ugt8
M15114_at	-0.530674	5.82542	-1.04255	0.326385	0.900894	-5.61505	Scd
rc_AA892864_at	0.530646	9.78602	1.94516	0.0861068	0.779394	-4.50502	Mgll
AB010998_at	0.528972	3.82294	2.08829	0.068739	0.73524	-4.30152	Padi1
rc_AA875126_g_at	0.528741	8.54839	1.37211	0.205742	0.873557	-5.25588	LOC102547700
X52196cds_at	-0.52843	8.70837	-0.830249	0.429484	0.91904	-5.80661	Alox5ap
M24852_at	0.528149	5.56009	0.919384	0.383673	0.914956	-5.73044	Pcp4
AF013145_at	-0.527845	7.18192	-1.08699	0.307408	0.896092	-5.57071	Pdzk1
J05446_at	0.527734	4.26	1.15959	0.278284	0.887057	-5.49535	Gys2
rc_AA799784_at	-0.527647	11.2781	-1.42799	0.189591	0.869117	-5.18871	Rab6a
U20110cds_at	0.527331	8.00594	1.69463	0.126991	0.837582	-4.84838	Syt8
Z36980_g_at	-0.527217	12.0048	-2.04064	0.0741061	0.750199	-4.36974	Ddt
rc_AI639155_at	-0.526933	10.3172	-1.17406	0.272754	0.887057	-5.47991	Pcmtd2
U59245_at	-0.526016	6.3513	-0.811623	0.439519	0.920259	-5.82171	Atp7a
E00717UTR#1_s_at	0.525701	9.70045	1.87376	0.0962741	0.798606	-4.60474	Cyp1a1
rc_AA945569_at	0.525547	6.14514	0.927129	0.379865	0.914956	-5.72352	Pzp
rc_AI170411_s_at	0.525478	7.71757	1.0105	0.340627	0.903483	-5.64617	Dpep1
U97061_at	0.525347	6.47616	0.94343	0.371942	0.911587	-5.70881	Snai2
rc_AA893471_s_at	0.521804	8.86561	1.23993	0.248696	0.885709	-5.40796	Reln
rc_AA874803_at	-0.521036	7.19228	-1.34245	0.214787	0.873557	-5.29086	Cxcl14
Z17319_at	-0.520886	12.1499	-2.40232	0.0417651	0.673835	-3.84319	Pgam2
U94330_at	-0.520489	6.73613	-0.6769	0.516771	0.932281	-5.92206	Tnfrsf11b
AF097723_s_at	-0.520198	10.2099	-2.28323	0.0504687	0.692088	-4.01844	Cpq
M22631_at	-0.519997	11.8461	-3.1844	0.0122093	0.496696	-2.68525	Pcca
rc_AI639478_at	-0.519832	8.10832	-2.42241	0.040452	0.673835	-3.8135	Pdia2
rc_AA859804_at	-0.519689	10.8466	-2.65264	0.0280683	0.633796	-3.47187	Eif4e2
rc_AA892987_at	0.519614	6.24191	1.59464	0.147858	0.858875	-4.97952	Taf1c
J00776cds_s_at	0.519569	3.72021	0.613767	0.55571	0.937445	-5.96352	Psbpc2
rc_AI639415_at	-0.519513	8.33243	-2.65049	0.0281639	0.633796	-3.47506	Krt14
AB008424_s_at	-0.519282	8.55511	-1.65537	0.134841	0.850681	-4.90033	Cyp2d3
rc_AA894037_at	0.519215	8.12652	1.67334	0.131194	0.84446	-4.87662	Vps26a
AF020618_g_at	0.518461	10.5069	1.16134	0.277611	0.887057	-5.49349	Ppp1r15a
AB017044exon_at	0.518348	5.00956	0.745232	0.476573	0.92698	-5.87314	Foxa3
AF013247_at	-0.517273	8.00958	-1.55836	0.15617	0.862409	-5.02612	Cryba4
U04738_at	-0.517043	8.52928	-2.38095	0.0432085	0.673835	-3.87474	Sstr4
J00735_at	-0.516867	7.65428	-1.90817	0.0912398	0.785765	-4.55685	Fgg
AA859934_at	-0.51672	5.00613	-1.43072	0.188831	0.869117	-5.18539	Dnajb14
rc_AI230130_at	-0.516653	10.4347	-1.90691	0.0914196	0.785765	-4.55861	Entpd2
Z15123exon#5_s_at	0.516481	10.9154	2.73385	0.0246846	0.619359	-3.35109	Amd1
U06434_at	0.516468	6.67303	0.896703	0.394982	0.914956	-5.75043	Ccl4
M87634_at	-0.516179	4.12377	-0.833005	0.428013	0.91904	-5.80435	Foxg1
AF037272_at	-0.516059	10.2146	-2.25064	0.0531492	0.697803	-4.06614	Wfdc1
rc_AI177986_at	0.515559	10.9254	1.16166	0.277485	0.887057	-5.49314	Eif5
rc_AA799317_at	0.515194	7.45239	1.72955	0.120366	0.830311	-4.8017	Ddb2
J00711_at	-0.514791	5.28618	-0.636359	0.541582	0.932281	-5.9491	Csn2
M91466_at	-0.514529	6.27372	-1.19539	0.264762	0.885709	-5.45691	Adora2b
rc_AI639044_at	-0.514444	9.56365	-1.48432	0.174445	0.869117	-5.11944	Tspan17
M11596_at	-0.513916	5.14384	-1.79501	0.108804	0.815928	-4.7131	Calcb
rc_AA874926_at	0.51378	11.9854	1.49135	0.172631	0.869117	-5.11068	Prrc2c
U16686_at	-0.513614	4.07908	-1.95408	0.0849109	0.776643	-4.49247	Defa5
AF021923_at	0.513605	5.49095	1.34197	0.214936	0.873557	-5.29142	Slc24a2
S56679_s_at	-0.512536	7.88161	-2.59237	0.0308817	0.639322	-3.56147	Gria1
AF004017_at	0.512514	8.31854	2.74154	0.0243868	0.619359	-3.33966	Slc4a4
U05989_at	0.511986	7.65703	1.54273	0.159878	0.867263	-5.04602	Pawr
M27151_at	-0.511495	5.462	-0.677671	0.516306	0.932281	-5.92153	Myf6
X62952_at	-0.511251	13.195	-2.54934	0.0330639	0.646013	-3.62539	Vim
rc_AA800046_at	0.51105	8.01642	1.45504	0.182179	0.869117	-5.15563	Coq4
AF044201_at	-0.510975	8.16726	-0.970643	0.358987	0.905966	-5.6838	Faim2
D13122_f_at	0.510644	12.9826	2.19208	0.0583244	0.706182	-4.1515	Atpif1
rc_AI172247_at	-0.510072	11.7267	-2.82827	0.0212704	0.605691	-3.21077	Xdh
L01115_at	0.509443	10.7012	1.77947	0.111451	0.819217	-4.73426	Adcy6
M16410_at	0.5093	5.13547	1.27135	0.237858	0.884733	-5.37272	Tac3
D17309_at	0.509211	8.75535	1.0623	0.317843	0.899788	-5.59552	Akr1d1
U77829mRNA_i_at	0.509105	10.4665	2.50393	0.0355365	0.6521	-3.69278	Gas5
AF031943_s_at	-0.508578	7.74285	-1.60267	0.146074	0.858875	-4.96914	Cnga3
L23088_at	-0.507797	8.36262	-1.03149	0.331246	0.901968	-5.62587	Selp
M14656_at	0.507774	7.56726	1.56248	0.155205	0.862409	-5.02085	Spp1
AF016900_at	-0.50758	6.67772	-1.20328	0.261856	0.885709	-5.44833	Ltbp3
U14005exon#1_s_at	-0.507485	7.8142	-0.864756	0.411315	0.916493	-5.77788	Cacna1d
S56141_s_at	-0.507457	5.22477	-0.803195	0.444112	0.920918	-5.82844	Slc6a15
D30647_at	0.506518	13.4703	2.87646	0.0197188	0.600367	-3.13925	Acadvl
L31622_at	-0.506445	6.20117	-1.34474	0.214076	0.873557	-5.28817	Chrnb2
rc_AA892345_at	0.505919	3.01562	2.35165	0.0452683	0.676614	-3.91791	Dmgdh
M37566cds_at	-0.505579	6.74218	-2.80061	0.0222174	0.610557	-3.25186	Hoxb7
AF091572_s_at	0.505493	6.6668	1.61492	0.143389	0.856839	-4.95324	Olr1493
M59861_at	0.505438	6.53806	2.24178	0.0539025	0.697803	-4.07909	Aldh1l1
U76717_at	0.505236	5.52921	0.813622	0.438435	0.920259	-5.8201	Impg2
X62660mRNA_g_at	0.504505	10.8044	2.30384	0.0488428	0.686617	-3.98822	Gsta4
rc_AA946503_at	-0.504464	8.57696	-2.3857	0.0428836	0.673835	-3.86773	Lcn2
U59801_at	0.504413	4.15761	0.703645	0.500793	0.931591	-5.90341	Itgam
U09357_at	0.504401	4.77465	0.724852	0.488346	0.928744	-5.88816	Ptprz1
U42755_at	0.503565	6.59413	1.84023	0.101433	0.804631	-4.6511	Bet1
K03242_at	0.503495	4.67315	2.53924	0.0335986	0.647535	-3.64039	Mpz
U38376_s_at	-0.503272	9.66854	-3.0986	0.0139414	0.533682	-2.81107	Pla2g4a
rc_AA866265_s_at	0.502458	7.55021	1.0245	0.334347	0.902178	-5.63266	Arhgap30
L06441_at	0.502212	3.34256	0.706296	0.499226	0.931591	-5.90152	Prl8a2
X99723cds_at	0.501748	7.95581	0.888209	0.399279	0.914956	-5.75781	Smarca4
M12492mRNA#1_at	0.501568	8.16671	0.97887	0.355137	0.905672	-5.67613	Prkar2b
S35751_f_at	-0.501555	8.69221	-1.88551	0.094526	0.792883	-4.58842	Akr1c14
M64301_g_at	-0.501389	10.838	-2.49962	0.0357806	0.654406	-3.69917	Mapk6
rc_AI175776_s_at	0.500809	6.40855	0.909778	0.388434	0.914956	-5.73895	LOC102551731
U28927_at	0.500621	7.38558	1.18678	0.267963	0.886731	-5.46622	Slc6a12
M63991_at	-0.500374	3.65659	-0.702987	0.501182	0.931591	-5.90387	Serpina7
M69055_at	0.500067	10.2909	2.3264	0.0471228	0.678615	-3.95508	Igfbp6
rc_AI639163_at	-0.500057	6.28414	-1.77997	0.111365	0.819217	-4.73359	Vtcn1
rc_AA892500_at	0.499398	9.01804	1.38301	0.202502	0.873557	-5.2429	Ulk2
rc_AI638943_at	0.499203	4.776	0.940846	0.37319	0.911587	-5.71116	Car6
L26913_at	-0.499187	9.16796	-2.54813	0.0331278	0.646013	-3.6272	Il13
AB003753cds#2_at	-0.49916	6.76716	-1.04346	0.325987	0.900894	-5.61416	Krtap1-5
rc_AA892541_at	0.498324	4.8625	1.41432	0.193436	0.869722	-5.20529	LOC100362572
rc_AA892314_at	0.49675	11.3683	3.1427	0.0130213	0.517807	-2.74633	Idh1
X75785_at	0.496357	7.04715	1.36749	0.207128	0.873557	-5.26135	Sycp3
U20105_at	-0.496211	6.97852	-0.85599	0.415879	0.916493	-5.78527	Syt6
M61875_s_at	-0.49612	9.16808	-2.30887	0.0484534	0.686617	-3.98082	Cd44
D38069exon_s_at	-0.495758	5.82467	-0.837765	0.42548	0.918404	-5.80044	Ugt1a5
X14552_at	0.495476	7.41635	1.01663	0.337865	0.902178	-5.64027	Obp3
L35771_at	0.494142	9.13651	2.85173	0.0205	0.601264	-3.17594	Kcnj5
AJ007632_s_at	-0.493797	8.0215	-2.83384	0.021085	0.605691	-3.20251	Kcnh8
rc_AA799323_at	-0.492808	7.0905	-0.651668	0.532131	0.932281	-5.93907	Plek
AF009133_at	0.492199	7.78039	1.95643	0.084599	0.775403	-4.48916	Klrd1
L02530_at	0.491366	6.70346	0.630357	0.545314	0.932294	-5.95298	Fzd2
Z50051_at	0.491176	4.51348	1.69434	0.127047	0.837582	-4.84876	C4bpa
rc_AI029920_s_at	-0.490666	8.01814	-2.10486	0.0669618	0.728303	-4.27769	Igfbp5
AB007689_at	-0.490622	9.66244	-2.19184	0.0583464	0.706182	-4.15184	Homer2
U66470_at	0.48965	5.06698	0.937587	0.374768	0.911587	-5.71411	Cgref1
AF091563_i_at	-0.489511	8.94136	-2.31081	0.0483046	0.686617	-3.97798	Olr1687
X83546_at	0.489468	7.13981	0.808415	0.441264	0.920532	-5.82428	LOC102555617
M33329_f_at	-0.489	7.12697	-0.594853	0.5677	0.939692	-5.97522	Sult2a6
L05489_at	0.488806	8.10688	1.08021	0.310246	0.898125	-5.57756	Hbegf
rc_AI639262_at	0.488413	4.77379	1.49023	0.172918	0.869117	-5.11207	Fam63b
D64047_at	0.488237	7.01431	1.02444	0.334376	0.902178	-5.63273	Pik3r3
L11930_at	0.487849	7.92355	1.54472	0.159402	0.867263	-5.04349	Cap1
rc_AI070967_g_at	0.487523	7.10305	1.23688	0.249772	0.885709	-5.41136	LOC102551134
AF009511_at	-0.487104	8.43155	-1.9423	0.0864932	0.779394	-4.50903	Klrk1
M57276_at	0.485933	8.87857	1.06863	0.315138	0.899002	-5.58919	Cd53
U03699complete_seq_at	-0.485782	7.66068	-2.41038	0.0412336	0.673835	-3.83129	Nos2
M26127_s_at	-0.485695	7.76712	-0.845318	0.421482	0.918404	-5.79419	Cyp1a2
S77867_at	-0.485553	7.57822	-2.33977	0.0461317	0.677815	-3.93541	Prlhr
AF069775_at	-0.485245	5.85073	-0.696775	0.504867	0.931591	-5.90826	Chl1
rc_AI639253_at	-0.484702	6.83014	-0.71243	0.495612	0.930896	-5.89714	Odf4
rc_AA866425_at	0.484586	7.47172	1.40251	0.196815	0.873557	-5.21954	Mfsd10
AF022147_g_at	-0.484004	7.46763	-0.640683	0.538902	0.932281	-5.94629	Cuzd1
rc_AI229237_at	0.483643	4.0484	2.20823	0.0568493	0.698999	-4.128	Oprl1
L20821_at	0.483356	10.5626	2.30478	0.0487698	0.686617	-3.98683	Stx4
U19614_at	0.483334	11.3585	1.57389	0.152562	0.861343	-5.00624	Tor1aip1
U67777_at	-0.482817	5.54937	-2.21854	0.0559273	0.698999	-4.11299	Neurog1
rc_AI231519_at	0.482726	8.15023	2.24316	0.0537842	0.697803	-4.07707	St6galnac3
L08492cds_s_at	-0.48215	7.27329	-0.995565	0.34742	0.903672	-5.6604	Gabra3
L24051_at	-0.481894	7.46619	-1.01981	0.336439	0.902178	-5.6372	Ebf1
U03470_at	0.481709	7.18879	0.769658	0.462708	0.923173	-5.85465	Faslg
rc_AA799501_at	0.481507	13.0864	2.16472	0.060909	0.716141	-4.19121	Rps4x
rc_AA891864_at	0.480892	11.0268	2.95729	0.017373	0.574858	-3.01949	Agtpbp1
AJ001184_at	0.48013	8.26412	1.45645	0.181799	0.869117	-5.15389	Lat
M13101cds_f_at	0.479699	11.8776	1.3561	0.210583	0.873557	-5.27482	Crp
X03362_at	0.479535	8.4418	0.917122	0.38479	0.914956	-5.73245	Erbb2
S63458_at	0.479092	8.08937	0.878134	0.404418	0.916095	-5.76649	Col8a1
X70369_s_at	-0.478726	14.1339	-2.32342	0.0473464	0.680303	-3.95946	Col3a1
U04808_at	-0.478346	7.8444	-2.34498	0.0457511	0.677815	-3.92774	Cx3cr1
X57514_at	-0.477898	7.83825	-2.08312	0.0693023	0.73656	-4.30894	Gabrg1
L29232_at	0.477501	8.91714	1.85734	0.0987694	0.801319	-4.62749	Igf1r
X55572_at	0.477402	5.61415	0.790714	0.450973	0.921314	-5.83831	Apod
AF058787_at	0.477347	7.40458	1.01998	0.336363	0.902178	-5.63703	Hmox2-ps1
rc_AA875455_at	-0.477173	8.71172	-1.73815	0.118785	0.830311	-4.79015	Zmat3
AF080568_g_at	-0.477075	11.2575	-1.75997	0.114857	0.82366	-4.7607	Pcyt2
X16002cds_s_at	0.476802	8.75858	1.41699	0.19268	0.869117	-5.20206	Kcna4
rc_AA800290_at	0.476784	8.3657	2.60638	0.030203	0.635719	-3.54064	Med4
AF041066_at	0.476646	10.4564	2.06349	0.0714829	0.740846	-4.33708	Rnase4
U61405_at	-0.475934	8.0882	-1.72733	0.120778	0.830311	-4.80469	Arnt2
AF029105_at	-0.475894	5.42769	-2.33115	0.0467681	0.678005	-3.94809	Apba1
U49930_at	-0.475352	6.81087	-3.03706	0.01534	0.548687	-2.90167	Casp3
M81142_s_at	-0.475221	6.77511	-0.881008	0.402947	0.915374	-5.76402	Gabrg3
M21410_s_at	0.475042	6.74734	1.13423	0.288193	0.890382	-5.52206	Htr2c
X83581cds_at	-0.474458	6.37609	-1.07756	0.31136	0.898757	-5.58023	Kcnj16
rc_AA893607_g_at	-0.474171	11.3664	-2.84314	0.0207787	0.601421	-3.18869	Pxn
rc_AA859701_at	0.473218	6.47206	0.671264	0.520178	0.932281	-5.92591	Tbl1xr1
M83680_at	0.473122	10.0298	1.94788	0.0857406	0.7781	-4.50119	Rab14
rc_AA799600_at	-0.472905	6.87385	-0.831108	0.429025	0.91904	-5.80591	Traf7
S66024_g_at	0.472679	9.51827	0.935568	0.375748	0.911834	-5.71593	Crem
D31734_at	0.472503	7.36448	1.21679	0.25694	0.885709	-5.43355	Dlx5
rc_AA893980_g_at	-0.472321	10.8736	-1.72722	0.120798	0.830311	-4.80483	Zc3h4
X70521_at	-0.472012	7.57462	-1.20695	0.260515	0.885709	-5.44433	Scnn1a
AB004638_at	0.471274	6.18904	0.732691	0.483795	0.92698	-5.88242	Fgf18
U88572_at	0.470969	2.08285	0.898721	0.393966	0.914956	-5.74866	Grip1
rc_AA892391_at	0.470455	8.07637	1.62221	0.141812	0.855652	-4.94375	Zfp692
M76534cds_at	0.470235	6.9796	1.01712	0.337645	0.902178	-5.6398	Gja6
rc_AA848831_at	-0.470151	8.92907	-2.90253	0.0189284	0.590411	-3.10059	Lpar1
rc_AI175959_at	0.46996	12.1091	0.988423	0.350706	0.903672	-5.66716	Jun
rc_AA892305_at	0.469847	4.73734	1.17684	0.2717	0.887057	-5.47693	Fam203a
AF035951_at	-0.469315	4.86405	-1.49038	0.172881	0.869117	-5.11189	Kifc1
rc_AI639014_at	0.469193	7.0919	2.75767	0.0237738	0.618892	-3.31568	Gkn1
rc_AA893000_at	0.469178	10.8214	2.92311	0.0183278	0.590411	-3.0701	Vwa8
AB015724_g_at	-0.469175	9.78493	-2.2449	0.0536362	0.697803	-4.07453	Mecr
D45252_s_at	-0.468983	8.506	-2.51571	0.0348776	0.650099	-3.67531	Lss
rc_AI229497_at	-0.468797	13.6678	-2.25594	0.0527043	0.697803	-4.0584	Ndufb10
M77245_at	-0.468646	10.9654	-2.27073	0.0514803	0.692475	-4.03674	Ap1b1
D15069_s_at	-0.46844	9.05137	-1.81942	0.104764	0.81031	-4.67971	Adm
rc_AA997865_at	-0.468421	5.36649	-0.668085	0.522106	0.932281	-5.92807	Tmsbl1
rc_AA799861_g_at	-0.468129	10.3182	-0.924511	0.381149	0.914956	-5.72587	Irf7
rc_AA800708_at	0.467934	9.57736	2.7052	0.025828	0.622637	-3.3937	Zfp697
AF021349_at	0.46791	4.70216	0.508307	0.624387	0.946259	-6.02446	Klrc2
S82383_s_at	-0.46788	12.1583	-2.73798	0.0245242	0.619359	-3.34495	Tpm3
D13962_at	0.467847	6.75365	0.950309	0.368635	0.911587	-5.70254	Slc2a3
AF083269_g_at	-0.467581	11.556	-2.84353	0.0207661	0.601421	-3.18812	Arpc1b
rc_AA875040_at	0.466766	7.64127	2.39582	0.0421986	0.673835	-3.85278	MGC94282
D29960_at	-0.466572	14.7595	-1.95677	0.0845533	0.775403	-4.48868	Hspb6
rc_AI639313_at	0.466479	10.2267	2.37208	0.0438217	0.673835	-3.88781	Kalrn
rc_AA893770_g_at	-0.466475	10.5252	-1.49445	0.171836	0.869117	-5.10681	Egfl7
L00981mRNA#1_at	0.46643	7.12282	1.09705	0.303231	0.896092	-5.56047	Lta
U56859_at	0.465943	6.03203	0.777557	0.458282	0.92245	-5.84857	Hspg2
U66293_at	-0.465754	4.58022	-1.02969	0.332041	0.901968	-5.62762	Ceacam11
rc_AA891826_at	0.465689	5.34076	1.22854	0.252729	0.885709	-5.42061	Tacstd2
AJ001043cds_at	-0.465594	5.12443	-1.18486	0.268683	0.886731	-5.4683	Lypd3
U44979_at	-0.465248	5.77536	-0.689862	0.508988	0.931591	-5.9131	Kif2c
U53927_at	0.464859	5.73286	0.93303	0.376983	0.912285	-5.71822	Slc7a2
rc_AA859718_at	0.463732	9.18342	0.668859	0.521636	0.932281	-5.92754	Smim7
L27867_at	0.463097	6.41415	0.994955	0.3477	0.903672	-5.66098	Nxph1
AJ011115_g_at	0.462551	8.89226	1.4531	0.182701	0.869117	-5.15801	Nos3
AF013248_at	-0.462425	5.44975	-0.576485	0.579485	0.941295	-5.98627	Cryba1
D87748_at	-0.461661	6.16286	-1.61414	0.143559	0.856839	-4.95426	Uncx
D70817_at	0.461163	8.29664	1.47043	0.178076	0.869117	-5.13665	Cplx1
Y16563_at	0.461055	5.53918	1.73458	0.119438	0.830311	-4.79495	Bsn
rc_AI639158_at	-0.46066	5.67935	-0.62499	0.548665	0.93388	-5.95642	Trmt6
rc_AI145367_at	0.460604	11.2391	2.0398	0.0742041	0.750199	-4.37094	Cap2
U66478_at	-0.46043	8.34174	-2.78437	0.0227932	0.610557	-3.27599	Smad1
rc_AI639142_at	-0.46034	7.51011	-2.17363	0.0600557	0.714404	-4.1783	Rad51ap1
rc_AA893825_at	-0.46023	7.1331	-1.64471	0.137048	0.850681	-4.91434	LOC102548758
U77038_g_at	0.458875	7.69389	0.59479	0.567741	0.939692	-5.97526	Ptpn6
rc_AA800228_at	-0.458328	8.74567	-1.44656	0.184474	0.869117	-5.16604	Csdc2
rc_AA892630_at	0.457558	7.68122	1.42568	0.190236	0.869117	-5.19151	Parp2
L14284_at	-0.457477	4.13686	-1.29186	0.230996	0.881561	-5.3494	Mgat5
AF058791_at	0.457473	11.519	2.39435	0.0422975	0.673835	-3.85495	Bud31
L22761_at	0.457454	10.4315	1.32225	0.221138	0.875785	-5.3144	Gata4
D84480_s_at	0.456579	9.57674	1.48404	0.174517	0.869117	-5.11978	Rpl30
U09870_at	0.456242	10.2074	2.27464	0.0511621	0.692475	-4.03103	Mvp
rc_AI009771_at	0.456239	5.19701	1.18909	0.267103	0.886273	-5.46373	LOC102548998
X56546_at	-0.455916	7.91388	-1.77558	0.112123	0.819217	-4.73955	Hnf1b
D26492_at	0.455338	4.39131	1.70904	0.124217	0.832664	-4.82917	Dnah1
AF031657mRNA_at	-0.455289	8.03903	-2.07549	0.0701419	0.738996	-4.31988	Zfp94
U32372_at	-0.454731	5.8034	-0.683969	0.512517	0.932281	-5.91719	Sult1d1
AB003104_at	-0.454705	5.7218	-1.10812	0.298692	0.896092	-5.54914	Bfsp1
AJ006070_at	0.454515	6.32911	0.860729	0.413407	0.916493	-5.78129	Rag1
AB000098_g_at	-0.453425	14.3013	-1.75524	0.115699	0.825658	-4.7671	Ndufv3
rc_AI639319_at	0.453235	4.77547	1.30108	0.227969	0.879775	-5.33884	Dnaaf1
S75359_s_at	0.453057	8.55714	2.42039	0.0405825	0.673835	-3.8165	Bmpr1a
U81826_at	-0.452761	4.04771	-1.6033	0.145935	0.858875	-4.96832	LOC102550479
rc_AI071498_at	-0.452637	3.24349	-1.38646	0.201485	0.873557	-5.23878	Mas1
rc_AI639531_at	-0.451995	6.72185	-0.861037	0.413247	0.916493	-5.78103	Prap1
X05900_at	-0.451746	8.24659	-1.74535	0.117475	0.829375	-4.78045	Crybb1
V01216_at	-0.451322	7.9027	-2.85266	0.0204701	0.601264	-3.17457	Orm1
U60977_i_at	-0.450875	13.1537	-1.82004	0.104664	0.81031	-4.67886	Flot1
U95368_at	0.450525	5.2502	0.698234	0.504	0.931591	-5.90723	Gabrp
X89704cds_at	0.450221	6.11641	0.947873	0.369803	0.911587	-5.70477	Olr1283
rc_AA800120_at	0.450033	11.6674	1.98601	0.0807601	0.767541	-4.4474	Slc25a20
X76489cds_g_at	0.44994	11.2148	1.77236	0.112683	0.819217	-4.74392	Cd9
D10106_s_at	-0.448999	8.25191	-0.654715	0.530261	0.932281	-5.93705	Pdgfa
X04069_at	0.448434	4.95641	1.35169	0.211933	0.873557	-5.28001	Pygl
X80535cds_at	-0.447764	5.43457	-1.34044	0.21541	0.873557	-5.2932	Trhde
AF035954_at	-0.447641	3.83332	-1.31677	0.22289	0.875785	-5.32075	Kif27
rc_AA891614_at	-0.446973	7.40055	-0.75637	0.470217	0.925602	-5.86477	Tpcn1
rc_AA891790_at	-0.446876	9.51235	-1.633	0.139508	0.850681	-4.92967	Anapc16
U28938_at	0.446706	8.37816	2.06801	0.0709749	0.739805	-4.3306	Ptpro
M77184_i_at	0.446661	9.2448	1.3678	0.207034	0.873557	-5.26098	Pth1r
M33976_at	-0.446604	5.69129	-0.657264	0.5287	0.932281	-5.93535	Spt1
J00739_at	-0.446314	7.53854	-1.64322	0.137359	0.850681	-4.9163	Gh1
M25804_g_at	0.446175	11.306	1.46728	0.17891	0.869117	-5.14055	Nr1d1
rc_AA859937_at	-0.445127	6.26701	-0.682026	0.513684	0.932281	-5.91853	Lgr5
M29069cds_at	-0.445114	5.25784	-1.22119	0.255354	0.885709	-5.4287	Mycs
D90401_g_at	-0.445113	13.5937	-2.71509	0.0254274	0.621609	-3.37899	Dlst
rc_AA893781_at	-0.44505	5.5838	-0.706143	0.499316	0.931591	-5.90163	Acap1
M61099_at	-0.444491	4.02541	-0.458056	0.658592	0.953033	-6.04972	Grm1
AB005540_at	-0.444379	9.4427	-1.91936	0.0896562	0.784431	-4.5412	Cdk17
M15644_at	-0.44418	5.81469	-2.53587	0.0337787	0.647535	-3.64539	Omp
M00002_at	-0.443892	7.84065	-1.54658	0.158958	0.866589	-5.04113	Apoa4
Y00311_at	-0.443758	8.16496	-2.49714	0.035922	0.654406	-3.70286	Olah
M30312cds_s_at	-0.443635	5.70779	-1.60005	0.146654	0.858875	-4.97253	Kcna3
AB001349_at	-0.4431	5.94337	-0.910595	0.388027	0.914956	-5.73823	Star
L08490cds_at	-0.443045	7.66843	-1.73404	0.119538	0.830311	-4.79567	Gabra1
rc_AA800243_at	0.443013	12.8964	2.97531	0.0168906	0.573825	-2.99285	Cidea
J05276cds_at	-0.442604	5.57463	-1.32766	0.219422	0.875414	-5.30812	Htr1a
rc_AA892777_at	0.44217	10.2224	1.89438	0.0932266	0.789626	-4.57608	Rnaseh2a
D50671_at	-0.441588	3.40558	-0.909576	0.388534	0.914956	-5.73913	Gabrr3
rc_AA875192_at	0.441132	10.2542	1.1938	0.265351	0.885709	-5.45863	Chchd1
AB005549_at	0.44086	9.22482	1.67821	0.130222	0.843487	-4.87018	Pard3
S81497_i_at	0.440857	12.8619	2.20894	0.0567853	0.698999	-4.12697	Lipa
X76454_at	-0.440573	9.06439	-1.65176	0.135583	0.850681	-4.90507	Pdlim4
M37567cds_at	0.439476	5.566	1.39562	0.198808	0.873557	-5.22782	Hoxc4
AB017260_s_at	0.439437	9.19959	1.59385	0.148036	0.858875	-4.98055	Slc22a5
D63774_at	0.439156	6.98278	0.91497	0.385855	0.914956	-5.73436	Krt14l
L21995_s_at	-0.439054	7.17542	-1.69129	0.127641	0.837582	-4.85281	Mog
L32591mRNA_g_at	-0.438561	11.0138	-2.35451	0.0450634	0.676614	-3.91371	Gadd45a
AF090136_at	0.438392	4.54976	1.05476	0.321081	0.899806	-5.603	Lin7c
M85183complete_seq_at	-0.438281	5.72421	-1.08998	0.30616	0.896092	-5.56767	Nlrp6
rc_AA892369_at	-0.437787	8.57134	-1.35147	0.211999	0.873557	-5.28026	Kifc3
AF036959_at	0.437563	10.1718	1.79357	0.109047	0.815928	-4.71506	Hipk3
M27159cds_s_at	0.437464	6.05832	0.883479	0.401686	0.915374	-5.76189	Kcna6
M33747_at	0.437452	4.67559	1.36749	0.207129	0.873557	-5.26135	Ugt2b37
rc_AA893846_at	0.436948	5.62013	0.78872	0.452075	0.921314	-5.83987	Tnn
Z50084_at	-0.436714	2.33435	-0.902938	0.391849	0.914956	-5.74497	Ambn
AF091715_s_at	-0.436503	9.83056	-1.30227	0.22758	0.879775	-5.33748	Trhr2
D43778exon#3_s_at	-0.436318	8.04223	-1.92862	0.0883665	0.781715	-4.52823	Agtr2
AF064706_at	0.436046	3.94836	1.94233	0.0864902	0.779394	-4.509	Gpr6
X95579_at	-0.435788	8.69679	-0.788518	0.452187	0.921314	-5.84003	Gabrr1
U35371_at	-0.435261	5.40086	-0.638419	0.540304	0.932281	-5.94777	Cntn4
M21770_at	0.435014	7.34134	0.945666	0.370864	0.911587	-5.70678	Asgr1
rc_AA892377_at	-0.435012	4.77102	-0.975122	0.356887	0.905672	-5.67963	LOC102548746
rc_AA859982_at	0.434741	9.63329	0.757399	0.469633	0.925103	-5.864	Dhx36
AF059273_at	-0.434675	5.61561	-0.965243	0.36153	0.906839	-5.68881	Gmeb2
U14409_at	0.434401	7.11496	1.49256	0.17232	0.869117	-5.10917	Mtnr1a
U11685_at	0.434051	8.0467	2.26798	0.0517054	0.692475	-4.04077	Nr1h3
M31155_at	-0.434023	6.4242	-0.847254	0.420462	0.918404	-5.79258	Prl6a1
M92075_at	0.433471	6.45276	0.751998	0.472706	0.926356	-5.86807	Grm2
Z11834_at	-0.433424	8.35737	-1.91729	0.0899482	0.784431	-4.54411	Pou3f4
J00692_at	-0.432904	14.4293	-1.35795	0.210016	0.873557	-5.27263	Acta1
J02649_at	-0.432725	9.15424	-2.10966	0.0664559	0.728201	-4.27078	Atp4a
AF053987_at	0.432122	4.04251	0.472621	0.648585	0.950253	-6.04265	Vom2r52
rc_AI180288_s_at	0.432051	8.81687	1.63652	0.138764	0.850681	-4.92506	Cald1
rc_AA944361_at	0.431933	11.3968	1.40291	0.196697	0.873557	-5.21905	Arhgap1
AB000517_s_at	-0.431754	8.92559	-1.91058	0.0908957	0.785765	-4.55348	Cds1
rc_AI010293_at	-0.431639	11.0757	-1.71981	0.122182	0.830449	-4.81477	Bag6
X53430_at	-0.431409	6.10471	-1.11515	0.295837	0.895319	-5.5419	Cd3d
S59158_at	-0.431337	7.92791	-0.86663	0.410344	0.916493	-5.7763	Slc1a3
D38222_s_at	-0.431104	8.19991	-1.14744	0.282997	0.888694	-5.5082	Ptprn
AF081196_at	-0.430986	6.47472	-0.99184	0.349131	0.903672	-5.66393	Rasgrp1
U23769_at	-0.430961	11.6651	-1.57415	0.152503	0.861343	-5.00591	Pdlim1
S79711_at	-0.430075	7.59808	-0.842283	0.423086	0.918404	-5.7967	Cd3g
D83349_at	0.429811	7.19191	0.542549	0.601611	0.941477	-6.00583	Cdh22
AF016297_at	0.429579	5.1432	0.819826	0.43508	0.920259	-5.8151	Nrp2
X68878_s_at	-0.429535	5.01522	-1.33024	0.218606	0.874983	-5.30511	Snap91
rc_AA799513_at	0.429535	7.61802	1.40845	0.195109	0.873557	-5.21238	Otud4
U40001_at	0.429353	12.189	1.67355	0.131153	0.84446	-4.87635	Lipe
rc_AA875084_at	-0.429134	8.90771	-2.54425	0.0333322	0.646013	-3.63295	Tle1
E12365cds_at	0.428847	4.46745	1.18618	0.268188	0.886731	-5.46687	Cdc7
L18948_at	-0.428792	6.03054	-0.664893	0.524046	0.932281	-5.93023	S100a9
AF084576_at	-0.428609	9.54654	-1.75103	0.116451	0.82732	-4.77278	Dll3
U10995_g_at	-0.428595	8.83832	-1.20925	0.259675	0.885709	-5.44181	Nr2f1
rc_AA800794_at	0.428555	9.67715	2.46644	0.0377179	0.666051	-3.74835	Trim32
X98517_at	-0.428328	5.72752	-0.379008	0.714134	0.962882	-6.08438	Mmp12
M27902_at	-0.427969	9.42291	-1.34325	0.214538	0.873557	-5.28992	Scn5a
L32132_at	-0.427866	8.33878	-1.32585	0.219996	0.875414	-5.31023	Lbp
J02597cds_s_at	0.427804	8.29394	1.52756	0.163554	0.869117	-5.06524	Apoa1
U30186_at	-0.427781	10.8978	-1.21424	0.257862	0.885709	-5.43635	Ddit3
rc_AI009098_at	0.427754	10.8762	2.08892	0.0686697	0.73524	-4.30061	Hyou1
AB020504_g_at	0.427188	11.7094	0.739173	0.480053	0.92698	-5.87764	Pmf31
U07971_at	-0.427137	8.63118	-2.26171	0.0522236	0.695182	-4.04996	Gatm
X59290mRNA_at	0.426933	6.02619	1.31736	0.2227	0.875785	-5.32007	Epha8
U39609_s_at	-0.426897	6.63962	-0.77361	0.46049	0.92258	-5.85162	LOC500183
Y18208_at	-0.426723	3.48497	-0.888053	0.399358	0.914956	-5.75794	Ppp1r3b
L24374_at	-0.426516	7.60037	-1.43235	0.18838	0.869117	-5.18341	Mmp7
U18942_at	0.426318	9.41519	1.51255	0.167263	0.869117	-5.08414	Adar
AF016183_at	-0.426284	2.71478	-0.866008	0.410666	0.916493	-5.77682	Vom2r-ps45
rc_AI231547_at	-0.426139	11.1516	-1.94224	0.0865025	0.779394	-4.50913	Fkbp4
rc_AA800684_at	0.426024	10.1458	2.53752	0.0336902	0.647535	-3.64294	Lck
U75404UTR#1_s_at	-0.425943	12.7829	-1.31494	0.223476	0.875785	-5.32287	Akap12
U57499_at	-0.425505	8.26912	-2.04628	0.073451	0.750199	-4.3617	Ptpn11
D16479_at	0.425504	14.8563	2.16427	0.0609527	0.716141	-4.19187	Hadhb
U89514_at	0.425147	7.13437	0.720223	0.491045	0.930234	-5.89152	Capn9
rc_AA891838_at	0.425107	9.23307	1.64066	0.137894	0.850681	-4.91964	Mrto4
AF037072_at	-0.424968	8.73021	-1.97459	0.0822216	0.768829	-4.46354	Car3
AJ005394_at	-0.42489	10.6407	-1.82005	0.104662	0.81031	-4.67884	Col5a1
U53859_g_at	-0.424237	13.4086	-1.45955	0.18097	0.869117	-5.15009	Capns1
M17527_at	0.423567	7.26017	1.12682	0.291142	0.893277	-5.52979	Gnai1
rc_AA894045_at	-0.423016	7.51878	-1.70547	0.1249	0.833715	-4.83394	Ncr3
AF063103_at	-0.422944	6.28016	-0.589119	0.571364	0.940996	-5.97871	Lphn3
AF102855_at	-0.422436	8.45721	-0.717238	0.492791	0.930896	-5.89368	Shank1
rc_AA893869_g_at	-0.421783	8.31856	-1.70784	0.124446	0.832664	-4.83077	Mfsd12
L20823_at	0.421683	5.97272	0.629008	0.546156	0.933013	-5.95385	Stx2
U23056_at	-0.421658	6.64357	-0.767232	0.464073	0.923733	-5.85651	Ceacam10
rc_H31118_at	0.42148	11.5777	0.965231	0.361536	0.906839	-5.68882	Dcaf6
S62043_s_at	-0.421356	8.08605	-1.4682	0.178666	0.869117	-5.13941	Htr6
L13722_at	0.420689	6.6937	0.716889	0.492996	0.930896	-5.89393	Chm
U71089cds_at	0.420636	9.62512	1.22758	0.25307	0.885709	-5.42167	Cxcr1
rc_AA799636_at	0.420624	9.16453	1.90486	0.0917128	0.785765	-4.56147	Dzip3
M93257_s_at	-0.42046	10.141	-0.82325	0.433236	0.91923	-5.81232	Comt
U77918_at	-0.420282	11.3176	-1.86461	0.0976567	0.801319	-4.61742	Psmc3
rc_AI639509_at	-0.419854	4.16439	-1.8294	0.103154	0.806623	-4.666	Smc2
AB008908_at	0.419235	5.75444	0.777334	0.458407	0.92245	-5.84874	Fgf14
X99121mRNA#1_at	0.419018	7.48152	1.23545	0.250277	0.885709	-5.41295	Art2b
AF022952_at	-0.418652	11.7344	-1.33295	0.217755	0.874868	-5.30196	Vegfb
rc_AA852055_at	-0.418297	8.92907	-1.90497	0.0916976	0.785765	-4.56132	Tyro3
L31882_at	0.418125	7.2713	0.736572	0.481553	0.92698	-5.87957	N5
rc_AA893225_at	-0.41809	9.6301	-1.53413	0.161952	0.868003	-5.05692	Fam207a
rc_H31144_g_at	0.418037	10.4417	2.61758	0.0296718	0.635719	-3.52401	Tnk2
X12535cds_at	0.417221	10.4869	1.55915	0.155985	0.862409	-5.02511	Rab7a
X15734_at	-0.416858	6.20976	-0.89524	0.39572	0.914956	-5.7517	Mat1a
D45187_s_at	-0.416808	6.5799	-0.688252	0.50995	0.931884	-5.91422	Ctse
rc_AI639189_at	0.41678	4.6485	0.575878	0.579877	0.941295	-5.98663	RGD1563746
D26499_at	0.416764	4.7473	0.468247	0.651583	0.95075	-6.04479	Dnah8
X02341cds_at	0.416565	5.46756	0.73245	0.483935	0.92698	-5.8826	Vip
X67250_at	-0.416349	9.91486	-1.88586	0.0944748	0.792883	-4.58794	Chn1
rc_AA866364_at	0.415938	12.0776	1.38775	0.201105	0.873557	-5.23723	Rab5b
U35099_at	-0.415772	6.82547	-0.785331	0.453954	0.92184	-5.84252	Cplx2
U52948_at	0.41568	6.59291	0.787111	0.452966	0.921314	-5.84113	C9
L16995_at	0.415624	8.21789	1.32498	0.220271	0.875414	-5.31123	Srebf1
rc_AA800737_at	0.415537	10.3244	1.59356	0.1481	0.858875	-4.98092	Pkp4
S61868_g_at	-0.415447	11.836	-1.46333	0.179959	0.869117	-5.14543	Sdc4
AA956437_at	0.415344	9.0645	1.38026	0.203315	0.873557	-5.24618	Pex1
L00981mRNA#2_at	0.414828	7.26997	0.9695	0.359524	0.905966	-5.68486	Tnf
rc_AA894188_at	0.414644	10.508	2.86429	0.0200994	0.601264	-3.1573	Kctd20
M38653_at	-0.41429	5.00365	-1.62382	0.141466	0.855652	-4.94165	Gast
J04187_at	-0.414083	8.55691	-1.6338	0.139339	0.850681	-4.92862	Cyp2a2
S81584_s_at	0.414039	6.69881	1.2873	0.232509	0.883353	-5.35461	Tgfbr1
rc_AA875630_at	0.413756	9.6603	2.98132	0.016733	0.570672	-2.98397	Phf20
L31840_at	0.413508	8.63781	1.26986	0.238361	0.884733	-5.3744	Nup107
S75019_g_at	-0.413316	11.3786	-2.74646	0.024198	0.619359	-3.33234	Aldh7a1
rc_AI639533_at	-0.413282	10.2387	-1.91811	0.0898328	0.784431	-4.54296	Fam83f
rc_AI104388_at	-0.412618	11.1349	-2.45337	0.0385098	0.673835	-3.76771	Aurkaip1
rc_AA894004_at	-0.412311	10.5702	-2.22572	0.0552941	0.698999	-4.10252	Capg
AF025670_g_at	-0.412148	9.03356	-1.48293	0.174804	0.869117	-5.12116	Casp6
rc_AA893822_at	0.412064	7.93266	1.44369	0.185258	0.869117	-5.16956	Rad52
K02423cds_s_at	-0.411726	8.28029	-1.75026	0.11659	0.82732	-4.77383	Myl1
M77482_at	0.4115	6.53008	0.953057	0.36732	0.911587	-5.70003	Kcnb2
rc_AA800735_g_at	0.411248	12.7237	2.17876	0.059569	0.711648	-4.17085	Svil
U41662_at	0.410887	4.83264	1.83534	0.102207	0.804631	-4.65783	Nlgn2
M64033_at	0.410574	7.24229	0.6433	0.537284	0.932281	-5.94458	Sct
rc_AI639132_s_at	-0.410549	10.4406	-1.70507	0.124977	0.833715	-4.83448	Fam92a1
rc_AA925300_at	0.410415	8.82934	1.73659	0.11907	0.830311	-4.79224	Map3k3
D30734_at	0.410296	8.99464	1.25231	0.244379	0.884733	-5.39416	Rasa2
M74223_at	-0.410093	9.05725	-2.03881	0.0743206	0.750199	-4.37236	Vgf
X05341_at	0.409743	14.7148	1.80272	0.107512	0.814241	-4.70257	Acaa2
Z35654_at	-0.409712	8.83928	-1.92776	0.0884859	0.781715	-4.52944	Mcf2l
Z17223_at	0.409229	9.44598	1.33923	0.215787	0.873557	-5.29462	Meox2
rc_AI638986_s_at	-0.408779	4.86573	-0.405335	0.695414	0.960313	-6.07353	Neb
rc_AI176856_at	0.408314	9.51143	0.936481	0.375305	0.911834	-5.71511	Cyp1b1
rc_AI012589_s_at	0.408264	12.7928	1.82528	0.103816	0.809526	-4.67166	Gstp1
D50564_at	-0.408215	10.9168	-1.25756	0.242566	0.884733	-5.38827	Mpst
J00741_at	-0.408058	4.18759	-1.70688	0.12463	0.832664	-4.83205	Igd
rc_AA800169_at	-0.407457	11.4041	-2.29129	0.049826	0.688635	-4.00662	Tmem69
AF104399_at	0.406838	8.59716	1.42328	0.190908	0.869117	-5.19443	Cited1
rc_AA800587_at	-0.406683	6.3777	-0.57438	0.580844	0.941295	-5.98752	Gpx2
U70476_at	-0.406239	7.69861	-0.935597	0.375734	0.911834	-5.71591	Slc7a1
AF045564_g_at	-0.405799	14.0506	-2.32252	0.0474142	0.680303	-3.96078	Ndrg4
AB004329_at	0.405526	9.81743	1.41307	0.193793	0.869833	-5.2068	Acacb
Y12502cds_at	0.405492	8.19632	0.769079	0.463034	0.923173	-5.8551	F13a1
rc_AA875444_at	-0.405485	7.68754	-1.72424	0.121352	0.830311	-4.80883	Dpysl2
L36460mRNA_at	0.405441	6.01192	0.734829	0.482559	0.92698	-5.88085	Il9
X83585cds_s_at	0.405032	7.15507	0.706672	0.499004	0.931591	-5.90125	Kcnj10
X89705cds_at	-0.404996	8.08522	-2.1578	0.0615808	0.716141	-4.20124	Olr1606
AF065433_at	0.40451	9.71204	2.40775	0.0414063	0.673835	-3.83517	Bcl2l11
L28801_at	0.404483	10.9884	1.54054	0.160405	0.867263	-5.0488	Gtf3c1
rc_AI639412_at	-0.40446	7.61801	-0.689771	0.509042	0.931591	-5.91316	Aspn
Z50052_at	0.403887	7.1692	0.99558	0.347414	0.903672	-5.66039	C4bpb
rc_AA899854_at	-0.403505	9.38837	-1.62489	0.141239	0.855621	-4.94027	Top2a
rc_AA800156_at	-0.403233	7.26796	-1.59328	0.148164	0.858875	-4.98129	Ercc8
rc_AI169372_at	-0.402848	7.0208	-1.07086	0.314194	0.899002	-5.58696	Rasl11a
X70871_at	-0.402764	14.7415	-2.41106	0.0411886	0.673835	-3.83027	Ccng1
AF087453_at	-0.402674	6.39981	-0.587479	0.572415	0.941165	-5.9797	Kcnq2
rc_AA800170_at	0.402566	9.50906	2.14246	0.0630947	0.716349	-4.22344	Klhl22
M62763complete_seq_at	-0.40216	11.97	-2.01934	0.0766359	0.756604	-4.4001	Scp2
AF077195_at	-0.402067	6.58437	-1.93935	0.0868944	0.779774	-4.51318	Sert1
rc_AA800017_at	-0.401919	10.1399	-2.24124	0.0539481	0.697803	-4.07986	RGD1309188
rc_AA893384_g_at	0.401576	9.63803	0.672189	0.519618	0.932281	-5.92528	Irf3
X51531cds_at	0.401507	9.72284	0.396784	0.701471	0.961008	-6.07713	Myl4
U39044_at	-0.401008	9.49954	-1.98258	0.0811965	0.767541	-4.45225	Dync1i2
rc_AA866238_at	-0.400899	4.70326	-1.04475	0.325422	0.900337	-5.61288	Hcn1
L32601_s_at	-0.400374	8.45025	-2.39179	0.0424699	0.673835	-3.85873	Akr1c3
rc_AI639127_at	-0.400362	6.20236	-0.831834	0.428638	0.91904	-5.80531	Catsper2
M55049_at	0.400143	6.61266	0.80268	0.444393	0.920918	-5.82885	Il2ra
M76537_f_at	0.400105	4.3246	0.545086	0.599941	0.941477	-6.00441	Prl8a5
M26125_at	0.399826	10.1325	1.43992	0.186291	0.869117	-5.17417	Ephx1
rc_AA943150_at	-0.399555	5.73403	-1.23752	0.249546	0.885709	-5.41065	Coq7
X80477_at	0.399344	5.93695	0.944259	0.371542	0.911587	-5.70806	P2rx1
L13040_s_at	0.398907	5.71801	0.789475	0.451658	0.921314	-5.83928	Calcr
L20900_at	-0.398355	7.87398	-1.23916	0.248969	0.885709	-5.40883	Ica1
L00382cds_at	0.397439	8.08384	1.15297	0.280841	0.888694	-5.50235	Tpm2
M60737_at	-0.39722	4.63112	-0.893697	0.396499	0.914956	-5.75304	Sag
rc_AI146018_s_at	-0.396951	9.19409	-1.50235	0.169826	0.869117	-5.09693	Nrxn1
L14462_g_at	-0.396758	14.42	-1.56755	0.154027	0.861343	-5.01437	Aes
D13963_at	0.395965	6.42752	0.690544	0.50858	0.931591	-5.91262	Grm6
rc_AI176778_at	-0.395913	5.72132	-1.71162	0.123727	0.832664	-4.82573	Wdr37
X85183_at	-0.395734	11.1559	-1.32883	0.219051	0.875414	-5.30675	Rraga
U31816_s_at	-0.395707	5.45516	-2.0706	0.0706862	0.739805	-4.3269	Cacna1s
D37920_at	0.39565	6.91644	0.622513	0.550215	0.934623	-5.958	Sqle
rc_AI011179_at	-0.395201	9.33464	-2.06187	0.0716667	0.741877	-4.3394	Igbp1
M31173mRNA#2_at	0.395112	5.88382	0.502536	0.628268	0.946977	-6.02748	Crisp1
rc_AI639157_at	-0.394698	11.4892	-1.68367	0.129138	0.841863	-4.86293	Trap1
U20108_at	0.394634	6.8917	0.98766	0.351058	0.90369	-5.66788	Syt9
rc_AI175539_at	0.394585	7.42446	0.99294	0.348625	0.903672	-5.66289	Pvalb
D50093_s_at	-0.394529	12.0864	-0.9385	0.374325	0.911587	-5.71328	Prnp
AF016182_at	-0.394128	5.38397	-0.795471	0.448349	0.921314	-5.83457	Vom2r27
rc_AA892861_at	-0.393976	4.54254	-1.34194	0.214943	0.873557	-5.29144	RGD1305347
AF013144_at	0.393521	10.1886	1.58223	0.150656	0.860211	-4.99553	Dusp5
U16245_at	-0.393487	8.11727	-2.27879	0.0508255	0.692129	-4.02494	Aqp5
U63111_at	-0.392808	4.97253	-1.04124	0.326958	0.900894	-5.61634	Dspp
rc_AA893192_at	-0.392799	8.73148	-2.25349	0.0529094	0.697803	-4.06197	Kcnj15
M96548_at	0.392738	7.50806	1.56599	0.154388	0.861969	-5.01637	Zfp354a
rc_AA859553_at	0.392094	6.71602	0.725349	0.488056	0.928744	-5.8878	Magi1
X06564_at	-0.39206	8.86549	-1.35287	0.211571	0.873557	-5.27862	Ncam1
M88488exon_at	-0.391971	7.85453	-1.06757	0.315589	0.899002	-5.59025	Chat
AJ012603UTR#1_g_at	-0.391326	10.5363	-2.32175	0.047472	0.680303	-3.96191	Adam17
M65149_at	0.391099	9.57829	1.07341	0.31311	0.899002	-5.5844	Cebpd
L24907_at	0.390977	9.70311	2.0346	0.0748154	0.750245	-4.37836	Camk1
AJ000347_g_at	-0.390274	11.3161	-1.77513	0.1122	0.819217	-4.74015	Bpnt1
K03243mRNA_s_at	-0.389665	5.62696	-1.38884	0.200785	0.873557	-5.23593	Pck1
J03627_at	-0.389579	11.6031	-1.8046	0.1072	0.814241	-4.70001	S100a10
rc_AA800245_at	0.389552	12.8311	1.6915	0.127601	0.837582	-4.85254	Trim54
D90404_at	0.389492	11.3427	1.4987	0.170753	0.869117	-5.1015	Ctsc
rc_AI171090_g_at	0.389461	10.9864	1.33308	0.217712	0.874868	-5.3018	Hmgcl
U08290_at	-0.389265	8.6472	-1.76285	0.114348	0.8235	-4.7568	Nnat
U11031_at	0.388907	4.61182	0.572075	0.582334	0.941295	-5.98887	Cntn3
rc_AA892775_at	-0.387809	11.2494	-1.4618	0.180367	0.869117	-5.14731	Lyz2
S83279_g_at	0.387715	12.2869	2.08438	0.0691649	0.73656	-4.30714	Hsd17b4
rc_AI639435_at	-0.387409	8.92514	-1.36068	0.209186	0.873557	-5.2694	Pcp4l1
U21683_at	-0.387334	8.4549	-1.45033	0.183451	0.869117	-5.16142	Syk
K03045cds_s_at	0.387262	7.11457	0.847326	0.420424	0.918404	-5.79252	Rbp4
L24207_i_at	-0.387204	9.24172	-2.04485	0.0736166	0.750199	-4.36374	Cyp3a23/3a1
AF092090_at	-0.387119	3.22663	-1.1652	0.276128	0.887057	-5.48938	Pmfbp1
X15939_f_at	0.387076	16.3245	2.32799	0.0470033	0.678005	-3.95273	Myh7
X53501cds_at	-0.38691	4.35376	-0.589034	0.571419	0.940996	-5.97876	Tph1
rc_AA892149_at	0.386853	8.987	1.7754	0.112154	0.819217	-4.73979	Aggf1
M10140_at	-0.386836	15.4158	-1.80182	0.107662	0.814547	-4.7038	Ckm
M11266_at	0.386675	6.63145	0.901607	0.392517	0.914956	-5.74614	Otc
X74227cds_at	0.386208	8.16404	2.15762	0.0615983	0.716141	-4.2015	Itpkb
X86003_at	0.385923	8.86573	0.265611	0.796976	0.974367	-6.123	Nr4a3
L01267_at	-0.385718	8.90036	-1.81084	0.106168	0.813028	-4.69146	Gtf2f2
K02814_at	-0.38569	8.02084	-0.761117	0.467526	0.923986	-5.86118	Kng1
U16025_at	0.385592	9.95766	1.97946	0.0815957	0.767541	-4.45666	RT1-M3-1
V01217_at	-0.385428	14.5587	-2.09846	0.0676428	0.731939	-4.2869	Actb
rc_AI639105_at	0.38493	6.33108	0.56003	0.590157	0.941295	-5.99589	RGD1306474
U25802_g_at	0.384803	9.30788	2.35535	0.0450032	0.676614	-3.91247	Lhb
M62641_at	-0.384599	5.54721	-1.43449	0.187785	0.869117	-5.18079	Pmch
S68245_g_at	-0.384567	10.5188	-1.9141	0.0903981	0.784431	-4.54857	Car4
rc_AI638985_at	-0.384391	7.09011	-1.30473	0.226778	0.879775	-5.33464	Lcorl
X53087cds_at	0.384341	5.16335	0.511817	0.622032	0.945567	-6.0226	Il4
rc_AA891571_at	0.383297	8.61157	1.85213	0.099573	0.802328	-4.63469	Setd6
M97255_at	0.382613	7.09724	0.521102	0.615824	0.943848	-6.01763	Tff2
D82363_s_at	-0.382508	9.27003	-2.06704	0.0710838	0.739805	-4.33199	Psen1
rc_AA799598_at	-0.382412	14.6669	-2.04355	0.0737668	0.750199	-4.36559	Pdha1
S82820mRNA_s_at	0.382133	6.31542	1.25537	0.24332	0.884733	-5.39072	Gsta3
rc_AA892832_at	-0.3819	11.5968	-1.88161	0.0951032	0.796207	-4.59385	Elovl5
rc_AA799932_at	0.381871	10.1552	1.28401	0.233602	0.88428	-5.35835	Tmem116
M36421_s_at	0.381768	5.69628	0.717957	0.49237	0.930896	-5.89316	Gria4
AB013732_at	-0.381765	10.5803	-1.60227	0.146162	0.858875	-4.96965	Ugdh
L08493cds_s_at	0.381715	8.06984	2.21436	0.0562996	0.698999	-4.11908	Gabra4
rc_AI639170_at	0.381087	8.30234	1.13655	0.287277	0.890382	-5.51964	Ddx42
M72422_at	0.38095	5.95018	0.508998	0.623923	0.946207	-6.02409	Gad2
X94242_at	0.380903	12.2873	2.15018	0.0623283	0.716141	-4.21227	Rpl14
rc_AA874995_at	-0.380826	9.55071	-2.40279	0.0417338	0.673835	-3.84249	Gltpd1
rc_AI180410_i_at	-0.380623	6.59149	-1.03846	0.328175	0.900978	-5.61906	Prl8a3
U50842_at	0.38053	11.5749	1.29172	0.231044	0.881561	-5.34957	Nedd4
AA685876_at	-0.380432	10.0985	-1.77414	0.112372	0.819217	-4.7415	Cyb5r1
rc_AA893184_at	-0.380334	10.2589	-2.28616	0.050234	0.691719	-4.01414	Pdhx
rc_AI639450_at	0.380245	3.89715	1.10821	0.298655	0.896092	-5.54904	Cerkl
U68168_at	-0.380181	7.41444	-1.12272	0.292784	0.894317	-5.53406	Kynu
U07177_at	-0.380082	4.10153	-1.32072	0.221625	0.875785	-5.31617	Ldhc
M83107_g_at	0.379853	9.69332	2.37861	0.0433698	0.673835	-3.87819	Tagln
S83320_g_at	0.379643	8.3215	1.48216	0.175004	0.869117	-5.12211	Elavl4
AF025506_at	0.379512	12.5789	1.87276	0.096424	0.798606	-4.60613	Rabac1
D50558_at	0.379458	7.92741	1.20694	0.260516	0.885709	-5.44433	Cd86
L36459_at	0.379364	5.87838	0.549864	0.596803	0.941477	-6.00171	Il9r
X14221_at	-0.379168	5.66529	-1.07352	0.313066	0.899002	-5.58429	Sftpc
X94246_at	-0.379162	9.25024	-1.53036	0.162869	0.869117	-5.06169	Pax8
rc_AA894204_at	0.379116	5.48609	0.829677	0.42979	0.91904	-5.80708	Sfxn4
X89700cds_at	0.379064	7.38156	0.561768	0.589024	0.941295	-5.99489	Tpcr12
AF092091_at	0.379043	4.76522	1.02492	0.33416	0.902178	-5.63226	Tsga10
rc_AA945608_at	-0.379027	6.17443	-0.893273	0.396713	0.914956	-5.75341	Apcs
rc_AA893219_at	-0.378924	4.07566	-0.778082	0.457989	0.92245	-5.84816	Gnmt
rc_AA800513_at	0.378652	9.58417	2.47055	0.0374722	0.666051	-3.74226	Trrap
rc_AA800738_at	0.378481	9.0709	1.44188	0.185754	0.869117	-5.17177	Kat5
rc_AI072098_at	-0.378465	7.58725	-0.771618	0.461607	0.923011	-5.85315	Nptx1
AF000368_at	-0.3782	7.67659	-1.9508	0.085349	0.777961	-4.49709	Scn9a
K02815_s_at	-0.378189	10.6102	-1.7615	0.114587	0.8235	-4.75864	RT1-Ba
M94454_at	-0.377626	6.11119	-2.32972	0.0468748	0.678005	-3.9502	Map3k8
AF000423_at	-0.376839	6.87933	-0.630544	0.545198	0.932294	-5.95286	Syt11
M22899_at	0.376743	4.28675	0.861185	0.41317	0.916493	-5.7809	Il2
J03819_at	0.376494	7.67571	1.87423	0.0962045	0.798606	-4.6041	Thrb
rc_AI045249_at	0.376428	9.7919	1.6691	0.132046	0.846588	-4.88223	Nek9
S79778mRNA_s_at	-0.375945	9.29412	-1.20772	0.260232	0.885709	-5.44348	Adra2a
AJ001929_s_at	-0.375652	12.7365	-2.36633	0.0442245	0.675132	-3.89629	Calu
rc_AA996446_at	-0.37515	6.55137	-0.886338	0.40023	0.915006	-5.75942	Ascl1
M81639_at	0.375091	10.0925	0.966769	0.36081	0.906559	-5.6874	Snn
rc_AA859652_at	-0.374948	9.02727	-1.46519	0.179463	0.869117	-5.14312	Slc16a6
AA799389_g_at	-0.374934	11.4518	-1.40481	0.196152	0.873557	-5.21676	Rab3b
D64050_at	-0.374636	10.6669	-1.51723	0.166099	0.869117	-5.07826	Ptprr
AJ007291_g_at	-0.374542	12.7344	-1.55689	0.156515	0.862409	-5.02799	Park7
rc_AA858572_at	-0.374536	9.12539	-1.42554	0.190275	0.869117	-5.19169	Pet100
D42137exon_s_at	-0.374523	12.9423	-2.23036	0.054888	0.698999	-4.09575	Anxa5
K01933_at	-0.37442	8.23715	-1.21086	0.25909	0.885709	-5.44005	Hp
AF096291_at	0.374353	8.91984	1.74068	0.118323	0.830242	-4.78674	Bcl2l2
rc_AA892561_at	0.374352	7.7152	0.824913	0.432343	0.91904	-5.81097	RGD1309534
X12355_s_at	-0.373898	11.8561	-1.33234	0.217947	0.874868	-5.30267	Pdia3
X55812complete_seq_at	-0.373558	5.53238	-0.569993	0.583683	0.941295	-5.9901	Cnr1
M36419_s_at	-0.373483	4.95959	-1.45057	0.183387	0.869117	-5.16113	Gria2
AF012891_at	0.372969	5.58248	0.626224	0.547894	0.933297	-5.95563	Sfrp4
rc_AA925246_at	-0.372956	9.43251	-1.56294	0.155097	0.862409	-5.02026	Ctsk
rc_AA859509_s_at	0.372929	5.89347	0.676919	0.51676	0.932281	-5.92205	Tmem171
rc_AA800671_at	-0.372571	8.58048	-1.61261	0.143892	0.856839	-4.95624	Iqgap2
D14076_at	0.372469	5.10959	1.22296	0.254722	0.885709	-5.42676	Dnm3
rc_AA850138_at	-0.372448	9.10289	-1.72627	0.120975	0.830311	-4.80611	LOC680329
rc_AA891439_s_at	0.372312	7.46214	1.07676	0.311698	0.898757	-5.58104	LOC100912629
M63665_at	-0.372309	6.59918	-1.33245	0.217911	0.874868	-5.30254	Krt20
rc_AA997410_s_at	-0.372084	5.47679	-0.553029	0.594729	0.941477	-5.99991	Bmp2
rc_AA799410_g_at	0.371995	10.4349	2.37563	0.0435755	0.673835	-3.88258	Scfd2
U64451_at	-0.371966	9.27657	-0.922667	0.382055	0.914956	-5.72751	Acadsb
rc_AI180350_at	0.371496	9.5262	0.729953	0.485382	0.927443	-5.88443	Phrf1
rc_AA859533_at	-0.371477	9.03317	-1.03099	0.331468	0.901968	-5.62636	Tulp1
rc_AA891734_at	0.371413	10.1282	2.1054	0.0669049	0.728303	-4.27691	Tns3
U29881_at	-0.370789	5.11515	-1.40017	0.197488	0.873557	-5.22234	Slc5a2
rc_AA891802_at	0.370645	9.53111	1.17647	0.27184	0.887057	-5.47732	Cyhr1
U66723_s_at	-0.370538	11.0194	-1.37973	0.203472	0.873557	-5.24681	Slc28a2
X94351_at	0.370527	8.76679	1.52987	0.162989	0.869117	-5.06231	Clk3
U38379_at	-0.370494	8.09204	-1.30028	0.228228	0.879775	-5.33975	Ggh
rc_AI232012_at	-0.369427	13.99	-1.57935	0.151312	0.861188	-4.99923	Ndufa8
rc_AI639357_at	0.369058	7.61014	1.3121	0.224391	0.87635	-5.32615	Ldlrad1
rc_AA799328_at	-0.368896	5.88215	-0.416075	0.687839	0.959045	-6.0689	Fam111a
X83580cds_s_at	-0.368671	6.69055	-0.698826	0.503649	0.931591	-5.90681	Kcnj4
D10763_at	0.36857	5.02669	1.22457	0.254145	0.885709	-5.42499	Epo
rc_AI638989_at	0.368339	12.5615	1.13789	0.286747	0.890382	-5.51824	Zfp106
AF061443_at	0.36827	9.28359	1.2464	0.246434	0.885368	-5.40076	Lgr4
U89608_at	-0.368265	4.68644	-1.31131	0.224646	0.876568	-5.32706	Slc1a6
rc_AA799537_at	0.36803	9.81326	1.25624	0.24302	0.884733	-5.38975	Atg13
rc_AA891591_at	-0.367992	12.025	-1.73844	0.118731	0.830311	-4.78975	Aifm1
rc_AA893237_at	0.367783	10.5796	1.07913	0.310697	0.898125	-5.57864	Tmem205
D89514_at	0.367568	10.8974	1.36496	0.207892	0.873557	-5.26435	Atic
L27513_at	0.367343	5.99716	1.08725	0.307298	0.896092	-5.57044	Nr2c2
AF053992_at	-0.367229	3.07722	-0.720179	0.491071	0.930234	-5.89155	Vom2r-ps24
rc_H31839_at	-0.367198	9.37048	-1.73755	0.118895	0.830311	-4.79096	Bak1
D88250_at	0.36643	11.6036	1.32591	0.219975	0.875414	-5.31015	C1s
U67888_at	-0.365771	3.93544	-0.607256	0.559821	0.937985	-5.96759	Mcpt3
AB004056_at	0.365637	6.08371	1.26688	0.239374	0.884733	-5.37777	Barhl2
K01701_at	0.365596	9.14772	1.58182	0.150749	0.860211	-4.99605	Oxt
rc_AA852056_at	0.365135	3.90093	0.610749	0.557613	0.937445	-5.96541	Extl2
U50412_at	0.365101	8.10663	0.322962	0.75466	0.970663	-6.10512	Pik3r1
AF022819_at	-0.364862	7.64379	-1.32167	0.221323	0.875785	-5.31507	Kcnk1
U14533_at	0.364516	11.5075	1.75897	0.115035	0.823671	-4.76206	Nr1h2
U90448_at	-0.364322	8.00409	-1.07411	0.312817	0.898915	-5.5837	Cxcl6
M69118cds_at	-0.363847	8.49726	-1.08148	0.309712	0.898125	-5.57628	Drd5
Y08355cds#2_at	0.363821	12.6524	2.13658	0.0636851	0.718731	-4.23194	Sqstm1
L23148_g_at	-0.363785	12.3471	-1.05279	0.321933	0.899806	-5.60496	Id1
rc_AI102079_at	-0.363764	10.6142	-2.49251	0.0361875	0.65788	-3.70973	Stxbp1
AF039583_s_at	0.363139	7.29445	0.765378	0.465118	0.923733	-5.85793	Cd55
rc_AI639519_at	0.363107	4.66108	0.649941	0.533192	0.932281	-5.94021	LOC100911251
J03863_at	0.362956	7.58194	0.565638	0.586508	0.941295	-5.99264	Sds
D10354_s_at	-0.362886	10.6704	-1.94695	0.085866	0.7781	-4.50251	Gpt
A03913cds_s_at	-0.362596	9.57402	-1.9038	0.0918653	0.786306	-4.56295	Serpine2
X89383_at	0.362567	9.7858	1.41354	0.193658	0.86983	-5.20623	Snrk
J05519_at	-0.362299	9.54966	-1.36174	0.208865	0.873557	-5.26815	Mthfd1
D26498_at	-0.361804	6.50049	-0.610385	0.557843	0.937445	-5.96564	Dnah7
M31076_at	0.361639	5.34941	0.741315	0.478821	0.92698	-5.87605	Tgfa
L19998_g_at	0.361324	12.1754	2.248	0.0533726	0.697803	-4.07	Sult1a1
AF000139_s_at	0.361246	7.79015	1.00816	0.341683	0.903483	-5.64841	Cyp27b1
AB001576_s_at	-0.360663	7.87495	-1.25618	0.243042	0.884733	-5.38982	Nrg2
rc_AA892240_at	0.360086	6.30756	0.531915	0.608636	0.942217	-6.01174	LOC102549760
D00189_at	-0.359925	9.72935	-1.46347	0.179922	0.869117	-5.14525	Atp1a3
rc_AI104225_at	0.359601	12.6755	1.99317	0.0798565	0.765911	-4.43726	Lamb2
J02827_g_at	-0.359599	11.7888	-1.83541	0.102195	0.804631	-4.65773	Bckdha
M23601_at	-0.359313	8.60689	-1.39499	0.19899	0.873557	-5.22857	Maob
AF049344_at	-0.359161	9.34625	-1.6606	0.13377	0.850462	-4.89344	Galnt5
AF001953_at	-0.358705	8.53777	-1.19266	0.265773	0.885862	-5.45986	Gnb5
AB013112_s_at	-0.358411	8.30122	-1.18184	0.269815	0.886731	-5.47155	Aqp9
U64030_at	-0.358374	10.7743	-1.13617	0.287424	0.890382	-5.52003	Dut
L19031_at	-0.358322	6.08596	-0.463177	0.655065	0.95178	-6.04726	Slco1a1
X75171exon_at	0.357143	2.79961	1.22569	0.253742	0.885709	-5.42374	Zfx
U81186_g_at	-0.357027	9.38459	-1.24855	0.245682	0.884733	-5.39835	Hsd17b12
X63434_at	-0.356668	7.74912	-1.85598	0.098978	0.801319	-4.62936	Plau
U78090_s_at	-0.356406	9.54758	-1.57033	0.153383	0.861343	-5.01081	Alg10
rc_AI639275_at	0.356119	6.09017	1.81847	0.10492	0.810525	-4.68101	Tcp11
rc_AA892132_at	0.35593	11.8683	2.15884	0.0614795	0.716141	-4.19974	Use1
AF058714_at	-0.355916	8.31963	-0.621722	0.550711	0.934743	-5.9585	Slc13a2
AF068136_at	0.355548	8.5905	1.73853	0.118715	0.830311	-4.78963	Rgs19
rc_AA894321_at	0.354896	8.52631	2.02947	0.0754221	0.751375	-4.38567	Wdfy1
M20721_f_at	-0.354846	7.58141	-0.787989	0.45248	0.921314	-5.84045	Prp2l1
AF022247_at	-0.35481	6.91863	-1.10402	0.300368	0.896092	-5.55335	Cubn
D12800cds_at	-0.354597	5.04815	-1.09081	0.305818	0.896092	-5.56683	Hrh1
rc_AA891950_at	-0.354575	9.15642	-1.41178	0.194157	0.87074	-5.20835	Tmem218
M26534_f_at	-0.354113	7.89249	-1.20192	0.262354	0.885709	-5.44981	Klk1c3
L09647_at	-0.35409	4.18176	-0.980106	0.354562	0.905336	-5.67497	Foxa2
rc_AA799479_g_at	-0.353682	14.0287	-1.86049	0.0982855	0.801319	-4.62313	Ndufs8
L34074cds_at	-0.353205	7.9477	-1.60695	0.145132	0.858207	-4.96359	Olr1654
X06889cds_at	-0.352787	9.49345	-1.05712	0.320064	0.899788	-5.60066	Rab3a
U02553cds_s_at	0.352644	11.4078	0.45605	0.659976	0.953322	-6.05067	Dusp1
M11565_at	0.352464	4.03028	1.13874	0.28641	0.890382	-5.51734	Klk1c2
rc_AA799621_at	-0.352247	12.5979	-1.88821	0.0941287	0.791815	-4.58467	Asph
U21662_at	-0.351647	8.06203	-1.64272	0.137462	0.850681	-4.91694	Mgat2
U18771_at	-0.351643	8.00654	-1.87461	0.0961469	0.798606	-4.60357	Rab26
U44948_at	0.351565	9.35148	1.59009	0.148879	0.858875	-4.9854	Csrp2
S79797_at	-0.351438	6.62586	-1.42186	0.191308	0.869117	-5.19616	Gcnt1
X01032_at	-0.351409	6.6637	-1.68685	0.128512	0.840232	-4.85872	Cck
L00111unknown_S536_at	-0.351335	7.46824	-1.641	0.137823	0.850681	-4.9192	Calca
M60103_at	0.351317	8.45126	1.19681	0.264236	0.885709	-5.45536	Ptprf
rc_AA894059_at	0.351217	5.36073	0.562671	0.588436	0.941295	-5.99437	Plk4
rc_AA799571_at	0.35113	11.2588	1.55754	0.156363	0.862409	-5.02717	Tmem59
rc_AA892488_at	-0.350804	7.86675	-1.05509	0.32094	0.899806	-5.60268	Hoga1
rc_AI137484_at	0.350789	4.67024	0.787797	0.452586	0.921314	-5.8406	LOC102550329
rc_AI145044_at	-0.350677	7.12041	-1.20214	0.262276	0.885709	-5.44958	Mapk8ip2
E02223cds_f_at	0.35056	8.19639	0.409793	0.692265	0.959045	-6.07162	Edn3
rc_AA926149_g_at	0.350503	12.52	1.13433	0.288153	0.890382	-5.52196	Cat
S79676_s_at	-0.350465	10.243	-1.1381	0.286665	0.890382	-5.51802	Casp1
rc_AA944422_at	-0.350369	10.7881	-1.52373	0.164493	0.869117	-5.07007	Cnn3
rc_AA859631_at	0.350319	8.55064	1.48434	0.174439	0.869117	-5.1194	Zfp775
rc_AA893185_at	-0.350306	14.0787	-1.91585	0.09015	0.784431	-4.54611	Ndufb5
X59149_at	-0.350064	9.51659	-1.51224	0.167341	0.869117	-5.08453	L1cam
L00686UTR#1_at	-0.349847	8.60268	-1.37058	0.206201	0.873557	-5.25769	Ceacam3
rc_AA799997_at	0.349832	7.97771	0.929537	0.378687	0.914346	-5.72136	Wdpcp
rc_AA799645_at	-0.349496	14.3262	-1.59805	0.147099	0.858875	-4.97512	Fxyd1
rc_AA891255_at	-0.349441	8.12445	-1.92938	0.0882614	0.781715	-4.52717	Heatr5a
AJ222691cds_at	-0.349391	7.037	-0.882121	0.402379	0.915374	-5.76306	Pold1
X70900_at	0.349239	7.31637	0.695099	0.505864	0.931591	-5.90944	Hpn
AF020712_at	-0.349219	9.88226	-1.42835	0.189492	0.869117	-5.18827	Kcnmb1
M20156_at	0.348752	13.1472	1.44591	0.184653	0.869117	-5.16684	Rpl18
rc_AI639447_at	-0.348715	10.2571	-1.06788	0.315457	0.899002	-5.58994	Tbk1
rc_AA894168_at	0.348643	9.05455	1.53262	0.16232	0.869117	-5.05884	Phf3
M83746_at	-0.348637	7.10672	-0.497617	0.631587	0.94793	-6.03004	Pcsk2
rc_AA799593_at	0.348567	8.73039	0.774953	0.459738	0.92258	-5.85058	Ube2h
D78613_s_at	-0.348294	8.17794	-0.977195	0.355919	0.905672	-5.6777	Ptpre
X78605_at	-0.348091	9.52747	-1.3148	0.223521	0.875785	-5.32303	Rab4b
X05834_at	0.348017	11.4621	1.45876	0.181181	0.869117	-5.15106	Fn1
rc_AA859777_f_at	0.347716	7.31173	0.540626	0.602877	0.941477	-6.00691	Anln
rc_AA800303_at	-0.347085	9.52398	-1.39817	0.198066	0.873557	-5.22475	Plscr3
AF037067_at	-0.346781	4.71491	-0.413946	0.689338	0.959045	-6.06983	Tnfsf4
S69874_s_at	-0.346539	12.4642	-2.05098	0.0729077	0.747686	-4.35497	Fabp5
X52815cds_f_at	-0.346455	13.7898	-1.07543	0.312256	0.898757	-5.58237	Actg1
AF019624_at	-0.346349	7.33811	-0.940865	0.37318	0.911587	-5.71114	Mstn
rc_AA866485_at	-0.346337	6.96507	-1.43001	0.18903	0.869117	-5.18626	LOC102547720
rc_AI175935_at	-0.346028	8.86405	-1.06099	0.318404	0.899788	-5.59682	Myo1e
rc_AI638955_at	0.34551	9.44099	1.37425	0.205102	0.873557	-5.25333	Rbfox2
rc_AA891738_at	-0.345422	10.2546	-2.07189	0.0705422	0.739805	-4.32505	Suox
U37099_s_at	-0.34535	6.18183	-0.406631	0.694498	0.960171	-6.07298	Rab3c
rc_AA799498_at	-0.345237	13.386	-1.53564	0.161586	0.86764	-5.05501	Nppb
rc_AI639422_at	-0.34493	10.5877	-1.12771	0.290788	0.893277	-5.52887	Casq1
rc_AA892737_at	-0.344595	7.83413	-0.634378	0.542812	0.932281	-5.95039	Map3k9
X63995_at	-0.344541	9.42272	-1.37743	0.204154	0.873557	-5.24955	Slc6a4
rc_AI112173_at	-0.344458	14.6507	-1.37771	0.204071	0.873557	-5.24921	Atp1b1
rc_AA894340_at	-0.344063	9.89878	-1.17946	0.270713	0.887057	-5.47412	Ate1
M97380_at	0.343989	5.29848	0.99507	0.347648	0.903672	-5.66087	Slc18a1
D13212_s_at	-0.343696	8.97272	-0.739017	0.480144	0.92698	-5.87776	Grin2c
M77362_at	-0.343377	4.8102	-0.559875	0.590258	0.941295	-5.99598	Igl
U63740_at	0.342909	3.83196	0.887127	0.399829	0.914956	-5.75874	Fez1
AF019043_at	-0.342882	10.0515	-1.1557	0.279783	0.887933	-5.49947	Dnm1l
rc_AA891438_g_at	0.342635	6.95456	0.462737	0.655368	0.95178	-6.04747	Pank2
rc_AI639187_at	-0.342578	7.09726	-1.26049	0.241559	0.884733	-5.38497	Tlcd1
rc_AA892602_at	0.342175	7.97469	1.23172	0.251596	0.885709	-5.41708	Bet1l
L09216_at	-0.341592	6.58921	-1.05532	0.320842	0.899806	-5.60245	Pnliprp2
AJ223355_g_at	-0.341478	10.4505	-1.64262	0.137483	0.850681	-4.91707	Slc25a10
rc_AI071399_at	0.341312	6.52144	0.598057	0.565659	0.939462	-5.97327	LOC102551044
U66471_at	-0.341247	9.4643	-1.53696	0.161267	0.86764	-5.05334	Cgrrf1
M94548_at	-0.341187	6.10065	-0.958996	0.36449	0.909648	-5.69457	Cyp4f1
rc_AA899552_at	0.34103	5.17628	1.4417	0.185801	0.869117	-5.17199	Acan
M83561_s_at	0.341008	4.53026	0.423451	0.682658	0.958061	-6.06566	Grik1
AB022209_s_at	-0.340859	12.3936	-1.83715	0.10192	0.804631	-4.65534	Hnrnpf
U87983_at	0.340609	6.14059	0.78364	0.454893	0.92184	-5.84384	Hmmr
rc_AA892310_at	0.340586	9.92926	1.43489	0.187677	0.869117	-5.18031	Fam32a
X66022mRNA#3_i_at	-0.340403	8.45583	-1.16727	0.275335	0.887057	-5.48716	Dpf1
rc_AI145444_at	-0.340172	3.21952	-2.15642	0.0617156	0.716141	-4.20324	Ppp1r9a
D10233_g_at	0.33998	8.89524	0.951556	0.368038	0.911587	-5.7014	Renbp
AF077000_at	-0.339277	8.75082	-0.776887	0.458657	0.92245	-5.84909	Ptpn23
U66707_at	-0.33923	6.6285	-0.501876	0.628713	0.947106	-6.02783	Lrrc7
rc_AA800004_at	0.339108	7.63439	1.11991	0.293914	0.895052	-5.53697	Sept4
AF058789_at	0.338802	6.17458	1.12717	0.291001	0.893277	-5.52943	Syngap1
M86742cds_s_at	-0.338513	5.69699	-0.545062	0.599956	0.941477	-6.00442	Ntf4
rc_AA874978_at	-0.3383	9.45896	-1.43734	0.187	0.869117	-5.17732	C1qtnf6
rc_AA859632_at	0.338208	8.05272	0.929607	0.378653	0.914346	-5.7213	Rfc1
U67080_at	0.337223	5.52709	0.627429	0.547141	0.933013	-5.95486	St18
rc_AI639427_at	0.337134	7.36329	0.890186	0.398276	0.914956	-5.75609	Tmeff1
J03481mRNA_g_at	-0.336795	11.1284	-1.85654	0.0988918	0.801319	-4.62859	Qdpr
rc_AA893193_at	0.336649	9.97224	1.84467	0.100735	0.803772	-4.64498	Chd2
L08812_at	-0.336275	6.53342	-0.48404	0.640792	0.949054	-6.03696	Tfec
AB001982_g_at	0.336259	7.196	1.22357	0.2545	0.885709	-5.42608	Ghsr
X56448mRNA_at	0.335911	5.54277	0.957619	0.365144	0.909656	-5.69584	Fcrl6
U77933_at	0.335788	9.59344	1.36666	0.207379	0.873557	-5.26234	Casp2
rc_AA859744_at	-0.335609	7.08067	-0.669435	0.521286	0.932281	-5.92715	LOC102548459
AF056324_g_at	0.335532	10.1781	1.43445	0.187799	0.869117	-5.18085	Safb
rc_AI172293_at	0.335417	10.1255	1.72341	0.121508	0.830449	-4.80995	Msmo1
rc_AA892313_at	0.335354	9.60211	1.70351	0.125276	0.834506	-4.83655	Tbce
Y10619cds_at	0.335316	3.33936	0.831406	0.428866	0.91904	-5.80566	Neurog3
J00778_at	-0.335223	7.99765	-1.68029	0.129807	0.843231	-4.86742	Prss1
M24104_g_at	-0.333679	9.56405	-1.38345	0.20237	0.873557	-5.24237	Vamp1
rc_AI104882_s_at	0.333314	11.3416	1.58846	0.149246	0.858875	-4.9875	Ephx2
U91679_at	-0.333148	9.43998	-1.307	0.226041	0.879775	-5.33203	Fev
D17445_g_at	-0.332856	14.8485	-1.78146	0.111108	0.819092	-4.73155	Ywhah
M24604_at	-0.33277	12.1583	-1.44652	0.184487	0.869117	-5.1661	Pcna
rc_AI176504_at	0.332692	9.17033	1.15074	0.281708	0.888694	-5.50471	Gls
S69383_at	0.33268	10.2201	1.2653	0.239914	0.884733	-5.37956	Alox15
D86711_at	-0.331973	10.8688	-1.51828	0.165838	0.869117	-5.07694	Zdhhc5
Z28351exon_s_at	-0.331855	8.8686	-1.17162	0.273679	0.887057	-5.48252	Cyp24a1
U53505_s_at	-0.331544	5.43176	-0.560456	0.589879	0.941295	-5.99565	Dio2
rc_AI228669_at	0.331372	3.83342	0.323729	0.754099	0.97058	-6.10486	Slc6a1
L19107_s_at	0.331308	8.28937	0.673941	0.518558	0.932281	-5.92408	Fgfr2
S60054_s_at	-0.331198	5.8863	-1.86213	0.0980356	0.801319	-4.62087	Ren
X57573_at	-0.330974	5.85665	-0.491615	0.635648	0.948417	-6.03312	Gad1
D17521_at	0.330846	11.1723	2.01383	0.0773028	0.756604	-4.40793	Clcn3
rc_AI179399_at	-0.330774	11.7335	-1.86416	0.0977253	0.801319	-4.61805	Col5a2
rc_AA893493_i_at	0.330626	14.7261	1.85287	0.0994592	0.802328	-4.63367	Rpl26
Z48444cds_at	0.330524	8.74744	1.43256	0.188321	0.869117	-5.18315	Adam10
U42388_at	-0.330427	6.91858	-0.881245	0.402826	0.915374	-5.76381	Npy4r
AB010275_s_at	0.33022	8.75493	1.09248	0.305123	0.896092	-5.56513	Lif
X60675_at	0.329513	7.2419	1.07936	0.310602	0.898125	-5.57842	Il10
AB010467_s_at	0.329503	9.92532	1.58706	0.149562	0.859569	-4.98931	Abcc3
rc_AI639314_at	0.329282	7.83294	1.45192	0.18302	0.869117	-5.15946	Nipbl
U47315_s_at	-0.329281	15.6175	-1.4223	0.191184	0.869117	-5.19562	Mpc1
U87627_at	-0.32891	8.1275	-1.21596	0.257241	0.885709	-5.43446	Slc16a3
M98049_s_at	-0.328899	7.58939	-1.05571	0.320671	0.899806	-5.60206	Reg3b
U72620_at	0.328682	9.51441	1.23173	0.251594	0.885709	-5.41708	Plagl1
X87884mRNA_s_at	0.328591	6.1062	0.690605	0.508544	0.931591	-5.91258	Smcp
L02121_at	-0.328389	7.00769	-0.56956	0.583963	0.941295	-5.99035	Cdk5
X66140_at	-0.328319	8.44744	-1.38787	0.201071	0.873557	-5.2371	Adam7
U14950_at	0.328244	8.74706	0.916182	0.385255	0.914956	-5.73329	Dlg1
rc_AA892339_at	-0.327843	9.32749	-0.975563	0.356681	0.905672	-5.67922	LOC100233176
rc_AA866426_at	0.327736	9.78454	2.10548	0.066896	0.728303	-4.27679	LOC100912151
J05166_g_at	-0.32761	9.2623	-1.51223	0.167342	0.869117	-5.08454	Slc4a2
U16674_at	0.327487	6.49189	0.491166	0.635952	0.948417	-6.03335	Il12b
M80804_s_at	-0.327285	9.41347	-0.411255	0.691234	0.959045	-6.07099	Slc3a1
U40819_at	0.32713	7.26648	1.33734	0.216377	0.873557	-5.29683	Prkaa1
D10699_at	-0.326725	7.8461	-1.24463	0.247051	0.885709	-5.40274	Uchl1
M16235_at	-0.326427	6.56306	-0.472603	0.648598	0.950253	-6.04266	Lipc
AB002169_at	0.326222	8.13348	0.860349	0.413605	0.916493	-5.78161	LOC100912662
rc_AA963447_at	-0.325918	9.52422	-1.36549	0.207732	0.873557	-5.26372	Pten
M34253_g_at	0.32581	10.349	1.27532	0.236515	0.884733	-5.36822	Irf1
rc_AA891914_at	-0.32581	10.9758	-1.42145	0.191424	0.869117	-5.19666	Acy1
rc_AA866234_at	-0.325641	13.3035	-1.78454	0.110581	0.818897	-4.72736	Tufm
X00975_at	-0.325411	7.92984	-1.44502	0.184894	0.869117	-5.16792	Mylpf
D21132_at	-0.325162	12.2361	-1.9436	0.0863171	0.779394	-4.50721	Pitpnb
rc_AA891695_f_at	0.325017	9.05061	1.88023	0.0953087	0.797169	-4.59577	Ly6al
M13100cds#4_f_at	0.324985	11.9111	0.830993	0.429087	0.91904	-5.806	LOC501503
X52711_at	-0.32493	9.43753	-0.925154	0.380834	0.914956	-5.72529	Mx1
rc_AA874827_at	-0.324889	9.5553	-1.46633	0.179162	0.869117	-5.14172	Dlgap5
L41623cds_s_at	-0.32456	6.85426	-0.63348	0.543371	0.932281	-5.95097	Pdgfb
AF087037_at	-0.324523	8.14285	-1.16112	0.277696	0.887057	-5.49372	Btg3
X57565cds_at	-0.324192	7.05685	-0.972334	0.358193	0.905672	-5.68223	Ugt2a1
S62097_s_at	0.323554	12.2536	1.70893	0.124238	0.832664	-4.82932	Rabggtb
rc_AA892497_at	0.323383	8.67498	0.780521	0.456629	0.92184	-5.84627	Xylt2
M84176_at	-0.323114	5.19199	-1.17717	0.271577	0.887057	-5.47658	Myod1
X56326cds_at	0.32304	7.18203	0.951417	0.368104	0.911587	-5.70153	Hbe1
rc_AA891739_at	0.322849	5.12735	0.785203	0.454025	0.92184	-5.84263	Ttc36
U17254_g_at	0.322594	11.322	0.300903	0.770842	0.971898	-6.1124	Nr4a1
X63281_at	0.32255	5.66073	0.44973	0.664345	0.954031	-6.05366	Mycn
rc_AI029183_s_at	0.322013	10.3743	0.775016	0.459703	0.92258	-5.85053	Gja1
J05592_g_at	0.321947	9.80192	0.985467	0.352072	0.90369	-5.66994	Ppp1r1a
rc_H31590_at	0.321743	7.72953	1.00217	0.344401	0.903483	-5.65412	Wdr35l
M36074_at	0.321349	8.90055	0.743601	0.477508	0.92698	-5.87435	Nr3c2
M13646_s_at	0.320881	2.26582	0.73082	0.484879	0.92698	-5.8838	Cyp3a2
S72407_at	0.320808	9.00924	1.32739	0.219507	0.875414	-5.30843	Lama2
rc_AA866231_at	-0.320433	8.83274	-1.39396	0.199291	0.873557	-5.22981	Tmem183a
J03179_g_at	0.320319	11.9549	1.51697	0.166164	0.869117	-5.07859	Dbp
AF081503_at	-0.319769	4.88317	-0.543095	0.601251	0.941477	-6.00553	Birc2
rc_AA799871_at	0.319545	8.64797	1.44048	0.186138	0.869117	-5.17349	LOC690806
rc_AA875182_at	-0.319377	5.59151	-0.969372	0.359584	0.905966	-5.68498	Zfp523
J05231_at	-0.319228	4.15136	-0.381224	0.71255	0.962796	-6.08349	Chrna5
X56551cds_at	0.318644	8.11709	1.4978	0.170983	0.869117	-5.10263	Fgf7
L23204_at	-0.318457	7.00229	-0.572028	0.582364	0.941295	-5.9889	Pou6f1
M92919_at	-0.318376	7.32575	-0.42646	0.68055	0.957187	-6.06432	Phka1
D10655_at	-0.318318	14.1693	-1.92603	0.0887259	0.782263	-4.53187	Dlat
rc_AA892246_at	0.318163	9.75529	1.24928	0.24543	0.884733	-5.39755	Stk24
D63704_at	0.317876	8.02786	0.768947	0.463108	0.923173	-5.8552	Dpys
AF015911_at	0.317845	7.2148	1.33707	0.216463	0.873557	-5.29715	Nacc1
M89646_at	0.317737	10.7981	0.803643	0.443867	0.920918	-5.82809	Rps24
AJ002474cds_at	0.317533	4.92494	1.19021	0.266684	0.886136	-5.46252	Akap14
rc_AA799687_at	0.3175	7.40014	0.535502	0.606261	0.941936	-6.00976	Plekha8
rc_AI071866_s_at	0.317309	10.1637	0.460632	0.656817	0.952548	-6.04848	Paqr3
D37951UTR#1_at	-0.317299	9.63218	-1.25573	0.243194	0.884733	-5.39031	Hivep2
M91808_at	-0.317286	11.743	-1.28363	0.23373	0.88428	-5.35879	Scn1b
M84203_s_at	0.31709	6.37639	0.454238	0.661227	0.953322	-6.05153	Kcnc2
D10261_at	-0.31705	6.69533	-0.895697	0.395489	0.914956	-5.7513	Ahsg
rc_AA894200_at	0.317019	10.7862	2.07012	0.0707399	0.739805	-4.32759	Myl6
M20629_s_at	-0.316711	8.00644	-1.27044	0.238167	0.884733	-5.37376	Ces1c
rc_AA875090_at	-0.316704	9.96747	-1.84844	0.100147	0.802541	-4.63978	Nkiras2
S58528_at	0.316587	7.10732	0.542948	0.601348	0.941477	-6.00561	Itgav
rc_AA800844_s_at	0.316341	11.787	1.23021	0.252132	0.885709	-5.41875	Loxl1
rc_AA800749_at	-0.31631	12.7645	-2.03095	0.0752465	0.751375	-4.38356	Lims1
L02896_at	-0.316295	12.3522	-1.00758	0.341944	0.903483	-5.64896	Gpc1
rc_AA859931_g_at	-0.31626	10.1284	-1.63647	0.138776	0.850681	-4.92513	Kxd1
M58634_at	-0.315831	5.23204	-0.942954	0.372171	0.911587	-5.70925	Igfbp1
M60388_at	-0.31582	3.81583	-0.655682	0.529668	0.932281	-5.9364	LOC286987
L38483_at	0.315589	8.82458	1.05025	0.323033	0.899806	-5.60747	Jag1
X17611cds_at	-0.315353	8.83494	-1.75155	0.116358	0.82732	-4.77208	Alpi
L20681_at	-0.315208	10.342	-1.74597	0.117363	0.829375	-4.77961	Ets1
rc_AI639120_at	-0.315187	11.6173	-1.35105	0.212128	0.873557	-5.28075	RGD1359634
rc_AI170819_at	-0.314818	8.58261	-0.819253	0.435389	0.920259	-5.81556	Trdmt1
D86041_at	0.314339	11.4637	1.85649	0.0989	0.801319	-4.62866	Ddah1
rc_AI171243_at	-0.314329	8.46718	-1.42898	0.189315	0.869117	-5.1875	Rpa3
J05122_at	0.313837	12.4923	1.56744	0.154051	0.861343	-5.01451	Tspo
rc_AA818951_at	-0.313591	14.3176	-1.70864	0.124294	0.832664	-4.82971	Pkm
rc_AI044390_s_at	-0.313537	8.27921	-0.874512	0.406277	0.916493	-5.76959	Hmgb2
M55291_at	0.313355	6.17704	0.753539	0.471827	0.926333	-5.86691	Ntrk2
Y17606_at	0.313064	4.62724	0.846305	0.420962	0.918404	-5.79337	Kcns1
X58631cds_at	-0.313057	9.03738	-1.59108	0.148656	0.858875	-4.98412	Csk
AF087697_at	0.3128	8.02813	0.916723	0.384987	0.914956	-5.73281	Mpp3
rc_AI172620_at	0.312789	6.15477	0.922832	0.381975	0.914956	-5.72737	Epor
S67620_at	-0.312708	6.17377	-1.08937	0.306415	0.896092	-5.56829	Col9a1
AF035156_at	-0.312618	8.04797	-0.796368	0.447856	0.921314	-5.83386	Hsd17b3
S70803_g_at	0.312537	11.1967	1.33526	0.217029	0.873974	-5.29926	Stard3
U92010_at	-0.312399	7.67333	-0.642584	0.537727	0.932281	-5.94505	RGD621098
L36388_at	0.312196	5.75863	0.492723	0.634898	0.948417	-6.03255	Foxj1
AB012759_at	-0.312138	9.70347	-1.17696	0.271654	0.887057	-5.4768	Prep
AF007583_at	0.312016	11.5676	1.86019	0.0983323	0.801319	-4.62355	Colq
X76453_at	-0.311835	11.0638	-1.84926	0.100019	0.802338	-4.63865	Pla2g16
rc_AA893032_at	0.311775	7.52052	1.36288	0.208521	0.873557	-5.26681	Nsdhl
L12025_at	-0.3116	7.21061	-1.12756	0.290847	0.893277	-5.52903	PVR
AB020879_at	-0.310923	7.6188	-1.24872	0.245625	0.884733	-5.39817	Homer3
S77492_i_at	-0.310839	5.49448	-0.377648	0.715107	0.962882	-6.08492	Bmp3
AA848421_at	-0.31073	7.77305	-0.54093	0.602678	0.941477	-6.00674	Ung
rc_AA685974_at	-0.310711	10.5579	-1.07748	0.311393	0.898757	-5.58031	Ccdc124
rc_AA859502_at	-0.310672	9.36928	-1.63439	0.139214	0.850681	-4.92785	LOC691113
D86745cds_s_at	0.310528	10.9815	1.37296	0.205486	0.873557	-5.25486	Nr0b2
X74806_at	0.310421	5.20823	1.19798	0.263807	0.885709	-5.4541	Vegp2
rc_AA926292_s_at	0.310377	10.3381	1.1643	0.276473	0.887057	-5.49033	Tgoln2
L36029_at	0.309902	6.4012	1.27809	0.235583	0.884373	-5.36508	Gucy2e
U19516_at	-0.309839	8.34925	-1.1376	0.286862	0.890382	-5.51854	Eif2b5
rc_AI639054_at	0.309458	2.76468	0.669041	0.521526	0.932281	-5.92742	Clca4
rc_AI639485_s_at	0.309334	7.15453	0.691062	0.508271	0.931591	-5.91226	Smc5
rc_AA893234_at	-0.309297	8.09241	-1.45884	0.181159	0.869117	-5.15096	LOC102549605
rc_AI070026_at	-0.309088	8.50103	-1.75215	0.116251	0.82732	-4.77128	Hoxa2
rc_H31964_at	0.309062	9.05459	1.96345	0.0836724	0.774983	-4.47927	Kctd15
rc_AA946532_at	0.308964	13.6346	0.440722	0.670597	0.955049	-6.05785	Abcd3
M88111_at	-0.30895	7.95472	-1.30411	0.226979	0.879775	-5.33536	Slc6a7
U10303_at	-0.308911	4.72181	-0.333444	0.747015	0.969753	-6.10148	S1pr1
U81492_s_at	-0.308828	8.00166	-0.987186	0.351277	0.90369	-5.66832	Il3
rc_AA997476_at	0.308625	8.61834	1.11551	0.29569	0.895312	-5.54152	Nudt6
X68394_at	-0.308456	10.3056	-1.6421	0.137591	0.850681	-4.91775	Nras
AF071204_g_at	-0.308309	7.59424	-0.862474	0.412499	0.916493	-5.77981	Kitlg
AB011365_s_at	0.308174	8.28541	1.25165	0.244607	0.884733	-5.39489	Pparg
rc_AA893273_at	0.308145	5.37517	0.690343	0.508701	0.931591	-5.91276	LOC686432
U53855_at	-0.307626	10.9436	-1.45254	0.182854	0.869117	-5.15871	Ptgis
X13016_at	-0.307399	11.7208	-1.22502	0.253985	0.885709	-5.42449	Cd48
rc_AA893210_at	-0.307396	10.786	-1.19753	0.263971	0.885709	-5.45458	Copb2
U56862_at	0.307272	8.34223	1.64872	0.136212	0.850681	-4.90907	Zfp260
K00512_at	0.30725	7.13593	0.771242	0.461818	0.923011	-5.85344	Mbp
AF053990_at	0.307221	7.02478	0.565657	0.586495	0.941295	-5.99263	Vom2r46
rc_AA892504_at	-0.30699	9.73747	-1.36455	0.208016	0.873557	-5.26484	Lrch4
M15562_g_at	-0.306911	12.9328	-1.31779	0.222564	0.875785	-5.31958	RT1-Da
rc_AA893330_at	-0.306894	6.8663	-1.34726	0.213296	0.873557	-5.28521	RGD1310209
X95272_s_at	0.306882	5.73959	0.685598	0.51154	0.932281	-5.91606	Odf2
K01932_f_at	-0.306747	10.4453	-1.9623	0.083824	0.775403	-4.4809	Gsta1
rc_AA892300_at	0.306644	9.5088	1.59188	0.148477	0.858875	-4.98309	Pex5
rc_AA866276_at	-0.306502	13.2644	-1.61097	0.144251	0.857613	-4.95838	Myadm
U06752_at	-0.306443	8.56345	-1.50238	0.16982	0.869117	-5.0969	Muc4
rc_AA875654_at	0.306414	10.4366	1.7573	0.115331	0.824367	-4.76431	Rbmx
U15766mRNA#1_s_at	-0.306243	5.38287	-0.997981	0.346314	0.903672	-5.65811	Myh10
rc_AA859645_at	0.306089	11.1362	1.44914	0.183775	0.869117	-5.16288	Atrn
rc_AA892860_at	0.305819	11.7382	1.90677	0.0914388	0.785765	-4.5588	Sos1
Z30584_at	-0.305721	4.93079	-0.546272	0.599161	0.941477	-6.00374	Zg16
L06096_g_at	0.305485	11.0685	1.09701	0.303249	0.896092	-5.56051	Itpr3
L46816_at	-0.305363	7.62108	-1.13252	0.288874	0.891548	-5.52386	Tceb3
U75899mRNA_g_at	-0.305306	12.2226	-0.968365	0.360058	0.905966	-5.68592	Hspb2
rc_AA891725_at	0.305274	8.74912	1.55022	0.158092	0.864541	-5.0365	Abracl
rc_AI638970_at	-0.30462	7.63587	-1.20496	0.261242	0.885709	-5.4465	Hrasls5
rc_AI070108_at	0.304462	8.22494	1.46477	0.179575	0.869117	-5.14364	Glmn
U27518_at	-0.304008	6.84466	-0.977386	0.355829	0.905672	-5.67752	Ugt2b7
rc_AA892332_at	-0.303636	11.0587	-1.05863	0.319417	0.899788	-5.59917	Arpc4
X63143_s_at	0.303577	8.18978	0.684481	0.51221	0.932281	-5.91684	Sdc3
rc_AA859983_g_at	0.303427	9.82306	1.17364	0.272911	0.887057	-5.48035	Cnnm4
U21954_at	0.303353	4.96759	1.18597	0.268268	0.886731	-5.4671	Epha7
rc_AA800176_at	0.30322	9.36872	1.25518	0.243387	0.884733	-5.39094	Ciapin1
rc_AA893307_at	-0.30316	9.71926	-1.19459	0.265059	0.885709	-5.45778	Pigz
AB011528_g_at	-0.30285	8.90826	-1.93561	0.0874055	0.779774	-4.51844	Celsr3
Z11932cds_at	-0.302791	9.68708	-0.8588	0.414412	0.916493	-5.78291	Avpr2
rc_AA894296_at	-0.302586	12.6737	-1.78453	0.110583	0.818897	-4.72738	Pgm1
rc_AA684641_at	0.302581	10.0976	1.41451	0.193382	0.869722	-5.20505	Lemd2
U46034_at	0.302429	8.5686	1.07157	0.313889	0.899002	-5.58624	Mmp11
rc_AI102103_at	0.302171	10.368	1.61002	0.144457	0.857905	-4.9596	Pi4kb
rc_AA800885_at	0.301984	9.10313	1.29982	0.22838	0.879775	-5.34029	Mrpl52
rc_H31922_at	-0.301966	6.11273	-1.4534	0.18262	0.869117	-5.15764	Ubxn6
J05470_at	0.301942	13.1939	1.46843	0.178605	0.869117	-5.13913	Cpt2
X06890cds_at	-0.301697	6.84323	-0.400002	0.699188	0.960741	-6.07578	Rab4a
X54640_at	-0.301602	14.0157	-1.50686	0.168689	0.869117	-5.09128	Bsg
rc_AA800768_at	0.301579	8.71055	1.00303	0.344009	0.903483	-5.6533	Zbtb38
rc_AA891589_s_at	0.301084	9.72168	1.82453	0.103937	0.809526	-4.6727	Sardh
D10853_at	-0.301055	9.50031	-1.47449	0.177009	0.869117	-5.13163	Ppat
M13506_at	0.300932	6.83302	0.474596	0.647234	0.950253	-6.04168	Ugt2b1
L08495cds_s_at	-0.300586	8.22139	-1.30116	0.227942	0.879775	-5.33875	Gabra6
rc_AA859996_g_at	0.300442	9.63967	1.29681	0.229367	0.879775	-5.34374	Bend3
X14776_at	-0.300315	3.60663	-0.769394	0.462856	0.923173	-5.85486	Tnp2
L04760_at	0.299847	8.25653	0.982764	0.353326	0.90369	-5.67248	Trim23
rc_AA900199_s_at	-0.299748	13.8385	-0.771051	0.461925	0.923011	-5.85358	Ndufb6
rc_AA892331_at	-0.299526	5.36417	-0.675423	0.517663	0.932281	-5.92307	LOC360479
AF039832_at	0.299404	8.04933	0.65983	0.527132	0.932281	-5.93363	Pitx2
U89905_at	0.299297	9.18662	1.29277	0.230696	0.881561	-5.34836	Amacr
U53420_at	-0.299163	7.68974	-1.54136	0.160206	0.867263	-5.04776	Slc8a3
rc_AA892272_at	0.299049	6.67282	0.537878	0.604691	0.941477	-6.00844	Pgm3
rc_AI639231_at	0.299006	8.89888	1.0524	0.322101	0.899806	-5.60534	Phf7
rc_AA894312_at	0.298958	9.10845	1.0173	0.337564	0.902178	-5.63962	Rbpj
AF016296_at	0.29892	11.3929	1.7078	0.124454	0.832664	-4.83083	Nrp1
rc_AA799796_at	0.298677	10.854	1.6378	0.138495	0.850681	-4.92339	Mllt10
D86742_at	-0.298504	4.64829	-0.889493	0.398627	0.914956	-5.75669	Cdh4
rc_H33448_at	0.298228	7.2381	0.765704	0.464934	0.923733	-5.85768	Wfdc6a
rc_AA866362_at	-0.29822	10.8307	-1.26413	0.240312	0.884733	-5.38087	Zfp580
J04591_at	-0.298147	8.94879	-1.47542	0.176765	0.869117	-5.13048	Dpp4
L38482_g_at	-0.297793	11.6146	-1.18241	0.2696	0.886731	-5.47093	Cdc34
X17037cds_at	-0.297631	5.19369	-0.814959	0.43771	0.920259	-5.81903	Tnfrsf4
AF034901mRNA_s_at	-0.297512	6.15522	-1.10628	0.299444	0.896092	-5.55103	Olr825
M36410_g_at	-0.297064	10.2676	-1.74814	0.116971	0.828413	-4.77668	Spr
rc_AA818843_s_at	0.297037	11.3711	1.56725	0.154095	0.861343	-5.01475	Cript
U42976_at	-0.296829	9.30656	-1.19712	0.264124	0.885709	-5.45503	Chrnb4
rc_AA799779_g_at	-0.296608	12.1074	-1.69529	0.126862	0.837582	-4.8475	Gnpat
rc_AA891933_at	-0.296514	10.4979	-1.86591	0.0974589	0.801319	-4.61562	Diablo
rc_AI168942_at	-0.296481	11.9065	-1.39435	0.199176	0.873557	-5.22933	Bckdhb
rc_AA894338_at	-0.296351	6.62201	-0.685626	0.511524	0.932281	-5.91604	Rdh10
M11566_f_at	0.29634	7.13781	0.443893	0.668393	0.954789	-6.05639	Klk1c9
M84361_at	0.296209	8.29112	0.420225	0.684922	0.958756	-6.06709	Csf1
U69279_at	0.295952	5.91211	0.518672	0.617445	0.943848	-6.01894	Efna5
X57999cds_at	0.295876	6.30859	1.23959	0.248817	0.885709	-5.40835	Dio1
rc_AA875268_at	-0.295681	14.0625	-1.34591	0.213714	0.873557	-5.2868	Ndufs7
rc_AA875598_at	-0.295475	10.5632	-1.47461	0.176978	0.869117	-5.13149	Cul2
AF027331_at	-0.295364	6.775	-1.20184	0.262383	0.885709	-5.44989	Grik3
rc_AI007857_at	-0.295334	10.8242	-1.14586	0.283614	0.889352	-5.50986	Hgs
M35602_at	-0.295249	5.7162	-1.28324	0.233858	0.88428	-5.35923	Fgb
AF004218_s_at	0.295127	9.82758	1.01524	0.338489	0.902178	-5.64161	Sigmar1
rc_AI227936_at	0.294974	10.3974	1.43898	0.186549	0.869117	-5.17532	Vps45
U17919_s_at	-0.2949	7.84428	-1.37699	0.204283	0.873557	-5.25006	Aif1
rc_AA819547_at	-0.29485	14.1909	-1.48831	0.173413	0.869117	-5.11447	Ndufa6
M27886exon_at	-0.294777	9.26718	-1.34684	0.213425	0.873557	-5.2857	Pfkfb1
M76704_s_at	0.294631	10.1321	1.46519	0.179464	0.869117	-5.14313	Mgmt
U77777_s_at	-0.294434	7.61788	-1.03522	0.329599	0.901339	-5.62223	Il18
U95178_s_at	-0.294235	11.5811	-1.65009	0.135928	0.850681	-4.90727	Dab2
X95577_at	-0.294143	11.2046	-1.22043	0.255631	0.885709	-5.42955	Prkab1
M96376_at	0.294002	7.35448	1.24894	0.245547	0.884733	-5.39792	Nrxn2
M26247_at	-0.293787	6.51831	-0.639057	0.539909	0.932281	-5.94735	F9
rc_AA859577_at	-0.293625	10.0491	-1.47669	0.176431	0.869117	-5.1289	Ccdc88c
J05460_s_at	0.293578	6.14765	0.982012	0.353675	0.90369	-5.67319	Cyp7a1
rc_AA893611_s_at	0.293289	11.4689	1.3651	0.207848	0.873557	-5.26418	Mxi1
rc_AI232096_at	-0.29321	7.71305	-1.19207	0.265993	0.885862	-5.46051	Slc15a2
rc_AA875019_g_at	0.293207	10.5654	1.45717	0.181606	0.869117	-5.15301	Ylpm1
K01878cds_s_at	0.293191	8.10653	0.691761	0.507854	0.931591	-5.91177	Pomc
AF091565_at	0.29311	7.94576	0.761606	0.467249	0.923986	-5.8608	Olr837
rc_AI179613_at	-0.293009	12.1703	-1.46226	0.180244	0.869117	-5.14674	Glud1
U36895_at	-0.292724	5.91114	-0.700982	0.502369	0.931591	-5.90529	Vom1r100
U59241_at	-0.292687	11.9334	-0.874828	0.406115	0.916493	-5.76932	Tmod1
rc_AA892549_at	0.292382	10.0244	1.61433	0.143518	0.856839	-4.95401	Man1a1
D43623_g_at	0.292175	14.6425	2.04316	0.0738128	0.750199	-4.36615	Cpt1b
M28654cds_at	-0.292165	9.35917	-1.43135	0.188658	0.869117	-5.18463	Myh13
rc_AA891693_at	0.292087	7.89527	0.806489	0.442313	0.920918	-5.82582	L3hypdh
rc_AA957201_s_at	-0.292006	4.09391	-0.618404	0.552793	0.93647	-5.9606	Lmnb1
D26496_at	-0.29147	5.4187	-1.15046	0.281818	0.888694	-5.50501	Dnah5
X67788_at	0.29144	11.9	1.41635	0.192861	0.869117	-5.20283	Ezr
AB012231_s_at	0.291258	11.9126	1.68569	0.12874	0.840343	-4.86025	Nfib
S79213_at	0.291178	10.3115	1.29166	0.231063	0.881561	-5.34963	Ppp1r2
X95096_at	-0.291057	6.40844	-0.687863	0.510183	0.931884	-5.91449	Mst1
D14014_at	-0.290981	11.6035	-1.02763	0.332956	0.902178	-5.62963	Ccnd1
D87515_at	-0.290883	9.97444	-1.48586	0.174046	0.869117	-5.11752	Rnpep
D78588_at	0.290711	10.0721	0.937412	0.374853	0.911587	-5.71427	Dgkz
rc_AA892399_at	0.290422	9.08784	1.29725	0.229223	0.879775	-5.34324	Mtfr1
rc_AA893183_g_at	0.290381	10.8719	0.903469	0.391584	0.914956	-5.74451	Cpsf7
rc_AA891260_at	-0.289968	9.96134	-1.33589	0.216832	0.873974	-5.29852	Cacnb2
rc_AI228850_s_at	-0.289866	6.97532	-0.544536	0.600302	0.941477	-6.00472	Map2
rc_AA891037_g_at	-0.289745	12.744	-1.08771	0.307104	0.896092	-5.56997	Rpl3l
D49980_at	-0.289691	6.14914	-0.918256	0.38423	0.914956	-5.73144	Nudt1
AJ001641_at	-0.289678	6.20874	-0.444469	0.667993	0.954789	-6.05612	Pou3f3
Y15748_at	0.289464	5.99513	0.438604	0.672071	0.955049	-6.05883	Pdpk1
U09407_at	0.289454	6.9664	0.572576	0.582011	0.941295	-5.98858	Hint1
AF087696_at	0.289416	8.40105	0.856713	0.415501	0.916493	-5.78467	Mpp2
rc_AA891818_at	0.289376	10.7205	1.67745	0.130372	0.843487	-4.87118	Rab11fip5
S49003_s_at	0.289141	11.6067	1.22884	0.25262	0.885709	-5.42027	Ghr
AF053100_g_at	-0.289041	8.03039	-0.463786	0.654646	0.95178	-6.04696	Pax4
L00117_at	-0.288905	5.22666	-0.430368	0.677816	0.956398	-6.06257	Cela1
L01624_at	-0.288851	9.58687	-0.522367	0.614981	0.943848	-6.01695	Sgk1
D86297_at	0.288847	10.807	0.905003	0.390816	0.914956	-5.74316	Alas2
AJ131888_at	-0.28861	8.3425	-1.56726	0.154093	0.861343	-5.01474	Spa17
rc_AA859829_g_at	-0.288607	10.8402	-1.55249	0.157554	0.863637	-5.03361	Maea
rc_AI639260_at	-0.288399	5.87667	-0.361622	0.72661	0.966127	-6.09115	Immt
AF089730_at	-0.288264	5.17475	-1.16491	0.276238	0.887057	-5.48968	Kcnt1
U92072_at	0.288031	7.96932	1.09607	0.303637	0.896092	-5.56147	Stxbp5
rc_H33614_at	-0.287909	8.17704	-1.22203	0.255053	0.885709	-5.42778	Zfp426
rc_AA799729_g_at	0.28768	11.4107	0.934319	0.376355	0.912285	-5.71706	Pde4b
rc_AA891546_at	-0.287589	10.7286	-1.21617	0.257165	0.885709	-5.43423	Cmc2
Y08616cds_at	0.287298	6.62848	0.735156	0.48237	0.92698	-5.88061	Adam1a
X54531mRNA_at	-0.28721	9.53291	-1.19512	0.264861	0.885709	-5.4572	Dnm1
U68544_at	-0.287109	12.8756	-1.33116	0.218317	0.874983	-5.30404	Ppif
rc_AA866411_at	0.286777	6.03448	0.586642	0.572952	0.941165	-5.9802	Ndn
J04171_at	-0.286706	14.1914	-1.90837	0.0912111	0.785765	-4.55657	Got1
X95850mRNA_at	-0.286631	10.3582	-1.09279	0.304992	0.896092	-5.56481	Alcam
rc_AI176351_s_at	0.286554	11.2941	0.85378	0.417035	0.916493	-5.78713	Tpp2
J05030_at	-0.286264	11.8192	-1.02524	0.334017	0.902178	-5.63195	Acads
M22756_at	-0.285483	14.6683	-1.03397	0.330151	0.901613	-5.62345	Ndufv2
L01507_at	-0.285246	3.60409	-0.247533	0.810471	0.976679	-6.12792	Pou1f1
X92069_at	-0.285169	9.14971	-1.11304	0.29669	0.895966	-5.54407	P2rx5
AB005146_at	0.285143	4.25686	0.736925	0.481349	0.92698	-5.8793	LOC245710
AB017170_s_at	-0.285069	9.38734	-1.39809	0.198091	0.873557	-5.22485	Slit1
rc_AI639289_at	0.285064	7.46291	1.15531	0.279934	0.887938	-5.49988	LOC102552625
rc_AA891441_s_at	0.284948	14.324	1.44125	0.185925	0.869117	-5.17254	Map1lc3a
rc_AI232284_f_at	0.284713	7.73264	0.497245	0.631839	0.94806	-6.03023	LOC102549480
M15682_at	-0.284677	7.96748	-0.916429	0.385133	0.914956	-5.73307	Chrna4
rc_AA891759_at	-0.284163	7.44319	-0.822566	0.433604	0.919567	-5.81287	Cmss1
rc_AA893552_at	-0.283927	7.37945	-1.03909	0.3279	0.900978	-5.61845	Serpina4
X79807_at	-0.283916	5.34059	-0.690032	0.508887	0.931591	-5.91298	F10
AJ006971_g_at	-0.283784	10.0137	-1.06937	0.314827	0.899002	-5.58846	Dapk3
rc_AA875171_at	-0.283635	9.77171	-1.47694	0.176365	0.869117	-5.12859	Gnptg
rc_AI136950_s_at	-0.283463	9.31679	-1.36888	0.206709	0.873557	-5.2597	Dll1
D00036_at	0.283297	5.70828	0.647588	0.534639	0.932281	-5.94176	Pla2g1b
AF010464_at	-0.283147	2.20908	-0.74829	0.474823	0.92698	-5.87085	Il7
U47316_s_at	-0.283046	9.55116	-1.60457	0.145655	0.858875	-4.96667	Trappc3
X86086_g_at	-0.282981	11.6881	-1.56424	0.154795	0.862409	-5.0186	Anxa6
U44946_s_at	-0.282803	6.95087	-0.863368	0.412035	0.916493	-5.77906	Muc5ac
M62992_at	0.28265	10.1585	1.46133	0.180492	0.869117	-5.14789	Nup62
AJ001320_at	-0.281901	9.46898	-1.1731	0.273116	0.887057	-5.48093	Mpdz
rc_AA893670_at	0.281664	8.25209	0.960678	0.363691	0.909125	-5.69303	Tpd52
U78977_at	0.281518	10.8097	1.39963	0.197645	0.873557	-5.223	Atp9a
U30485mRNA_s_at	-0.281493	12.8831	-1.6826	0.12935	0.841863	-4.86435	Dars
L03557_at	0.281492	7.95434	0.538176	0.604494	0.941477	-6.00828	Hoxa4
D14015_at	-0.281185	9.85463	-0.947183	0.370135	0.911587	-5.7054	Ccne1
S83358_s_at	-0.281057	10.4177	-1.47518	0.176826	0.869117	-5.13077	Ptk2
rc_AI231292_g_at	0.281056	14.5733	1.3129	0.224133	0.875959	-5.32523	Cst3
M96674_at	-0.281035	8.32688	-0.9158	0.385444	0.914956	-5.73363	Gcgr
AF035673_at	0.280707	5.54823	0.435486	0.674243	0.955546	-6.06025	Rpe65
X02361_g_at	0.280704	6.81829	0.670166	0.520844	0.932281	-5.92666	Afp
D79221_at	-0.280548	9.84284	-1.06128	0.318276	0.899788	-5.59653	Scfd1
M37828_at	-0.280393	9.12501	-0.809258	0.440804	0.920515	-5.8236	Cyp4a8
AA848218_at	-0.280356	10.4508	-1.65069	0.135806	0.850681	-4.90649	Top1
rc_AI236721_r_at	-0.28032	9.54704	-0.730813	0.484883	0.92698	-5.8838	Btd
rc_AA944423_at	0.280307	10.6267	1.74783	0.117027	0.828413	-4.7771	Golga2
rc_AA818983_at	-0.279921	7.36844	-0.66552	0.523664	0.932281	-5.9298	Dgkb
rc_AA874934_at	0.27979	9.60145	1.19101	0.266388	0.885862	-5.46166	Ino80e
L27421_at	-0.279618	6.21817	-0.342461	0.740461	0.968171	-6.09827	Ncs1
rc_AI179027_at	-0.279583	10.2414	-1.43238	0.18837	0.869117	-5.18336	Gorasp1
M81088_at	0.279317	13.5636	1.41849	0.192256	0.869117	-5.20024	Eef1a1
rc_AA866250_at	0.279257	8.99925	0.605975	0.560632	0.938453	-5.96838	Reep2
M85299_at	0.278991	9.6066	1.63988	0.138057	0.850681	-4.92066	Slc9a1
rc_AA891551_at	0.278893	9.62391	1.56118	0.15551	0.862409	-5.02252	LOC681282
AF080507_at	0.27886	4.05944	0.558873	0.590911	0.941295	-5.99656	Mbl1
M96643_at	0.278746	8.47457	0.954822	0.366477	0.91117	-5.69841	Tgfb2
AB000199_at	-0.278665	10.1831	-1.40344	0.196547	0.873557	-5.21842	Hsd3b7
Z36276_at	-0.278563	6.28458	-0.838063	0.425322	0.918404	-5.80019	Prkg2
U30381_at	0.278419	10.5687	1.54673	0.158922	0.866589	-5.04094	Zfp148
rc_AI102205_s_at	-0.278319	6.39909	-1.01394	0.339073	0.902178	-5.64286	Camkv
L20820_at	-0.278202	5.40504	-0.438094	0.672426	0.955049	-6.05906	Stx3
U82626_at	0.278189	9.29366	1.70092	0.125774	0.835234	-4.84001	Smc3
U21871_at	-0.278165	13.4963	-1.38634	0.201519	0.873557	-5.23892	Tomm20
J03025_at	0.278009	8.87859	1.07619	0.311937	0.898757	-5.58161	Chrm2
AB002111_at	-0.277996	9.52131	-0.951882	0.367882	0.911587	-5.70111	Pex12
rc_AA799851_at	0.277937	8.84104	0.782314	0.455631	0.92184	-5.84488	Zfp64
rc_AA893691_at	-0.277643	7.89266	-1.45989	0.180877	0.869117	-5.14966	Clec9a
rc_AA893970_at	0.277289	9.31564	1.29314	0.230576	0.881561	-5.34794	Rictor
rc_AI237825_at	0.277234	5.02356	0.726224	0.487547	0.928744	-5.88716	Cpb1
rc_AA800739_at	-0.277212	9.58868	-1.29462	0.230085	0.881374	-5.34624	Kti12
D25290_at	-0.277182	6.02053	-0.705635	0.499616	0.931591	-5.90199	Cdh6
rc_AA893280_at	0.27718	11.3958	1.44466	0.184993	0.869117	-5.16837	Plin2
M63926mRNA_s_at	-0.277114	8.17937	-0.45818	0.658507	0.953033	-6.04966	Lhcgr
U25808_at	-0.277025	3.18288	-1.15769	0.279018	0.887199	-5.49736	Kap
rc_AA875257_at	-0.276822	10.8982	-1.0147	0.338734	0.902178	-5.64213	H2afx
U25281_at	-0.276522	10.8617	-1.28784	0.232328	0.883048	-5.35399	Wipf3
U12187_at	0.276491	13.5233	1.37078	0.20614	0.873557	-5.25745	Rrad
AB012234_g_at	0.276324	10.8614	0.760039	0.468136	0.923986	-5.86199	Nfix
Y00350_at	0.276285	10.8093	1.23688	0.24977	0.885709	-5.41136	Urod
AB017140_at	-0.275313	11.674	-1.56809	0.153901	0.861343	-5.01368	Homer1
U77880_at	-0.275187	6.65287	-0.443384	0.668747	0.955049	-6.05662	Pde7a
U58279_at	0.275055	8.24135	1.03151	0.331236	0.901968	-5.62585	Bhlha15
U53184_at	-0.274984	11.0988	-1.34205	0.214909	0.873557	-5.29132	Litaf
Y13336cds_g_at	-0.27497	12.6309	-1.33839	0.216049	0.873557	-5.2956	Dad1
rc_AA891891_at	0.274882	9.33386	1.35343	0.211398	0.873557	-5.27795	Papd7
D13623_g_at	-0.274874	11.3021	-1.67609	0.130643	0.843778	-4.87298	Lrrc59
rc_AI639411_g_at	-0.274701	11.2849	-1.10742	0.298975	0.896092	-5.54985	Rtcb
U22952_at	0.274673	5.82005	0.520107	0.616487	0.943848	-6.01817	Nlgn1
D26111_s_at	-0.274624	6.19994	-1.19375	0.26537	0.885709	-5.45869	Clcnkb
rc_AI230260_s_at	-0.274612	11.9387	-1.66763	0.132342	0.846588	-4.88416	Csnk2b
D10874_g_at	-0.274335	13.8261	-1.45769	0.181466	0.869117	-5.15237	Atp6v0c
S82579_s_at	-0.274184	4.10632	-0.263031	0.798898	0.974922	-6.12372	Hnmt
M80601_at	0.274098	8.58417	0.881509	0.402692	0.915374	-5.76359	Pdcd2
rc_AA799494_at	0.274087	10.8299	1.00418	0.343487	0.903483	-5.65221	Tenc1
rc_AI235358_at	-0.273921	15.1365	-1.12147	0.293288	0.895052	-5.53536	Uqcrc2
rc_AA799580_at	-0.273516	12.8249	-1.14863	0.282532	0.888694	-5.50694	Jph2
AF010293_at	-0.273182	5.97867	-1.47423	0.177077	0.869117	-5.13196	Olr1278
U93306_at	0.273015	10.0254	1.28683	0.232665	0.883564	-5.35515	Kdr
S80376_at	0.272958	3.87188	0.601805	0.563276	0.939269	-5.97096	Gnal
rc_AA875405_at	-0.27289	8.67871	-0.899303	0.393674	0.914956	-5.74816	Foxs1
AF052540_s_at	-0.272822	7.23379	-0.975129	0.356884	0.905672	-5.67962	Capn3
rc_AI045440_at	0.272639	7.33427	0.671554	0.520003	0.932281	-5.92571	Spn
M58040_at	0.272556	9.73106	1.06972	0.314674	0.899002	-5.5881	Tfrc
rc_AI170685_at	-0.27251	12.447	-1.27703	0.235941	0.884373	-5.36629	Dnaja2
rc_AI230602_at	0.272396	9.43278	1.08457	0.308418	0.897411	-5.57316	Aktip
rc_AA891821_at	0.272155	10.017	1.31378	0.223848	0.875785	-5.3242	Cnppd1
rc_AI639153_at	-0.27213	8.87612	-0.803145	0.444139	0.920918	-5.82849	Acrv1
rc_AA875152_at	0.271769	5.93281	0.502896	0.628026	0.946977	-6.02729	RGD1559442
D30804_g_at	-0.271695	12.7675	-1.20028	0.262958	0.885709	-5.4516	Psma7
D86345_at	-0.27161	7.44637	-0.689315	0.509315	0.931591	-5.91348	Lifr
rc_AA875205_at	-0.271399	11.897	-1.50616	0.168865	0.869117	-5.09217	Eif3b
rc_AA799971_g_at	0.271006	10.486	1.29955	0.228466	0.879775	-5.34059	Fggy
AB000491_at	-0.270929	12.0475	-1.69342	0.127227	0.837582	-4.84999	Psmc5
Y17162UTR#1_f_at	-0.270664	6.74776	-1.05381	0.321494	0.899806	-5.60395	Gna11
M17412_at	0.270634	13.2286	1.39798	0.198122	0.873557	-5.22498	Fam162a
M22323_at	0.2706	8.76372	0.93304	0.376978	0.912285	-5.71821	Actg2
U03491_at	0.270528	10.3795	1.10036	0.301868	0.896092	-5.55709	Tgfb3
X53052cds_at	-0.270455	9.5946	-1.22636	0.253503	0.885709	-5.42301	Mip
D78308_at	-0.270372	13.2065	-1.24127	0.248228	0.885709	-5.40648	Calr
M19648cds_f_at	-0.270226	6.18894	-0.549645	0.596947	0.941477	-6.00183	Klk1c12
M37568cds_at	0.270173	4.81059	0.517566	0.618184	0.943848	-6.01953	Hoxc8
AF006664_at	0.269974	11.1716	1.06729	0.315708	0.899002	-5.59053	Nkx2-5
rc_AI105448_at	-0.269786	11.5019	-0.973646	0.357578	0.905672	-5.68101	Hsd11b1
rc_AA859529_at	-0.269773	11.057	-1.29144	0.231135	0.881561	-5.34988	Dgat1
U83883_g_at	-0.269713	10.7186	-1.5076	0.168504	0.869117	-5.09036	Snd1
X07467_at	0.269635	10.6278	1.56016	0.155749	0.862409	-5.02382	G6pd
M34331_g_at	0.269615	14.2394	1.38409	0.202183	0.873557	-5.24161	Rpl35
M34643_at	-0.269487	10.5028	-1.34176	0.215001	0.873557	-5.29166	Ntf3
U70210_at	0.269174	7.36846	0.810359	0.440206	0.920259	-5.82272	Apbb2
AF035822_at	-0.269127	7.3803	-1.0513	0.322579	0.899806	-5.60643	Snap29
X74402_at	0.269118	10.915	1.01841	0.337067	0.902178	-5.63855	Gdi1
M31931cds_s_at	-0.268992	5.84953	-0.773765	0.460404	0.92258	-5.8515	Cyp2g1
U17035_s_at	-0.268574	8.07965	-0.804815	0.443227	0.920918	-5.82715	Cxcl10
rc_AI639188_at	-0.26853	10.6691	-0.928699	0.379097	0.914346	-5.72212	Dhx9
X99326_at	-0.268482	8.88087	-1.1795	0.270697	0.887057	-5.47407	Strn
L19660_at	0.268458	8.41516	0.799306	0.446242	0.921314	-5.83153	Gipr
rc_AA892789_at	0.268334	11.9542	1.40494	0.196115	0.873557	-5.21661	Cluh
rc_AA891322_g_at	0.268235	13.508	1.41686	0.192717	0.869117	-5.20222	Snrnp70
X60661mRNA_at	0.268087	3.59631	0.473321	0.648106	0.950253	-6.0423	Scgb1c1
AA850219_at	-0.268052	8.87726	-1.3854	0.201795	0.873557	-5.24004	Anxa3
rc_AI145680_s_at	-0.268022	12.9434	-0.998259	0.346187	0.903672	-5.65785	Slc16a1
Y07704_g_at	-0.267952	9.89168	-0.687551	0.51037	0.931884	-5.91471	Rsad2
rc_AA893853_at	0.267899	10.774	1.09303	0.304895	0.896092	-5.56457	Tnrc6b
X56661_at	-0.267796	4.70424	-0.953882	0.366926	0.911394	-5.69927	Grpr
rc_AA850734_at	0.26774	12.0646	1.05144	0.322519	0.899806	-5.60629	Vegfa
S69160_s_at	-0.267718	9.61565	-0.893927	0.396383	0.914956	-5.75284	Trhr
D38450_at	-0.267557	10.0414	-1.12474	0.291976	0.894221	-5.53196	Gpr176
rc_AA892950_at	0.267434	8.56655	1.20509	0.261192	0.885709	-5.44635	Polg2
rc_AI639399_at	-0.267393	9.48508	-1.51952	0.165532	0.869117	-5.07538	Dennd3
M84725_at	-0.267303	9.26648	-1.27563	0.236413	0.884733	-5.36788	Tagln3
X57764_s_at	0.267275	9.12533	1.04846	0.323808	0.899806	-5.60923	Ednrb
U24489_at	-0.266959	10.073	-0.786433	0.453343	0.921451	-5.84166	Tnxa-ps1
X54793_at	-0.266871	14.394	-1.19817	0.263735	0.885709	-5.45389	Hspd1
rc_AI639308_at	-0.266784	8.18019	-0.833214	0.427902	0.91904	-5.80418	Ube2q2
rc_AI639169_at	0.266693	7.53214	1.09346	0.304717	0.896092	-5.56413	Leo1
rc_AA892773_at	0.266644	12.415	1.58603	0.149795	0.85978	-4.99063	LOC689574
D63665_at	0.266096	7.87324	1.34332	0.214516	0.873557	-5.28983	P2ry6
rc_AA800722_at	-0.265965	5.7811	-1.36158	0.208915	0.873557	-5.26835	LOC102556346
U68491_at	-0.265889	5.89015	-0.356414	0.730365	0.966746	-6.09312	Htr7
rc_AA891937_at	-0.265785	9.94406	-1.28433	0.233497	0.88428	-5.358	Ddost
rc_AA874924_at	0.265471	8.02047	0.604146	0.561791	0.939057	-5.96952	Ly86
[truncated: 2,824 more rows]
